# Supplementary material for: Expression profiling of WD40 family genes including DDB1- and CUL4- associated factor (DCAF) genes in mice and human suggests important regulatory roles in testicular development and spermatogenesis
Source: BMC Genomics. 2020 Aug 31;21:602. doi: 10.1186/s12864-020-07016-9 (PMC7457511; doi:10.1186/s12864-020-07016-9)
Supplement: Supplementary file 2 — Additional file 2: Table S1. List of WD40-repeat encoding genes from mouse genome. [file 12864_2020_7016_MOESM2_ESM.xlsx]

## Sheet: WD40_genes_Mouse
	List of WD40-repeat encoding genes from mouse genome
Symbol	Entrez Gene Name	Source	Species	Location	Type(s)
4930432E11Rik/4932431P20Rik	RIKEN cDNA 4932431P20 gene	MGI/ENSEMBL	mouse	Other	other
AAAS	aladin WD repeat nucleoporin	MGI/ENSEMBL, IPA, HUGO/ENSEMBL	human/mouse	Nucleus	other
AAMP	angio associated migratory cell protein	MGI/ENSEMBL, HUGO/ENSEMBL	human/mouse	Plasma Membrane	other
ACTR3	ARP3 actin related protein 3 homolog	HUGO/ENSEMBL	human/mouse	Plasma Membrane	other
AHI1	Abelson helper integration site 1	MGI/ENSEMBL, HUGO/ENSEMBL	human/mouse	Cytoplasm	other
AMBRA1	autophagy and beclin 1 regulator 1	MGI/ENSEMBL, Yan_et al, IPA, HUGO/ENSEMBL	human/mouse	Cytoplasm	other
AP4M1	adaptor related protein complex 4 mu 1 subunit	HUGO/ENSEMBL	human/mouse	Cytoplasm	other
APAF1	apoptotic peptidase activating factor 1	MGI/ENSEMBL, HUGO/ENSEMBL	human/mouse	Cytoplasm	other
ARPC1A	actin related protein 2/3 complex subunit 1A	MGI/ENSEMBL, HUGO/ENSEMBL	human/mouse	Extracellular Space	other
ARPC1B	actin related protein 2/3 complex subunit 1B	MGI/ENSEMBL, HUGO/ENSEMBL	human/mouse	Cytoplasm	other
ATG16L1	autophagy related 16 like 1	MGI/ENSEMBL, HUGO/ENSEMBL	human/mouse	Cytoplasm	enzyme
ATG16L2	autophagy related 16 like 2	MGI/ENSEMBL, HUGO/ENSEMBL	human/mouse	Extracellular Space	other
ATG4A	autophagy related 4A cysteine peptidase	HUGO/ENSEMBL	human/mouse	Cytoplasm	peptidase
BCAS3	BCAS3, microtubule associated cell migration factor	HUGO/ENSEMBL	human/mouse	Nucleus	other
BOP1	block of proliferation 1	MGI/ENSEMBL, HUGO/ENSEMBL	human/mouse	Nucleus	other
BRWD1	bromodomain and WD repeat domain containing 1	MGI/ENSEMBL, Realtime(M), IPA, HUGO/ENSEMBL	human/mouse	Nucleus	transcription regulator
BRWD3	bromodomain and WD repeat domain containing 3	MGI/ENSEMBL, IPA, HUGO/ENSEMBL	human/mouse	Other	other
BTRC	beta-transducin repeat containing E3 ubiquitin protein ligase	MGI/ENSEMBL, Realtime(M,H), HUGO/ENSEMBL	human/mouse	Cytoplasm	enzyme
BUB3	BUB3, mitotic checkpoint protein	MGI/ENSEMBL, HUGO/ENSEMBL	human/mouse	Nucleus	other
CA9	carbonic anhydrase 9	MGI/ENSEMBL	human/mouse	Nucleus	enzyme
CCT6A	chaperonin containing TCP1 subunit 6A	HUGO/ENSEMBL	human/mouse	Cytoplasm	other
CDC20	cell division cycle 20	MGI/ENSEMBL, HUGO/ENSEMBL	human/mouse	Nucleus	other
CDC20B	cell division cycle 20B	MGI/ENSEMBL, HUGO/ENSEMBL	human/mouse	Other	other
CDC40	cell division cycle 40	MGI/ENSEMBL, HUGO/ENSEMBL	human/mouse	Nucleus	other
CDC5L	cell division cycle 5 like	MGI/ENSEMBL, HUGO/ENSEMBL	human/mouse	Nucleus	transcription regulator
CDKN1B	cyclin dependent kinase inhibitor 1B	MGI/ENSEMBL	human/mouse	Nucleus	kinase
CELA3B	chymotrypsin like elastase family member 3B	HUGO/ENSEMBL	human/mouse	Other	peptidase
CFAP43	cilia and flagella associated protein 43	MGI/ENSEMBL, HUGO/ENSEMBL	human/mouse	Other	other
CFAP44	cilia and flagella associated protein 44	MGI/ENSEMBL, HUGO/ENSEMBL	human/mouse	Extracellular Space	other
CFAP52	cilia and flagella associated protein 52	MGI/ENSEMBL, HUGO/ENSEMBL	human/mouse	Cytoplasm	other
CFAP57	cilia and flagella associated protein 57	MGI/ENSEMBL, HUGO/ENSEMBL	human/mouse	Extracellular Space	other
CHAF1B	chromatin assembly factor 1 subunit B	MGI/ENSEMBL, HUGO/ENSEMBL	human/mouse	Nucleus	other
CIAO1	cytosolic iron-sulfur assembly component 1	MGI/ENSEMBL, HUGO/ENSEMBL	human/mouse	Nucleus	transcription regulator
COPA	coatomer protein complex subunit alpha	MGI/ENSEMBL, HUGO/ENSEMBL	human/mouse	Cytoplasm	transporter
COPB2	coatomer protein complex subunit beta 2	MGI/ENSEMBL, HUGO/ENSEMBL	human/mouse	Cytoplasm	transporter
COQ4	coenzyme Q4	HUGO/ENSEMBL	human/mouse	Cytoplasm	other
CORO1A	coronin 1A	MGI/ENSEMBL, HUGO/ENSEMBL	human/mouse	Cytoplasm	other
CORO1B	coronin 1B	MGI/ENSEMBL, HUGO/ENSEMBL	human/mouse	Cytoplasm	other
CORO1C	coronin 1C	MGI/ENSEMBL, HUGO/ENSEMBL	human/mouse	Cytoplasm	other
CORO2A	coronin 2A	MGI/ENSEMBL, HUGO/ENSEMBL	human/mouse	Cytoplasm	other
CORO2B	coronin 2B	MGI/ENSEMBL, HUGO/ENSEMBL	human/mouse	Other	other
CORO6	coronin 6	MGI/ENSEMBL, HUGO/ENSEMBL	human/mouse	Extracellular Space	other
CORO7/CORO7-PAM16	coronin 7	MGI/ENSEMBL, HUGO/ENSEMBL	mouse	Cytoplasm	other
CRBN	cereblon	MGI/ENSEMBL, Realtime(M,H)	human/mouse	Cytoplasm	enzyme
CSTF1	cleavage stimulation factor subunit 1	MGI/ENSEMBL, HUGO/ENSEMBL	human/mouse	Nucleus	other
DCAF1	DDB1 and CUL4 associated factor 1	Realtime(M,H), IPA, HUGO/ENSEMBL	human/mouse	Nucleus	kinase
DCAF10	DDB1 and CUL4 associated factor 10	MGI/ENSEMBL, Realtime(M,H), Yan_et al, IPA, HUGO/ENSEMBL	human/mouse	Nucleus	other
DCAF11	DDB1 and CUL4 associated factor 11	MGI/ENSEMBL, Realtime(M,H), Yan_et al, IPA, HUGO/ENSEMBL	human/mouse	Nucleus	other
DCAF12	DDB1 and CUL4 associated factor 12	MGI/ENSEMBL, Realtime(M,H), Yan_et al, IPA, HUGO/ENSEMBL	human/mouse	Cytoplasm	other
DCAF12L1	DDB1 and CUL4 associated factor 12-like 1	MGI/ENSEMBL, IPA, HUGO/ENSEMBL	human/mouse	Extracellular Space	other
DCAF12L2	DDB1 and CUL4 associated factor 12 like 2	MGI/ENSEMBL, IPA, HUGO/ENSEMBL	human/mouse	Other	other
DCAF13	DDB1 and CUL4 associated factor 13	MGI/ENSEMBL, Realtime(M,H), Yan_et al, IPA, HUGO/ENSEMBL	human/mouse	Nucleus	other
DCAF15	DDB1 and CUL4 associated factor 15	MGI/ENSEMBL, Realtime(M,H), Yan_et al, IPA, HUGO/ENSEMBL	human/mouse	Other	other
DCAF17	DDB1 and CUL4 associated factor 17	MGI/ENSEMBL, Yan_et al, IPA, HUGO/ENSEMBL	human/mouse	Nucleus	other
DCAF4	DDB1 and CUL4 associated factor 4	MGI/ENSEMBL, Realtime(M,H), Yan_et al, IPA, HUGO/ENSEMBL	human/mouse	Nucleus	other
DCAF5	DDB1 and CUL4 associated factor 5	MGI/ENSEMBL, Realtime(M,H), Yan_et al, IPA, HUGO/ENSEMBL	human/mouse	Cytoplasm	other
DCAF6	DDB1 and CUL4 associated factor 6	MGI/ENSEMBL, Realtime(M,H), Yan_et al, IPA, HUGO/ENSEMBL	human/mouse	Nucleus	transcription regulator
DCAF7	DDB1 and CUL4 associated factor 7	MGI/ENSEMBL, Realtime(M,H), Yan_et al, IPA, HUGO/ENSEMBL	human/mouse	Cytoplasm	other
DCAF8	DDB1 and CUL4 associated factor 8	MGI/ENSEMBL, Realtime(M,H), Yan_et al, IPA, HUGO/ENSEMBL	human/mouse	Nucleus	other
DDA1	DET1 and DDB1 associated 1	MGI/ENSEMBL, Realtime(M), IPA, HUGO/ENSEMBL	human/mouse	Nucleus	other
DDB1	damage specific DNA binding protein 1	MGI/ENSEMBL, IPA, HUGO/ENSEMBL	human/mouse	Nucleus	other
DDB2	damage specific DNA binding protein 2	MGI/ENSEMBL, Realtime(M,H), Yan_et al, HUGO/ENSEMBL	human/mouse	Nucleus	other
DENND3	DENN domain containing 3	MGI/ENSEMBL, HUGO/ENSEMBL	human/mouse	Cytoplasm	other
DET1	de-etiolated homolog 1 (Arabidopsis)	Realtime(M,H)	human/mouse	Nucleus	other
DHX16	DEAH-box helicase 16	HUGO/ENSEMBL	human/mouse	Nucleus	enzyme
DMWD	DM1 locus, WD repeat containing	MGI/ENSEMBL, IPA, HUGO/ENSEMBL	human/mouse	Nucleus	other
DMXL1	Dmx like 1	MGI/ENSEMBL, HUGO/ENSEMBL	human/mouse	Extracellular Space	other
DMXL2	Dmx like 2	MGI/ENSEMBL, HUGO/ENSEMBL	human/mouse	Cytoplasm	other
DNAI1	dynein axonemal intermediate chain 1	MGI/ENSEMBL, HUGO/ENSEMBL	human/mouse	Extracellular Space	other
DNAI2	dynein axonemal intermediate chain 2	MGI/ENSEMBL, HUGO/ENSEMBL	human/mouse	Cytoplasm	other
DPH7	diphthamide biosynthesis 7	MGI/ENSEMBL, HUGO/ENSEMBL	human/mouse	Cytoplasm	other
DTL	denticleless E3 ubiquitin protein ligase homolog	MGI/ENSEMBL, Yan_et al, IPA, HUGO/ENSEMBL	human/mouse	Nucleus	other
DYNC1I1	dynein cytoplasmic 1 intermediate chain 1	MGI/ENSEMBL, HUGO/ENSEMBL	human/mouse	Cytoplasm	other
Dcaf12l1	DDB1 and CUL4 associated factor 12-like 1	MGI/ENSEMBL, IPA, HUGO/ENSEMBL	human/mouse	Extracellular Space	other
Dync1i2	dynein cytoplasmic 1 intermediate chain 2	MGI/ENSEMBL, HUGO/ENSEMBL	mouse	Cytoplasm	other
EDC4	enhancer of mRNA decapping 4	MGI/ENSEMBL	human/mouse	Cytoplasm	other
EED	embryonic ectoderm development	MGI/ENSEMBL, Realtime(M), HUGO/ENSEMBL	human/mouse	Nucleus	transcription regulator
EIF3I	eukaryotic translation initiation factor 3 subunit I	MGI/ENSEMBL, HUGO/ENSEMBL	human/mouse	Cytoplasm	translation regulator
EIPR1	EARP complex and GARP complex interacting protein 1	MGI/ENSEMBL, HUGO/ENSEMBL	human/mouse	Other	other
ELP2	elongator acetyltransferase complex subunit 2	MGI/ENSEMBL, HUGO/ENSEMBL	human/mouse	Cytoplasm	other
EML1	echinoderm microtubule associated protein like 1	MGI/ENSEMBL, HUGO/ENSEMBL	human/mouse	Cytoplasm	other
EML2	echinoderm microtubule associated protein like 2	MGI/ENSEMBL, HUGO/ENSEMBL	human/mouse	Cytoplasm	other
EML3	echinoderm microtubule associated protein like 3	MGI/ENSEMBL, HUGO/ENSEMBL	human/mouse	Other	other
EML4	echinoderm microtubule associated protein like 4	MGI/ENSEMBL, HUGO/ENSEMBL	human/mouse	Cytoplasm	other
EML5	echinoderm microtubule associated protein like 5	MGI/ENSEMBL, HUGO/ENSEMBL	human/mouse	Cytoplasm	other
EML6	echinoderm microtubule associated protein like 6	MGI/ENSEMBL, HUGO/ENSEMBL	human/mouse	Other	other
ERCC8	ERCC excision repair 8, CSA ubiquitin ligase complex subunit	MGI/ENSEMBL, Realtime(M), HUGO/ENSEMBL	human/mouse	Nucleus	transcription regulator
ESRP2	epithelial splicing regulatory protein 2	HUGO/ENSEMBL	human/mouse	Nucleus	other
Efcab8	EF-hand calcium binding domain 8	MGI/ENSEMBL	mouse	Other	other
FBXO7	F-box protein 7	HUGO/ENSEMBL	human/mouse	Cytoplasm	enzyme
FBXW10	F-box and WD repeat domain containing 10	MGI/ENSEMBL, IPA, HUGO/ENSEMBL	human/mouse	Cytoplasm	enzyme
FBXW11	F-box and WD repeat domain containing 11	MGI/ENSEMBL, IPA, HUGO/ENSEMBL	human/mouse	Cytoplasm	enzyme
FBXW2	F-box and WD repeat domain containing 2	MGI/ENSEMBL, IPA, HUGO/ENSEMBL	human/mouse	Cytoplasm	enzyme
FBXW4	F-box and WD repeat domain containing 4	MGI/ENSEMBL, IPA, HUGO/ENSEMBL	human/mouse	Cytoplasm	enzyme
FBXW5	F-box and WD repeat domain containing 5	MGI/ENSEMBL, Realtime(M,H), IPA, HUGO/ENSEMBL	human/mouse	Cytoplasm	enzyme
FBXW7	F-box and WD repeat domain containing 7	MGI/ENSEMBL, IPA, HUGO/ENSEMBL	human/mouse	Nucleus	transcription regulator
FBXW8	F-box and WD repeat domain containing 8	MGI/ENSEMBL, Realtime(M,H), IPA, HUGO/ENSEMBL	human/mouse	Cytoplasm	enzyme
FBXW9	F-box and WD repeat domain containing 9	MGI/ENSEMBL, IPA, HUGO/ENSEMBL	human/mouse	Cytoplasm	enzyme
FZR1	fizzy and cell division cycle 20 related 1	MGI/ENSEMBL, HUGO/ENSEMBL	human/mouse	Nucleus	kinase
Fbxw11	F-box and WD repeat domain containing 11	MGI/ENSEMBL, IPA, HUGO/ENSEMBL	human/mouse	Cytoplasm	enzyme
Fbxw17	F-box and WD-40 domain protein 17	MGI/ENSEMBL	mouse	Other	other
Fbxw21 (includes others)	F-box and WD-40 domain protein 21	MGI/ENSEMBL	mouse	Other	other
Fbxw25	F-box and WD-40 domain protein 25	MGI/ENSEMBL	mouse	Other	other
GEMIN5	gem nuclear organelle associated protein 5	MGI/ENSEMBL, HUGO/ENSEMBL	human/mouse	Nucleus	other
GFRA1	GDNF family receptor alpha 1	HUGO/ENSEMBL	human/mouse	Plasma Membrane	transmembrane receptor
GLMN	glomulin, FKBP associated protein	MGI/ENSEMBL	human/mouse	Cytoplasm	other
GNB1	G protein subunit beta 1	MGI/ENSEMBL, HUGO/ENSEMBL	human/mouse	Plasma Membrane	enzyme
GNB1L	G protein subunit beta 1 like	MGI/ENSEMBL, HUGO/ENSEMBL	human/mouse	Cytoplasm	other
GNB2	G protein subunit beta 2	MGI/ENSEMBL, Realtime(M,H), HUGO/ENSEMBL	human/mouse	Plasma Membrane	enzyme
GNB3	G protein subunit beta 3	MGI/ENSEMBL, HUGO/ENSEMBL	human/mouse	Plasma Membrane	enzyme
GNB4	G protein subunit beta 4	MGI/ENSEMBL, HUGO/ENSEMBL	human/mouse	Plasma Membrane	enzyme
GNB5	G protein subunit beta 5	MGI/ENSEMBL, HUGO/ENSEMBL	human/mouse	Plasma Membrane	enzyme
GRWD1	glutamate rich WD repeat containing 1	MGI/ENSEMBL, Realtime(M,H), IPA, HUGO/ENSEMBL	human/mouse	Nucleus	other
GTF3C2	general transcription factor IIIC subunit 2	HUGO/ENSEMBL	human/mouse	Nucleus	transcription regulator
Gm12647	ring finger and WD repeat domain 2 pseudogene	IPA	mouse	Other	other
Gm13396	ring finger and WD repeat domain 2 pseudogene	IPA	mouse	Other	other
Gm13700	WD repeat domain 55 pseudogene	IPA	mouse	Other	other
Gm14018	WD repeat domain 76 pseudogene	IPA	mouse	Other	other
Gm14554	WD repeat domain 44 pseudogene	IPA	mouse	Other	other
Gm14667	DDB1 and CUL4 associated factor 13 pseudogene	IPA	mouse	Other	other
Gm14894	ring finger and WD repeat domain 2 pseudogene	IPA	mouse	Other	other
Gm15065	ring finger and WD repeat domain 2 pseudogene	IPA	mouse	Other	other
Gm15528	WD repeat domain 77 pseudogene	IPA	mouse	Other	other
Gm16300	WD repeat domain 12 pseudogene	IPA	mouse	Other	other
Gm17052	WD repeat and HMG-box DNA binding protein 1 pseudogene	IPA	mouse	Other	other
Gm18658	ring finger and WD repeat domain 2 pseudogene	IPA	mouse	Other	other
Gm18665	ring finger and WD repeat domain 2 pseudogene	IPA	mouse	Other	other
Gm18672	ring finger and WD repeat domain 2 pseudogene	IPA	mouse	Other	other
Gm18688	ring finger and WD repeat domain 2 pseudogene	IPA	mouse	Other	other
Gm1943	WD repeat domain 70 pseudogene	IPA	mouse	Other	other
Gm21964	predicted gene, 21964	MGI/ENSEMBL	mouse	Other	other
Gm3283	DDB1 and CUL4 associated factor 12 pseudogene	IPA	mouse	Other	other
Gm35339	predicted gene, 35339	MGI/ENSEMBL, IPA	mouse	Other	other
Gm3549	DDB1 and CUL4 associated factor 6 pseudogene	IPA	mouse	Other	other
Gm4879	WD repeat domain 12 pseudogene	IPA	mouse	Other	other
Gm5903	ring finger and WD repeat domain 3 pseudogene	IPA	mouse	Other	other
Gm6206	ring finger and WD repeat domain 2 (Rfwd2) pseudogene	IPA	mouse	Other	other
Gm7075	ring finger protein 7 pseudogene	MGI/ENSEMBL	mouse	Other	other
HCK	HCK proto-oncogene, Src family tyrosine kinase	HUGO/ENSEMBL	human/mouse	Cytoplasm	kinase
HERC1	HECT and RLD domain containing E3 ubiquitin protein ligase family member 1	MGI/ENSEMBL, HUGO/ENSEMBL	human/mouse	Cytoplasm	other
HIRA	histone cell cycle regulator	MGI/ENSEMBL, HUGO/ENSEMBL	human/mouse	Nucleus	transcription regulator
IFT122	intraflagellar transport 122	MGI/ENSEMBL, HUGO/ENSEMBL	human/mouse	Nucleus	other
IFT140	intraflagellar transport 140	MGI/ENSEMBL, HUGO/ENSEMBL	human/mouse	Extracellular Space	other
IFT172	intraflagellar transport 172	MGI/ENSEMBL, HUGO/ENSEMBL	human/mouse	Extracellular Space	other
IFT80	intraflagellar transport 80	MGI/ENSEMBL, HUGO/ENSEMBL	human/mouse	Extracellular Space	other
KATNB1	katanin regulatory subunit B1	MGI/ENSEMBL, Realtime(M,H), HUGO/ENSEMBL	human/mouse	Cytoplasm	enzyme
KCTD3	potassium channel tetramerization domain containing 3	MGI/ENSEMBL	human/mouse	Plasma Membrane	ion channel
KIF21A	kinesin family member 21A	MGI/ENSEMBL, HUGO/ENSEMBL	human/mouse	Cytoplasm	other
KIF21B	kinesin family member 21B	MGI/ENSEMBL, HUGO/ENSEMBL	human/mouse	Cytoplasm	other
KIF3B	kinesin family member 3B	HUGO/ENSEMBL	human/mouse	Cytoplasm	transporter
LIFR	LIF receptor alpha	HUGO/ENSEMBL	human/mouse	Plasma Membrane	transmembrane receptor
LLGL1	LLGL1, scribble cell polarity complex component	MGI/ENSEMBL, HUGO/ENSEMBL	human/mouse	Cytoplasm	other
LLGL2	LLGL2, scribble cell polarity complex component	MGI/ENSEMBL, HUGO/ENSEMBL	human/mouse	Cytoplasm	other
LRBA	LPS responsive beige-like anchor protein	MGI/ENSEMBL, HUGO/ENSEMBL	human/mouse	Cytoplasm	other
LRWD1	leucine rich repeats and WD repeat domain containing 1	MGI/ENSEMBL, IPA, HUGO/ENSEMBL	human/mouse	Nucleus	other
LYST	lysosomal trafficking regulator	MGI/ENSEMBL, HUGO/ENSEMBL	human/mouse	Cytoplasm	transporter
Lrwd1	leucine rich repeats and WD repeat domain containing 1	MGI/ENSEMBL, IPA, HUGO/ENSEMBL	human/mouse	Nucleus	other
MAP2K6	mitogen-activated protein kinase kinase 6	MGI/ENSEMBL	human/mouse	Cytoplasm	kinase
MAPKBP1	mitogen-activated protein kinase binding protein 1	MGI/ENSEMBL, HUGO/ENSEMBL	human/mouse	Cytoplasm	other
MCMDC2	minichromosome maintenance domain containing 2	HUGO/ENSEMBL	human/mouse	Other	other
MED16	mediator complex subunit 16	MGI/ENSEMBL, HUGO/ENSEMBL	human/mouse	Nucleus	transcription regulator
MIOS	meiosis regulator for oocyte development	MGI/ENSEMBL	human/mouse	Cytoplasm	other
MLLT6	MLLT6, PHD finger containing	HUGO/ENSEMBL	human/mouse	Nucleus	transcription regulator
MLST8	MTOR associated protein, LST8 homolog	MGI/ENSEMBL, HUGO/ENSEMBL	human/mouse	Cytoplasm	other
MYB	MYB proto-oncogene, transcription factor	MGI/ENSEMBL	human/mouse	Nucleus	transcription regulator
NAALADL1	N-acetylated alpha-linked acidic dipeptidase like 1	HUGO/ENSEMBL	human/mouse	Plasma Membrane	peptidase
NBEA	neurobeachin	MGI/ENSEMBL, HUGO/ENSEMBL	human/mouse	Cytoplasm	other
NBEAL1	neurobeachin like 1	MGI/ENSEMBL, HUGO/ENSEMBL	human/mouse	Other	other
NBEAL2	neurobeachin like 2	MGI/ENSEMBL, HUGO/ENSEMBL	human/mouse	Cytoplasm	other
NEDD1	neural precursor cell expressed, developmentally down-regulated 1	MGI/ENSEMBL, HUGO/ENSEMBL	human/mouse	Cytoplasm	other
NLE1	notchless homolog 1	MGI/ENSEMBL, HUGO/ENSEMBL	human/mouse	Nucleus	enzyme
NOL10	nucleolar protein 10	MGI/ENSEMBL	human/mouse	Nucleus	other
NSMAF	neutral sphingomyelinase activation associated factor	MGI/ENSEMBL, HUGO/ENSEMBL	human/mouse	Cytoplasm	other
NT5C3A	5'-nucleotidase, cytosolic IIIA	HUGO/ENSEMBL	human/mouse	Cytoplasm	phosphatase
NUP214	nucleoporin 214	MGI/ENSEMBL	human/mouse	Nucleus	transporter
NUP37	nucleoporin 37	MGI/ENSEMBL, HUGO/ENSEMBL	human/mouse	Nucleus	transporter
NUP43	nucleoporin 43	MGI/ENSEMBL, Realtime(M,H), HUGO/ENSEMBL	human/mouse	Nucleus	transporter
NWD1	NACHT and WD repeat domain containing 1	MGI/ENSEMBL, IPA, HUGO/ENSEMBL	human/mouse	Other	other
NWD2	NACHT and WD repeat domain containing 2	MGI/ENSEMBL, IPA	human/mouse	Other	other
PAFAH1B1	platelet activating factor acetylhydrolase 1b regulatory subunit 1	MGI/ENSEMBL, HUGO/ENSEMBL	human/mouse	Cytoplasm	enzyme
PAK1IP1	PAK1 interacting protein 1	MGI/ENSEMBL, HUGO/ENSEMBL	human/mouse	Nucleus	other
PEX7	peroxisomal biogenesis factor 7	MGI/ENSEMBL, HUGO/ENSEMBL	human/mouse	Cytoplasm	transporter
PHIP	pleckstrin homology domain interacting protein	MGI/ENSEMBL, Yan_et al, IPA, HUGO/ENSEMBL	human/mouse	Nucleus	other
PIK3R4	phosphoinositide-3-kinase regulatory subunit 4	MGI/ENSEMBL, HUGO/ENSEMBL	human/mouse	Cytoplasm	kinase
PLAA	phospholipase A2 activating protein	MGI/ENSEMBL, HUGO/ENSEMBL	human/mouse	Cytoplasm	other
PLRG1	pleiotropic regulator 1	MGI/ENSEMBL, HUGO/ENSEMBL	human/mouse	Nucleus	other
POC1A	POC1 centriolar protein A	MGI/ENSEMBL, HUGO/ENSEMBL	human/mouse	Cytoplasm	peptidase
POC1B	POC1 centriolar protein B	MGI/ENSEMBL, HUGO/ENSEMBL	human/mouse	Cytoplasm	other
PPP1R7	protein phosphatase 1 regulatory subunit 7	HUGO/ENSEMBL	human/mouse	Nucleus	phosphatase
PPP2R2A	protein phosphatase 2 regulatory subunit Balpha	MGI/ENSEMBL, HUGO/ENSEMBL	human/mouse	Cytoplasm	phosphatase
PPP2R2B	protein phosphatase 2 regulatory subunit Bbeta	MGI/ENSEMBL, HUGO/ENSEMBL	human/mouse	Cytoplasm	phosphatase
PPP2R2C	protein phosphatase 2 regulatory subunit Bgamma	MGI/ENSEMBL, HUGO/ENSEMBL	human/mouse	Nucleus	phosphatase
PPP2R2D	protein phosphatase 2 regulatory subunit Bdelta	MGI/ENSEMBL, HUGO/ENSEMBL	human/mouse	Nucleus	phosphatase
PPWD1	peptidylprolyl isomerase domain and WD repeat containing 1	MGI/ENSEMBL, IPA, HUGO/ENSEMBL	human/mouse	Nucleus	enzyme
PREB	prolactin regulatory element binding	MGI/ENSEMBL, HUGO/ENSEMBL	human/mouse	Nucleus	transcription regulator
PRPF19	pre-mRNA processing factor 19	MGI/ENSEMBL, HUGO/ENSEMBL	human/mouse	Nucleus	enzyme
PRPF4	pre-mRNA processing factor 4	MGI/ENSEMBL, HUGO/ENSEMBL	human/mouse	Nucleus	other
PWP1	PWP1 homolog, endonuclein	MGI/ENSEMBL, Realtime(M,H), HUGO/ENSEMBL	human/mouse	Nucleus	other
Pet2	plasmacytoma expressed transcript 2	MGI/ENSEMBL	mouse	Other	other
Pwp2	PWP2 periodic tryptophan protein homolog (yeast)	MGI/ENSEMBL	mouse	Nucleus	other
RAB34	RAB34, member RAS oncogene family	HUGO/ENSEMBL	human/mouse	Cytoplasm	enzyme
RACGAP1	Rac GTPase activating protein 1	MGI/ENSEMBL	human/mouse	Cytoplasm	transporter
RACK1	receptor for activated C kinase 1	MGI/ENSEMBL, HUGO/ENSEMBL	human/mouse	Cytoplasm	enzyme
RAE1	ribonucleic acid export 1	MGI/ENSEMBL, HUGO/ENSEMBL	human/mouse	Nucleus	other
RBBP4	RB binding protein 4, chromatin remodeling factor	MGI/ENSEMBL, Realtime(M,H), HUGO/ENSEMBL	human/mouse	Nucleus	enzyme
RBBP5	RB binding protein 5, histone lysine methyltransferase complex subunit	MGI/ENSEMBL, HUGO/ENSEMBL	human/mouse	Nucleus	enzyme
RBBP7	RB binding protein 7, chromatin remodeling factor	MGI/ENSEMBL, Realtime(M,H), HUGO/ENSEMBL	human/mouse	Nucleus	transcription regulator
RBCK1	RANBP2-type and C3HC4-type zinc finger containing 1	HUGO/ENSEMBL	human/mouse	Cytoplasm	transcription regulator
RFWD2	ring finger and WD repeat domain 2	MGI/ENSEMBL, IPA, HUGO/ENSEMBL	human/mouse	Cytoplasm	enzyme
RFWD3	ring finger and WD repeat domain 3	MGI/ENSEMBL, IPA, HUGO/ENSEMBL	human/mouse	Nucleus	enzyme
RNF7	ring finger protein 7	MGI/ENSEMBL	human/mouse	Nucleus	enzyme
RPTOR	regulatory associated protein of MTOR complex 1	MGI/ENSEMBL, HUGO/ENSEMBL	human/mouse	Cytoplasm	other
RRP9	ribosomal RNA processing 9, U3 small nucleolar RNA binding protein	MGI/ENSEMBL, HUGO/ENSEMBL	human/mouse	Nucleus	other
Rbx1	ring-box 1	MGI/ENSEMBL	mouse	Cytoplasm	enzyme
SCAP	SREBF chaperone	MGI/ENSEMBL, HUGO/ENSEMBL	human/mouse	Cytoplasm	other
SEC13	SEC13 homolog, nuclear pore and COPII coat complex component	MGI/ENSEMBL, HUGO/ENSEMBL	human/mouse	Cytoplasm	transporter
SEC22C	SEC22 homolog C, vesicle trafficking protein	HUGO/ENSEMBL	human/mouse	Cytoplasm	other
SEC31A	SEC31 homolog A, COPII coat complex component	MGI/ENSEMBL, HUGO/ENSEMBL	human/mouse	Cytoplasm	other
SEC31B	SEC31 homolog B, COPII coat complex component	MGI/ENSEMBL, HUGO/ENSEMBL	human/mouse	Cytoplasm	other
SEH1L	SEH1 like nucleoporin	MGI/ENSEMBL, HUGO/ENSEMBL	human/mouse	Cytoplasm	transporter
SHKBP1	SH3KBP1 binding protein 1	MGI/ENSEMBL, HUGO/ENSEMBL	human/mouse	Other	other
SKP2	S-phase kinase associated protein 2	Yan_et al	human/mouse	Nucleus	enzyme
SMU1	SMU1, DNA replication regulator and spliceosomal factor	MGI/ENSEMBL, Realtime(M,H), HUGO/ENSEMBL	human/mouse	Nucleus	other
SNRNP40	small nuclear ribonucleoprotein U5 subunit 40	MGI/ENSEMBL, HUGO/ENSEMBL	human/mouse	Nucleus	other
SPAG16	sperm associated antigen 16	MGI/ENSEMBL, HUGO/ENSEMBL	human/mouse	Cytoplasm	other
STRAP	serine/threonine kinase receptor associated protein	MGI/ENSEMBL, HUGO/ENSEMBL	human/mouse	Plasma Membrane	other
STRN	striatin	MGI/ENSEMBL, HUGO/ENSEMBL	human/mouse	Cytoplasm	other
STRN3	striatin 3	MGI/ENSEMBL, HUGO/ENSEMBL	human/mouse	Nucleus	transcription regulator
STRN4	striatin 4	MGI/ENSEMBL, HUGO/ENSEMBL	human/mouse	Cytoplasm	other
STXBP5	syntaxin binding protein 5	MGI/ENSEMBL, HUGO/ENSEMBL	human/mouse	Plasma Membrane	other
STXBP5L	syntaxin binding protein 5 like	MGI/ENSEMBL, HUGO/ENSEMBL	human/mouse	Cytoplasm	other
TAF5	TATA-box binding protein associated factor 5	MGI/ENSEMBL, HUGO/ENSEMBL	human/mouse	Nucleus	transcription regulator
TAF5L	TATA-box binding protein associated factor 5 like	MGI/ENSEMBL, HUGO/ENSEMBL	human/mouse	Nucleus	transcription regulator
TBC1D31	TBC1 domain family member 31	MGI/ENSEMBL, HUGO/ENSEMBL	human/mouse	Cytoplasm	other
TBL1X	transducin beta like 1X-linked	MGI/ENSEMBL, HUGO/ENSEMBL	human/mouse	Nucleus	transcription regulator
TBL1XR1	transducin beta like 1 X-linked receptor 1	MGI/ENSEMBL, HUGO/ENSEMBL	human/mouse	Nucleus	transcription regulator
TBL2	transducin beta like 2	MGI/ENSEMBL, HUGO/ENSEMBL	human/mouse	Plasma Membrane	other
TBL3	transducin beta like 3	MGI/ENSEMBL, HUGO/ENSEMBL	human/mouse	Cytoplasm	peptidase
TCTEX1D2	Tctex1 domain containing 2	HUGO/ENSEMBL	human/mouse	Cytoplasm	other
TEP1	telomerase associated protein 1	MGI/ENSEMBL, HUGO/ENSEMBL	human/mouse	Nucleus	enzyme
THOC3	THO complex 3	MGI/ENSEMBL, HUGO/ENSEMBL	human/mouse	Nucleus	other
THOC6	THO complex 6	MGI/ENSEMBL, HUGO/ENSEMBL	human/mouse	Nucleus	other
TLE1	transducin like enhancer of split 1	MGI/ENSEMBL, Realtime(M,H), HUGO/ENSEMBL	human/mouse	Nucleus	transcription regulator
TLE2	transducin like enhancer of split 2	MGI/ENSEMBL, Realtime(M,H), HUGO/ENSEMBL	human/mouse	Nucleus	transcription regulator
TLE3	transducin like enhancer of split 3	MGI/ENSEMBL, Realtime(M,H), HUGO/ENSEMBL	human/mouse	Nucleus	other
TLE4	transducin like enhancer of split 4	MGI/ENSEMBL, HUGO/ENSEMBL	human/mouse	Nucleus	transcription regulator
TLE6	transducin like enhancer of split 6	MGI/ENSEMBL, HUGO/ENSEMBL	human/mouse	Nucleus	other
TRAF7	TNF receptor associated factor 7	MGI/ENSEMBL, HUGO/ENSEMBL	human/mouse	Cytoplasm	enzyme
TRIM37	tripartite motif containing 37	MGI/ENSEMBL	human/mouse	Cytoplasm	enzyme
TRPC4AP	transient receptor potential cation channel subfamily C member 4 associated protein	MGI/ENSEMBL, Realtime(M,H)	human/mouse	Cytoplasm	transporter
TULP4	tubby like protein 4	MGI/ENSEMBL, HUGO/ENSEMBL	human/mouse	Cytoplasm	transcription regulator
UBE2M	ubiquitin conjugating enzyme E2 M	MGI/ENSEMBL	human/mouse	Cytoplasm	enzyme
USP47	ubiquitin specific peptidase 47	MGI/ENSEMBL, HUGO/ENSEMBL	human/mouse	Cytoplasm	peptidase
UTP15	UTP15, small subunit processome component	MGI/ENSEMBL, HUGO/ENSEMBL	human/mouse	Nucleus	other
UTP18	UTP18, small subunit processome component	MGI/ENSEMBL, HUGO/ENSEMBL	human/mouse	Nucleus	other
UTP4	UTP4, small subunit processome component	MGI/ENSEMBL, HUGO/ENSEMBL	human/mouse	Nucleus	other
VPS8	VPS8, CORVET complex subunit	MGI/ENSEMBL	human/mouse	Cytoplasm	other
WBP2NL	WBP2 N-terminal like	HUGO/ENSEMBL	human/mouse	Cytoplasm	other
WDCP	WD repeat and coiled coil containing	IPA	human/mouse	Other	other
WDFY1	WD repeat and FYVE domain containing 1	MGI/ENSEMBL, IPA, HUGO/ENSEMBL	human/mouse	Cytoplasm	other
WDFY2	WD repeat and FYVE domain containing 2	MGI/ENSEMBL, IPA, HUGO/ENSEMBL	human/mouse	Cytoplasm	other
WDFY3	WD repeat and FYVE domain containing 3	MGI/ENSEMBL, IPA, HUGO/ENSEMBL	human/mouse	Cytoplasm	enzyme
WDFY4	WDFY family member 4	MGI/ENSEMBL, IPA, HUGO/ENSEMBL	human/mouse	Other	other
WDHD1	WD repeat and HMG-box DNA binding protein 1	MGI/ENSEMBL, IPA, HUGO/ENSEMBL	human/mouse	Nucleus	other
WDPCP	WD repeat containing planar cell polarity effector	IPA	human/mouse	Plasma Membrane	other
WDR1	WD repeat domain 1	MGI/ENSEMBL, IPA, HUGO/ENSEMBL	human/mouse	Extracellular Space	other
WDR11	WD repeat domain 11	MGI/ENSEMBL, IPA, HUGO/ENSEMBL	human/mouse	Cytoplasm	other
WDR12	WD repeat domain 12	MGI/ENSEMBL, Realtime(M,H), IPA, HUGO/ENSEMBL	human/mouse	Cytoplasm	other
WDR13	WD repeat domain 13	MGI/ENSEMBL, IPA, HUGO/ENSEMBL	human/mouse	Nucleus	other
WDR17	WD repeat domain 17	MGI/ENSEMBL, IPA, HUGO/ENSEMBL	human/mouse	Other	other
WDR18	WD repeat domain 18	MGI/ENSEMBL, IPA, HUGO/ENSEMBL	human/mouse	Nucleus	other
WDR19	WD repeat domain 19	MGI/ENSEMBL, IPA, HUGO/ENSEMBL	human/mouse	Extracellular Space	other
WDR20	WD repeat domain 20	MGI/ENSEMBL, IPA, HUGO/ENSEMBL	human/mouse	Nucleus	peptidase
WDR24	WD repeat domain 24	MGI/ENSEMBL, IPA, HUGO/ENSEMBL	human/mouse	Cytoplasm	other
WDR25	WD repeat domain 25	MGI/ENSEMBL, IPA, HUGO/ENSEMBL	human/mouse	Other	other
WDR26	WD repeat domain 26	MGI/ENSEMBL, Realtime(M,H), IPA, HUGO/ENSEMBL	human/mouse	Cytoplasm	other
WDR27	WD repeat domain 27	MGI/ENSEMBL, IPA, HUGO/ENSEMBL	human/mouse	Nucleus	other
WDR3	WD repeat domain 3	MGI/ENSEMBL, IPA, HUGO/ENSEMBL	human/mouse	Cytoplasm	other
WDR31	WD repeat domain 31	MGI/ENSEMBL, IPA, HUGO/ENSEMBL	human/mouse	Other	peptidase
WDR33	WD repeat domain 33	MGI/ENSEMBL, IPA, HUGO/ENSEMBL	human/mouse	Nucleus	other
WDR34	WD repeat domain 34	MGI/ENSEMBL, IPA, HUGO/ENSEMBL	human/mouse	Cytoplasm	other
WDR35	WD repeat domain 35	MGI/ENSEMBL, IPA, HUGO/ENSEMBL	human/mouse	Cytoplasm	other
WDR36	WD repeat domain 36	MGI/ENSEMBL, IPA, HUGO/ENSEMBL	human/mouse	Extracellular Space	other
WDR37	WD repeat domain 37	MGI/ENSEMBL, IPA, HUGO/ENSEMBL	human/mouse	Other	other
WDR38	WD repeat domain 38	MGI/ENSEMBL, IPA, HUGO/ENSEMBL	human/mouse	Other	other
WDR4	WD repeat domain 4	MGI/ENSEMBL, IPA, HUGO/ENSEMBL	human/mouse	Nucleus	other
WDR41	WD repeat domain 41	MGI/ENSEMBL, IPA, HUGO/ENSEMBL	human/mouse	Cytoplasm	other
WDR43	WD repeat domain 43	MGI/ENSEMBL, IPA, HUGO/ENSEMBL	human/mouse	Nucleus	other
WDR44	WD repeat domain 44	MGI/ENSEMBL, IPA, HUGO/ENSEMBL	human/mouse	Cytoplasm	other
WDR45	WD repeat domain 45	MGI/ENSEMBL, IPA, HUGO/ENSEMBL	human/mouse	Other	other
WDR45B	WD repeat domain 45B	MGI/ENSEMBL, IPA, HUGO/ENSEMBL	human/mouse	Other	other
WDR46	WD repeat domain 46	MGI/ENSEMBL, IPA, HUGO/ENSEMBL	human/mouse	Nucleus	enzyme
WDR47	WD repeat domain 47	MGI/ENSEMBL, IPA, HUGO/ENSEMBL	human/mouse	Other	other
WDR48	WD repeat domain 48	MGI/ENSEMBL, IPA, HUGO/ENSEMBL	human/mouse	Cytoplasm	peptidase
WDR49	WD repeat domain 49	MGI/ENSEMBL, IPA, HUGO/ENSEMBL	human/mouse	Other	other
WDR5	WD repeat domain 5	MGI/ENSEMBL, Realtime(M,H), IPA, HUGO/ENSEMBL	human/mouse	Nucleus	enzyme
WDR53	WD repeat domain 53	MGI/ENSEMBL, Realtime(M,H), IPA, HUGO/ENSEMBL	human/mouse	Other	other
WDR54	WD repeat domain 54	MGI/ENSEMBL, IPA, HUGO/ENSEMBL	human/mouse	Other	other
WDR55	WD repeat domain 55	MGI/ENSEMBL, IPA, HUGO/ENSEMBL	human/mouse	Nucleus	other
WDR59	WD repeat domain 59	MGI/ENSEMBL, Realtime(M,H), IPA, HUGO/ENSEMBL	human/mouse	Cytoplasm	transporter
WDR5B	WD repeat domain 5B	MGI/ENSEMBL, Realtime(M), IPA, HUGO/ENSEMBL	human/mouse	Other	other
WDR6	WD repeat domain 6	MGI/ENSEMBL, IPA, HUGO/ENSEMBL	human/mouse	Cytoplasm	other
WDR60	WD repeat domain 60	MGI/ENSEMBL, IPA, HUGO/ENSEMBL	human/mouse	Extracellular Space	other
WDR61	WD repeat domain 61	MGI/ENSEMBL, IPA, HUGO/ENSEMBL	human/mouse	Nucleus	other
WDR62	WD repeat domain 62	MGI/ENSEMBL, IPA, HUGO/ENSEMBL	human/mouse	Nucleus	other
WDR63	WD repeat domain 63	MGI/ENSEMBL, IPA, HUGO/ENSEMBL	human/mouse	Other	other
WDR64	WD repeat domain 64	MGI/ENSEMBL, IPA, HUGO/ENSEMBL	human/mouse	Other	other
WDR66	WD repeat domain 66	MGI/ENSEMBL, IPA, HUGO/ENSEMBL	human/mouse	Cytoplasm	other
WDR7	WD repeat domain 7	MGI/ENSEMBL, IPA, HUGO/ENSEMBL	human/mouse	Cytoplasm	other
WDR70	WD repeat domain 70	MGI/ENSEMBL, IPA, HUGO/ENSEMBL	human/mouse	Other	other
WDR72	WD repeat domain 72	MGI/ENSEMBL, IPA, HUGO/ENSEMBL	human/mouse	Cytoplasm	other
WDR73	WD repeat domain 73	MGI/ENSEMBL, IPA, HUGO/ENSEMBL	human/mouse	Extracellular Space	other
WDR74	WD repeat domain 74	MGI/ENSEMBL, IPA, HUGO/ENSEMBL	human/mouse	Nucleus	other
WDR75	WD repeat domain 75	MGI/ENSEMBL, IPA, HUGO/ENSEMBL	human/mouse	Nucleus	other
WDR76	WD repeat domain 76	MGI/ENSEMBL, IPA, HUGO/ENSEMBL	human/mouse	Nucleus	other
WDR77	WD repeat domain 77	MGI/ENSEMBL, IPA, HUGO/ENSEMBL	human/mouse	Nucleus	transcription regulator
WDR78	WD repeat domain 78	MGI/ENSEMBL, IPA, HUGO/ENSEMBL	human/mouse	Other	other
WDR81	WD repeat domain 81	MGI/ENSEMBL, IPA, HUGO/ENSEMBL	human/mouse	Plasma Membrane	other
WDR82	WD repeat domain 82	MGI/ENSEMBL, Realtime(M,H), IPA, HUGO/ENSEMBL	human/mouse	Nucleus	other
WDR83	WD repeat domain 83	MGI/ENSEMBL, IPA, HUGO/ENSEMBL	human/mouse	Nucleus	other
WDR83OS	WD repeat domain 83 opposite strand	MGI/ENSEMBL, IPA, HUGO/ENSEMBL	human/mouse	Other	other
WDR86	WD repeat domain 86	MGI/ENSEMBL, IPA, HUGO/ENSEMBL	human/mouse	Other	other
WDR88	WD repeat domain 88	IPA, HUGO/ENSEMBL	human/mouse	Other	other
WDR89	WD repeat domain 89	MGI/ENSEMBL, IPA, HUGO/ENSEMBL	human/mouse	Other	other
WDR90	WD repeat domain 90	MGI/ENSEMBL, IPA, HUGO/ENSEMBL	human/mouse	Other	other
WDR91	WD repeat domain 91	MGI/ENSEMBL, IPA, HUGO/ENSEMBL	human/mouse	Cytoplasm	other
WDR92	WD repeat domain 92	MGI/ENSEMBL, IPA, HUGO/ENSEMBL	human/mouse	Other	other
WDR93	WD repeat domain 93	MGI/ENSEMBL, IPA, HUGO/ENSEMBL	human/mouse	Other	other
WDSUB1	WD repeat, sterile alpha motif and U-box domain containing 1	MGI/ENSEMBL, IPA, HUGO/ENSEMBL	human/mouse	Other	other
WDTC1	WD and tetratricopeptide repeats 1	MGI/ENSEMBL, Yan_et al, IPA, HUGO/ENSEMBL	human/mouse	Nucleus	other
WIPI1	WD repeat domain, phosphoinositide interacting 1	MGI/ENSEMBL, IPA, HUGO/ENSEMBL	human/mouse	Cytoplasm	other
WIPI2	WD repeat domain, phosphoinositide interacting 2	MGI/ENSEMBL, IPA, HUGO/ENSEMBL	human/mouse	Cytoplasm	other
WNT2	Wnt family member 2	HUGO/ENSEMBL	human/mouse	Extracellular Space	cytokine
WRAP53	WD repeat containing antisense to TP53	MGI/ENSEMBL, IPA, HUGO/ENSEMBL	human/mouse	Nucleus	other
WRAP73	WD repeat containing, antisense to TP73	MGI/ENSEMBL, IPA, HUGO/ENSEMBL	human/mouse	Nucleus	other
WSB1	WD repeat and SOCS box containing 1	MGI/ENSEMBL, Realtime(M,H), IPA, HUGO/ENSEMBL	human/mouse	Cytoplasm	enzyme
WSB2	WD repeat and SOCS box containing 2	MGI/ENSEMBL, Realtime(M,H), IPA, HUGO/ENSEMBL	human/mouse	Cytoplasm	other
Wdfy1	WD repeat and FYVE domain containing 1	MGI/ENSEMBL, IPA, HUGO/ENSEMBL	human/mouse	Cytoplasm	other
Wdr20rt	WD repeat domain 20, retrogene	MGI/ENSEMBL, IPA	mouse	Other	other
Wdr36	WD repeat domain 36	MGI/ENSEMBL, IPA, HUGO/ENSEMBL	human/mouse	Extracellular Space	other
Wdr45	WD repeat domain 45	MGI/ENSEMBL, IPA, HUGO/ENSEMBL	human/mouse	Other	other
Wdr46-ps	Wdr46 retrotransposed pseudogene	MGI/ENSEMBL	mouse	Other	other
Wdr83os	WD repeat domain 83 opposite strand	MGI/ENSEMBL, IPA, HUGO/ENSEMBL	human/mouse	Other	other
Wdr86	WD repeat domain 86	MGI/ENSEMBL, IPA, HUGO/ENSEMBL	human/mouse	Other	other
Wdr95	WD40 repeat domain 95	MGI/ENSEMBL, IPA	mouse	Other	other
Wsb2-ps	WD repeat and SOCS box-containing 2, pseudogene	IPA	mouse	Other	other
ZNF106	zinc finger protein 106	MGI/ENSEMBL	human/mouse	Cytoplasm	other

## Sheet: WD40_genes_Human
	Table S1: List of WD40-repeat encoding genes from mouse genome
Symbol	Entrez Gene Name	Source	Species	Location	Type(s)
AAAS	aladin WD repeat nucleoporin	MGI/ENSEMBL, IPA, HUGO/ENSEMBL	human/mouse	Nucleus	other
AAMP	angio associated migratory cell protein	MGI/ENSEMBL, HUGO/ENSEMBL	human/mouse	Plasma Membrane	other
ACTR3	ARP3 actin related protein 3 homolog	HUGO/ENSEMBL	human/mouse	Plasma Membrane	other
AHI1	Abelson helper integration site 1	MGI/ENSEMBL, HUGO/ENSEMBL	human/mouse	Cytoplasm	other
AMBRA1	autophagy and beclin 1 regulator 1	MGI/ENSEMBL, Yan_et al, IPA, HUGO/ENSEMBL	human/mouse	Cytoplasm	other
AP4M1	adaptor related protein complex 4 mu 1 subunit	HUGO/ENSEMBL	human/mouse	Cytoplasm	other
APAF1	apoptotic peptidase activating factor 1	MGI/ENSEMBL, HUGO/ENSEMBL	human/mouse	Cytoplasm	other
ARPC1A	actin related protein 2/3 complex subunit 1A	MGI/ENSEMBL, HUGO/ENSEMBL	human/mouse	Extracellular Space	other
ARPC1B	actin related protein 2/3 complex subunit 1B	MGI/ENSEMBL, HUGO/ENSEMBL	human/mouse	Cytoplasm	other
ATG16L1	autophagy related 16 like 1	MGI/ENSEMBL, HUGO/ENSEMBL	human/mouse	Cytoplasm	enzyme
ATG16L2	autophagy related 16 like 2	MGI/ENSEMBL, HUGO/ENSEMBL	human/mouse	Extracellular Space	other
ATG4A	autophagy related 4A cysteine peptidase	HUGO/ENSEMBL	human/mouse	Cytoplasm	peptidase
BCAS3	BCAS3, microtubule associated cell migration factor	HUGO/ENSEMBL	human/mouse	Nucleus	other
BOP1	block of proliferation 1	MGI/ENSEMBL, HUGO/ENSEMBL	human/mouse	Nucleus	other
BRWD1	bromodomain and WD repeat domain containing 1	MGI/ENSEMBL, Realtime(M), IPA, HUGO/ENSEMBL	human/mouse	Nucleus	transcription regulator
BRWD1P1	--	IPA	human	Other	other
BRWD1P2	bromodomain and WD repeat domain containing 1 pseudogene 2	IPA	human	Other	other
BRWD1P3	--	IPA	human	Other	other
BRWD3	bromodomain and WD repeat domain containing 3	MGI/ENSEMBL, IPA, HUGO/ENSEMBL	human/mouse	Other	other
BTRC	beta-transducin repeat containing E3 ubiquitin protein ligase	MGI/ENSEMBL, Realtime(M,H), HUGO/ENSEMBL	human/mouse	Cytoplasm	enzyme
BUB3	BUB3, mitotic checkpoint protein	MGI/ENSEMBL, HUGO/ENSEMBL	human/mouse	Nucleus	other
CA9	carbonic anhydrase 9	MGI/ENSEMBL	human/mouse	Nucleus	enzyme
CCT6A	chaperonin containing TCP1 subunit 6A	HUGO/ENSEMBL	human/mouse	Cytoplasm	other
CDC20	cell division cycle 20	MGI/ENSEMBL, HUGO/ENSEMBL	human/mouse	Nucleus	other
CDC20B	cell division cycle 20B	MGI/ENSEMBL, HUGO/ENSEMBL	human/mouse	Other	other
CDC40	cell division cycle 40	MGI/ENSEMBL, HUGO/ENSEMBL	human/mouse	Nucleus	other
CDC5L	cell division cycle 5 like	MGI/ENSEMBL, HUGO/ENSEMBL	human/mouse	Nucleus	transcription regulator
CDKN1B	cyclin dependent kinase inhibitor 1B	MGI/ENSEMBL	human/mouse	Nucleus	kinase
CDRT1	CMT1A duplicated region transcript 1	HUGO/ENSEMBL	human	Other	other
CELA3B	chymotrypsin like elastase family member 3B	HUGO/ENSEMBL	human/mouse	Other	peptidase
CFAP43	cilia and flagella associated protein 43	MGI/ENSEMBL, HUGO/ENSEMBL	human/mouse	Other	other
CFAP44	cilia and flagella associated protein 44	MGI/ENSEMBL, HUGO/ENSEMBL	human/mouse	Extracellular Space	other
CFAP44-AS1	CFAP44 antisense RNA 1	HUGO/ENSEMBL	human	Other	other
CFAP52	cilia and flagella associated protein 52	MGI/ENSEMBL, HUGO/ENSEMBL	human/mouse	Cytoplasm	other
CFAP57	cilia and flagella associated protein 57	MGI/ENSEMBL, HUGO/ENSEMBL	human/mouse	Extracellular Space	other
CHAF1B	chromatin assembly factor 1 subunit B	MGI/ENSEMBL, HUGO/ENSEMBL	human/mouse	Nucleus	other
CIAO1	cytosolic iron-sulfur assembly component 1	MGI/ENSEMBL, HUGO/ENSEMBL	human/mouse	Nucleus	transcription regulator
COA1	cytochrome c oxidase assembly factor 1 homolog	HUGO/ENSEMBL	human	Cytoplasm	other
COPA	coatomer protein complex subunit alpha	MGI/ENSEMBL, HUGO/ENSEMBL	human/mouse	Cytoplasm	transporter
COPB2	coatomer protein complex subunit beta 2	MGI/ENSEMBL, HUGO/ENSEMBL	human/mouse	Cytoplasm	transporter
COQ4	coenzyme Q4	HUGO/ENSEMBL	human/mouse	Cytoplasm	other
CORO1A	coronin 1A	MGI/ENSEMBL, HUGO/ENSEMBL	human/mouse	Cytoplasm	other
CORO1B	coronin 1B	MGI/ENSEMBL, HUGO/ENSEMBL	human/mouse	Cytoplasm	other
CORO1C	coronin 1C	MGI/ENSEMBL, HUGO/ENSEMBL	human/mouse	Cytoplasm	other
CORO2A	coronin 2A	MGI/ENSEMBL, HUGO/ENSEMBL	human/mouse	Cytoplasm	other
CORO2B	coronin 2B	MGI/ENSEMBL, HUGO/ENSEMBL	human/mouse	Other	other
CORO6	coronin 6	MGI/ENSEMBL, HUGO/ENSEMBL	human/mouse	Extracellular Space	other
CRBN	cereblon	MGI/ENSEMBL, Realtime(M,H)	human/mouse	Cytoplasm	enzyme
CSTF1	cleavage stimulation factor subunit 1	MGI/ENSEMBL, HUGO/ENSEMBL	human/mouse	Nucleus	other
DAW1	dynein assembly factor with WDR repeat domains 1	HUGO/ENSEMBL	human	Other	other
DCAF1	DDB1 and CUL4 associated factor 1	Realtime(M,H), IPA, HUGO/ENSEMBL	human/mouse	Nucleus	kinase
DCAF10	DDB1 and CUL4 associated factor 10	MGI/ENSEMBL, Realtime(M,H), Yan_et al, IPA, HUGO/ENSEMBL	human/mouse	Nucleus	other
DCAF11	DDB1 and CUL4 associated factor 11	MGI/ENSEMBL, Realtime(M,H), Yan_et al, IPA, HUGO/ENSEMBL	human/mouse	Nucleus	other
DCAF12	DDB1 and CUL4 associated factor 12	MGI/ENSEMBL, Realtime(M,H), Yan_et al, IPA, HUGO/ENSEMBL	human/mouse	Cytoplasm	other
DCAF12L1	DDB1 and CUL4 associated factor 12-like 1	MGI/ENSEMBL, IPA, HUGO/ENSEMBL	human/mouse	Extracellular Space	other
DCAF12L2	DDB1 and CUL4 associated factor 12 like 2	MGI/ENSEMBL, IPA, HUGO/ENSEMBL	human/mouse	Other	other
DCAF13	DDB1 and CUL4 associated factor 13	MGI/ENSEMBL, Realtime(M,H), Yan_et al, IPA, HUGO/ENSEMBL	human/mouse	Nucleus	other
DCAF13P1	DDB1 and CUL4 associated factor 13 pseudogene 1	IPA, HUGO/ENSEMBL	human	Other	other
DCAF13P2	DDB1 and CUL4 associated factor 13 pseudogene 2	IPA, HUGO/ENSEMBL	human	Other	other
DCAF13P3	DDB1 and CUL4 associated factor 13 pseudogene 3	IPA, HUGO/ENSEMBL	human	Other	other
DCAF15	DDB1 and CUL4 associated factor 15	MGI/ENSEMBL, Realtime(M,H), Yan_et al, IPA, HUGO/ENSEMBL	human/mouse	Other	other
DCAF16	DDB1 and CUL4 associated factor 16	Yan_et al, IPA, HUGO/ENSEMBL	human	Nucleus	other
DCAF17	DDB1 and CUL4 associated factor 17	MGI/ENSEMBL, Yan_et al, IPA, HUGO/ENSEMBL	human/mouse	Nucleus	other
DCAF4	DDB1 and CUL4 associated factor 4	MGI/ENSEMBL, Realtime(M,H), Yan_et al, IPA, HUGO/ENSEMBL	human/mouse	Nucleus	other
DCAF4L1	DDB1 and CUL4 associated factor 4 like 1	IPA, HUGO/ENSEMBL	human	Other	other
DCAF4L2	DDB1 and CUL4 associated factor 4 like 2	IPA, HUGO/ENSEMBL	human	Other	other
DCAF5	DDB1 and CUL4 associated factor 5	MGI/ENSEMBL, Realtime(M,H), Yan_et al, IPA, HUGO/ENSEMBL	human/mouse	Cytoplasm	other
DCAF6	DDB1 and CUL4 associated factor 6	MGI/ENSEMBL, Realtime(M,H), Yan_et al, IPA, HUGO/ENSEMBL	human/mouse	Nucleus	transcription regulator
DCAF7	DDB1 and CUL4 associated factor 7	MGI/ENSEMBL, Realtime(M,H), Yan_et al, IPA, HUGO/ENSEMBL	human/mouse	Cytoplasm	other
DCAF8	DDB1 and CUL4 associated factor 8	MGI/ENSEMBL, Realtime(M,H), Yan_et al, IPA, HUGO/ENSEMBL	human/mouse	Nucleus	other
DCAF8L1	DDB1 and CUL4 associated factor 8 like 1	IPA, HUGO/ENSEMBL	human	Other	other
DCAF8L2	DDB1 and CUL4 associated factor 8 like 2	IPA, HUGO/ENSEMBL	human	Other	other
DDA1	DET1 and DDB1 associated 1	MGI/ENSEMBL, Realtime(M), IPA, HUGO/ENSEMBL	human/mouse	Nucleus	other
DDB1	damage specific DNA binding protein 1	MGI/ENSEMBL, IPA, HUGO/ENSEMBL	human/mouse	Nucleus	other
DDB2	damage specific DNA binding protein 2	MGI/ENSEMBL, Realtime(M,H), Yan_et al, HUGO/ENSEMBL	human/mouse	Nucleus	other
DENND3	DENN domain containing 3	MGI/ENSEMBL, HUGO/ENSEMBL	human/mouse	Cytoplasm	other
DET1	de-etiolated homolog 1 (Arabidopsis)	Realtime(M,H)	human/mouse	Nucleus	other
DHX16	DEAH-box helicase 16	HUGO/ENSEMBL	human/mouse	Nucleus	enzyme
DMWD	DM1 locus, WD repeat containing	MGI/ENSEMBL, IPA, HUGO/ENSEMBL	human/mouse	Nucleus	other
DMXL1	Dmx like 1	MGI/ENSEMBL, HUGO/ENSEMBL	human/mouse	Extracellular Space	other
DMXL2	Dmx like 2	MGI/ENSEMBL, HUGO/ENSEMBL	human/mouse	Cytoplasm	other
DNAI1	dynein axonemal intermediate chain 1	MGI/ENSEMBL, HUGO/ENSEMBL	human/mouse	Extracellular Space	other
DNAI2	dynein axonemal intermediate chain 2	MGI/ENSEMBL, HUGO/ENSEMBL	human/mouse	Cytoplasm	other
DPH7	diphthamide biosynthesis 7	MGI/ENSEMBL, HUGO/ENSEMBL	human/mouse	Cytoplasm	other
DTL	denticleless E3 ubiquitin protein ligase homolog	MGI/ENSEMBL, Yan_et al, IPA, HUGO/ENSEMBL	human/mouse	Nucleus	other
DYNC1I1	dynein cytoplasmic 1 intermediate chain 1	MGI/ENSEMBL, HUGO/ENSEMBL	human/mouse	Cytoplasm	other
DYNC1I2	dynein cytoplasmic 1 intermediate chain 2	HUGO/ENSEMBL	human	Cytoplasm	other
Dcaf12l1	DDB1 and CUL4 associated factor 12-like 1	MGI/ENSEMBL, IPA, HUGO/ENSEMBL	human/mouse	Extracellular Space	other
EDC4	enhancer of mRNA decapping 4	MGI/ENSEMBL	human/mouse	Cytoplasm	other
EED	embryonic ectoderm development	MGI/ENSEMBL, Realtime(M), HUGO/ENSEMBL	human/mouse	Nucleus	transcription regulator
EIF3I	eukaryotic translation initiation factor 3 subunit I	MGI/ENSEMBL, HUGO/ENSEMBL	human/mouse	Cytoplasm	translation regulator
EIPR1	EARP complex and GARP complex interacting protein 1	MGI/ENSEMBL, HUGO/ENSEMBL	human/mouse	Other	other
ELP2	elongator acetyltransferase complex subunit 2	MGI/ENSEMBL, HUGO/ENSEMBL	human/mouse	Cytoplasm	other
EML1	echinoderm microtubule associated protein like 1	MGI/ENSEMBL, HUGO/ENSEMBL	human/mouse	Cytoplasm	other
EML2	echinoderm microtubule associated protein like 2	MGI/ENSEMBL, HUGO/ENSEMBL	human/mouse	Cytoplasm	other
EML3	echinoderm microtubule associated protein like 3	MGI/ENSEMBL, HUGO/ENSEMBL	human/mouse	Other	other
EML4	echinoderm microtubule associated protein like 4	MGI/ENSEMBL, HUGO/ENSEMBL	human/mouse	Cytoplasm	other
EML5	echinoderm microtubule associated protein like 5	MGI/ENSEMBL, HUGO/ENSEMBL	human/mouse	Cytoplasm	other
EML6	echinoderm microtubule associated protein like 6	MGI/ENSEMBL, HUGO/ENSEMBL	human/mouse	Other	other
ERCC8	ERCC excision repair 8, CSA ubiquitin ligase complex subunit	MGI/ENSEMBL, Realtime(M), HUGO/ENSEMBL	human/mouse	Nucleus	transcription regulator
ESRP2	epithelial splicing regulatory protein 2	HUGO/ENSEMBL	human/mouse	Nucleus	other
FBXO7	F-box protein 7	HUGO/ENSEMBL	human/mouse	Cytoplasm	enzyme
FBXW10	F-box and WD repeat domain containing 10	MGI/ENSEMBL, IPA, HUGO/ENSEMBL	human/mouse	Cytoplasm	enzyme
FBXW11	F-box and WD repeat domain containing 11	MGI/ENSEMBL, IPA, HUGO/ENSEMBL	human/mouse	Cytoplasm	enzyme
FBXW11P1	F-box and WD repeat domain containing 11 pseudogene 1	IPA	human	Other	other
FBXW12	F-box and WD repeat domain containing 12	IPA, HUGO/ENSEMBL	human	Cytoplasm	enzyme
FBXW2	F-box and WD repeat domain containing 2	MGI/ENSEMBL, IPA, HUGO/ENSEMBL	human/mouse	Cytoplasm	enzyme
FBXW4	F-box and WD repeat domain containing 4	MGI/ENSEMBL, IPA, HUGO/ENSEMBL	human/mouse	Cytoplasm	enzyme
FBXW4P1	F-box and WD repeat domain containing 4 pseudogene 1	IPA	human	Other	other
FBXW5	F-box and WD repeat domain containing 5	MGI/ENSEMBL, Realtime(M,H), IPA, HUGO/ENSEMBL	human/mouse	Cytoplasm	enzyme
FBXW7	F-box and WD repeat domain containing 7	MGI/ENSEMBL, IPA, HUGO/ENSEMBL	human/mouse	Nucleus	transcription regulator
FBXW8	F-box and WD repeat domain containing 8	MGI/ENSEMBL, Realtime(M,H), IPA, HUGO/ENSEMBL	human/mouse	Cytoplasm	enzyme
FBXW9	F-box and WD repeat domain containing 9	MGI/ENSEMBL, IPA, HUGO/ENSEMBL	human/mouse	Cytoplasm	enzyme
FZR1	fizzy and cell division cycle 20 related 1	MGI/ENSEMBL, HUGO/ENSEMBL	human/mouse	Nucleus	kinase
Fbxw11	F-box and WD repeat domain containing 11	MGI/ENSEMBL, IPA, HUGO/ENSEMBL	human/mouse	Cytoplasm	enzyme
GEMIN5	gem nuclear organelle associated protein 5	MGI/ENSEMBL, HUGO/ENSEMBL	human/mouse	Nucleus	other
GFRA1	GDNF family receptor alpha 1	HUGO/ENSEMBL	human/mouse	Plasma Membrane	transmembrane receptor
GLMN	glomulin, FKBP associated protein	MGI/ENSEMBL	human/mouse	Cytoplasm	other
GNB1	G protein subunit beta 1	MGI/ENSEMBL, HUGO/ENSEMBL	human/mouse	Plasma Membrane	enzyme
GNB1L	G protein subunit beta 1 like	MGI/ENSEMBL, HUGO/ENSEMBL	human/mouse	Cytoplasm	other
GNB2	G protein subunit beta 2	MGI/ENSEMBL, Realtime(M,H), HUGO/ENSEMBL	human/mouse	Plasma Membrane	enzyme
GNB3	G protein subunit beta 3	MGI/ENSEMBL, HUGO/ENSEMBL	human/mouse	Plasma Membrane	enzyme
GNB4	G protein subunit beta 4	MGI/ENSEMBL, HUGO/ENSEMBL	human/mouse	Plasma Membrane	enzyme
GNB5	G protein subunit beta 5	MGI/ENSEMBL, HUGO/ENSEMBL	human/mouse	Plasma Membrane	enzyme
GRWD1	glutamate rich WD repeat containing 1	MGI/ENSEMBL, Realtime(M,H), IPA, HUGO/ENSEMBL	human/mouse	Nucleus	other
GTF3C2	general transcription factor IIIC subunit 2	HUGO/ENSEMBL	human/mouse	Nucleus	transcription regulator
HCK	HCK proto-oncogene, Src family tyrosine kinase	HUGO/ENSEMBL	human/mouse	Cytoplasm	kinase
HERC1	HECT and RLD domain containing E3 ubiquitin protein ligase family member 1	MGI/ENSEMBL, HUGO/ENSEMBL	human/mouse	Cytoplasm	other
HIRA	histone cell cycle regulator	MGI/ENSEMBL, HUGO/ENSEMBL	human/mouse	Nucleus	transcription regulator
IFT122	intraflagellar transport 122	MGI/ENSEMBL, HUGO/ENSEMBL	human/mouse	Nucleus	other
IFT140	intraflagellar transport 140	MGI/ENSEMBL, HUGO/ENSEMBL	human/mouse	Extracellular Space	other
IFT172	intraflagellar transport 172	MGI/ENSEMBL, HUGO/ENSEMBL	human/mouse	Extracellular Space	other
IFT80	intraflagellar transport 80	MGI/ENSEMBL, HUGO/ENSEMBL	human/mouse	Extracellular Space	other
KATNB1	katanin regulatory subunit B1	MGI/ENSEMBL, Realtime(M,H), HUGO/ENSEMBL	human/mouse	Cytoplasm	enzyme
KCTD3	potassium channel tetramerization domain containing 3	MGI/ENSEMBL	human/mouse	Plasma Membrane	ion channel
KIF21A	kinesin family member 21A	MGI/ENSEMBL, HUGO/ENSEMBL	human/mouse	Cytoplasm	other
KIF21B	kinesin family member 21B	MGI/ENSEMBL, HUGO/ENSEMBL	human/mouse	Cytoplasm	other
KIF3B	kinesin family member 3B	HUGO/ENSEMBL	human/mouse	Cytoplasm	transporter
LIFR	LIF receptor alpha	HUGO/ENSEMBL	human/mouse	Plasma Membrane	transmembrane receptor
LINC00426	long intergenic non-protein coding RNA 426	HUGO/ENSEMBL	human	Other	other
LLGL1	LLGL1, scribble cell polarity complex component	MGI/ENSEMBL, HUGO/ENSEMBL	human/mouse	Cytoplasm	other
LLGL2	LLGL2, scribble cell polarity complex component	MGI/ENSEMBL, HUGO/ENSEMBL	human/mouse	Cytoplasm	other
LOC102724159/PWP2	PWP2, small subunit processome component	HUGO/ENSEMBL	human	Nucleus	other
LOC401127	WD repeat domain 5 pseudogene	IPA	human	Other	other
LRBA	LPS responsive beige-like anchor protein	MGI/ENSEMBL, HUGO/ENSEMBL	human/mouse	Cytoplasm	other
LRWD1	leucine rich repeats and WD repeat domain containing 1	MGI/ENSEMBL, IPA, HUGO/ENSEMBL	human/mouse	Nucleus	other
LYST	lysosomal trafficking regulator	MGI/ENSEMBL, HUGO/ENSEMBL	human/mouse	Cytoplasm	transporter
Lrwd1	leucine rich repeats and WD repeat domain containing 1	MGI/ENSEMBL, IPA, HUGO/ENSEMBL	human/mouse	Nucleus	other
MAP2K6	mitogen-activated protein kinase kinase 6	MGI/ENSEMBL	human/mouse	Cytoplasm	kinase
MAPKBP1	mitogen-activated protein kinase binding protein 1	MGI/ENSEMBL, HUGO/ENSEMBL	human/mouse	Cytoplasm	other
MCMDC2	minichromosome maintenance domain containing 2	HUGO/ENSEMBL	human/mouse	Other	other
MED16	mediator complex subunit 16	MGI/ENSEMBL, HUGO/ENSEMBL	human/mouse	Nucleus	transcription regulator
MIOS	meiosis regulator for oocyte development	MGI/ENSEMBL	human/mouse	Cytoplasm	other
MLLT6	MLLT6, PHD finger containing	HUGO/ENSEMBL	human/mouse	Nucleus	transcription regulator
MLST8	MTOR associated protein, LST8 homolog	MGI/ENSEMBL, HUGO/ENSEMBL	human/mouse	Cytoplasm	other
MYB	MYB proto-oncogene, transcription factor	MGI/ENSEMBL	human/mouse	Nucleus	transcription regulator
NAALADL1	N-acetylated alpha-linked acidic dipeptidase like 1	HUGO/ENSEMBL	human/mouse	Plasma Membrane	peptidase
NBEA	neurobeachin	MGI/ENSEMBL, HUGO/ENSEMBL	human/mouse	Cytoplasm	other
NBEAL1	neurobeachin like 1	MGI/ENSEMBL, HUGO/ENSEMBL	human/mouse	Other	other
NBEAL2	neurobeachin like 2	MGI/ENSEMBL, HUGO/ENSEMBL	human/mouse	Cytoplasm	other
NEDD1	neural precursor cell expressed, developmentally down-regulated 1	MGI/ENSEMBL, HUGO/ENSEMBL	human/mouse	Cytoplasm	other
NLE1	notchless homolog 1	MGI/ENSEMBL, HUGO/ENSEMBL	human/mouse	Nucleus	enzyme
NLRP11	NLR family pyrin domain containing 11	HUGO/ENSEMBL	human	Extracellular Space	other
NOL10	nucleolar protein 10	MGI/ENSEMBL	human/mouse	Nucleus	other
NSMAF	neutral sphingomyelinase activation associated factor	MGI/ENSEMBL, HUGO/ENSEMBL	human/mouse	Cytoplasm	other
NT5C3A	5'-nucleotidase, cytosolic IIIA	HUGO/ENSEMBL	human/mouse	Cytoplasm	phosphatase
NUP214	nucleoporin 214	MGI/ENSEMBL	human/mouse	Nucleus	transporter
NUP37	nucleoporin 37	MGI/ENSEMBL, HUGO/ENSEMBL	human/mouse	Nucleus	transporter
NUP43	nucleoporin 43	MGI/ENSEMBL, Realtime(M,H), HUGO/ENSEMBL	human/mouse	Nucleus	transporter
NWD1	NACHT and WD repeat domain containing 1	MGI/ENSEMBL, IPA, HUGO/ENSEMBL	human/mouse	Other	other
NWD2	NACHT and WD repeat domain containing 2	MGI/ENSEMBL, IPA	human/mouse	Other	other
PAAF1	proteasomal ATPase associated factor 1	HUGO/ENSEMBL	human	Other	other
PAFAH1B1	platelet activating factor acetylhydrolase 1b regulatory subunit 1	MGI/ENSEMBL, HUGO/ENSEMBL	human/mouse	Cytoplasm	enzyme
PAK1IP1	PAK1 interacting protein 1	MGI/ENSEMBL, HUGO/ENSEMBL	human/mouse	Nucleus	other
PEX7	peroxisomal biogenesis factor 7	MGI/ENSEMBL, HUGO/ENSEMBL	human/mouse	Cytoplasm	transporter
PHIP	pleckstrin homology domain interacting protein	MGI/ENSEMBL, Yan_et al, IPA, HUGO/ENSEMBL	human/mouse	Nucleus	other
PIK3R4	phosphoinositide-3-kinase regulatory subunit 4	MGI/ENSEMBL, HUGO/ENSEMBL	human/mouse	Cytoplasm	kinase
PLAA	phospholipase A2 activating protein	MGI/ENSEMBL, HUGO/ENSEMBL	human/mouse	Cytoplasm	other
PLRG1	pleiotropic regulator 1	MGI/ENSEMBL, HUGO/ENSEMBL	human/mouse	Nucleus	other
POC1A	POC1 centriolar protein A	MGI/ENSEMBL, HUGO/ENSEMBL	human/mouse	Cytoplasm	peptidase
POC1B	POC1 centriolar protein B	MGI/ENSEMBL, HUGO/ENSEMBL	human/mouse	Cytoplasm	other
PPP1R7	protein phosphatase 1 regulatory subunit 7	HUGO/ENSEMBL	human/mouse	Nucleus	phosphatase
PPP2R2A	protein phosphatase 2 regulatory subunit Balpha	MGI/ENSEMBL, HUGO/ENSEMBL	human/mouse	Cytoplasm	phosphatase
PPP2R2B	protein phosphatase 2 regulatory subunit Bbeta	MGI/ENSEMBL, HUGO/ENSEMBL	human/mouse	Cytoplasm	phosphatase
PPP2R2C	protein phosphatase 2 regulatory subunit Bgamma	MGI/ENSEMBL, HUGO/ENSEMBL	human/mouse	Nucleus	phosphatase
PPP2R2D	protein phosphatase 2 regulatory subunit Bdelta	MGI/ENSEMBL, HUGO/ENSEMBL	human/mouse	Nucleus	phosphatase
PPWD1	peptidylprolyl isomerase domain and WD repeat containing 1	MGI/ENSEMBL, IPA, HUGO/ENSEMBL	human/mouse	Nucleus	enzyme
PREB	prolactin regulatory element binding	MGI/ENSEMBL, HUGO/ENSEMBL	human/mouse	Nucleus	transcription regulator
PRPF19	pre-mRNA processing factor 19	MGI/ENSEMBL, HUGO/ENSEMBL	human/mouse	Nucleus	enzyme
PRPF4	pre-mRNA processing factor 4	MGI/ENSEMBL, HUGO/ENSEMBL	human/mouse	Nucleus	other
PWP1	PWP1 homolog, endonuclein	MGI/ENSEMBL, Realtime(M,H), HUGO/ENSEMBL	human/mouse	Nucleus	other
RAB34	RAB34, member RAS oncogene family	HUGO/ENSEMBL	human/mouse	Cytoplasm	enzyme
RACGAP1	Rac GTPase activating protein 1	MGI/ENSEMBL	human/mouse	Cytoplasm	transporter
RACK1	receptor for activated C kinase 1	MGI/ENSEMBL, HUGO/ENSEMBL	human/mouse	Cytoplasm	enzyme
RAE1	ribonucleic acid export 1	MGI/ENSEMBL, HUGO/ENSEMBL	human/mouse	Nucleus	other
RBBP4	RB binding protein 4, chromatin remodeling factor	MGI/ENSEMBL, Realtime(M,H), HUGO/ENSEMBL	human/mouse	Nucleus	enzyme
RBBP5	RB binding protein 5, histone lysine methyltransferase complex subunit	MGI/ENSEMBL, HUGO/ENSEMBL	human/mouse	Nucleus	enzyme
RBBP7	RB binding protein 7, chromatin remodeling factor	MGI/ENSEMBL, Realtime(M,H), HUGO/ENSEMBL	human/mouse	Nucleus	transcription regulator
RBCK1	RANBP2-type and C3HC4-type zinc finger containing 1	HUGO/ENSEMBL	human/mouse	Cytoplasm	transcription regulator
RFWD2	ring finger and WD repeat domain 2	MGI/ENSEMBL, IPA, HUGO/ENSEMBL	human/mouse	Cytoplasm	enzyme
RFWD2P1	ring finger and WD repeat domain 2, E3 ubiquitin protein ligase pseudogene 1	IPA	human	Other	other
RFWD3	ring finger and WD repeat domain 3	MGI/ENSEMBL, IPA, HUGO/ENSEMBL	human/mouse	Nucleus	enzyme
RNF7	ring finger protein 7	MGI/ENSEMBL	human/mouse	Nucleus	enzyme
RPTOR	regulatory associated protein of MTOR complex 1	MGI/ENSEMBL, HUGO/ENSEMBL	human/mouse	Cytoplasm	other
RRP9	ribosomal RNA processing 9, U3 small nucleolar RNA binding protein	MGI/ENSEMBL, HUGO/ENSEMBL	human/mouse	Nucleus	other
SCAP	SREBF chaperone	MGI/ENSEMBL, HUGO/ENSEMBL	human/mouse	Cytoplasm	other
SEC13	SEC13 homolog, nuclear pore and COPII coat complex component	MGI/ENSEMBL, HUGO/ENSEMBL	human/mouse	Cytoplasm	transporter
SEC22C	SEC22 homolog C, vesicle trafficking protein	HUGO/ENSEMBL	human/mouse	Cytoplasm	other
SEC31A	SEC31 homolog A, COPII coat complex component	MGI/ENSEMBL, HUGO/ENSEMBL	human/mouse	Cytoplasm	other
SEC31B	SEC31 homolog B, COPII coat complex component	MGI/ENSEMBL, HUGO/ENSEMBL	human/mouse	Cytoplasm	other
SEH1L	SEH1 like nucleoporin	MGI/ENSEMBL, HUGO/ENSEMBL	human/mouse	Cytoplasm	transporter
SHKBP1	SH3KBP1 binding protein 1	MGI/ENSEMBL, HUGO/ENSEMBL	human/mouse	Other	other
SKP2	S-phase kinase associated protein 2	Yan_et al	human/mouse	Nucleus	enzyme
SMU1	SMU1, DNA replication regulator and spliceosomal factor	MGI/ENSEMBL, Realtime(M,H), HUGO/ENSEMBL	human/mouse	Nucleus	other
SNRNP40	small nuclear ribonucleoprotein U5 subunit 40	MGI/ENSEMBL, HUGO/ENSEMBL	human/mouse	Nucleus	other
SPAG16	sperm associated antigen 16	MGI/ENSEMBL, HUGO/ENSEMBL	human/mouse	Cytoplasm	other
STRAP	serine/threonine kinase receptor associated protein	MGI/ENSEMBL, HUGO/ENSEMBL	human/mouse	Plasma Membrane	other
STRN	striatin	MGI/ENSEMBL, HUGO/ENSEMBL	human/mouse	Cytoplasm	other
STRN3	striatin 3	MGI/ENSEMBL, HUGO/ENSEMBL	human/mouse	Nucleus	transcription regulator
STRN4	striatin 4	MGI/ENSEMBL, HUGO/ENSEMBL	human/mouse	Cytoplasm	other
STXBP5	syntaxin binding protein 5	MGI/ENSEMBL, HUGO/ENSEMBL	human/mouse	Plasma Membrane	other
STXBP5L	syntaxin binding protein 5 like	MGI/ENSEMBL, HUGO/ENSEMBL	human/mouse	Cytoplasm	other
TAF5	TATA-box binding protein associated factor 5	MGI/ENSEMBL, HUGO/ENSEMBL	human/mouse	Nucleus	transcription regulator
TAF5L	TATA-box binding protein associated factor 5 like	MGI/ENSEMBL, HUGO/ENSEMBL	human/mouse	Nucleus	transcription regulator
TBC1D31	TBC1 domain family member 31	MGI/ENSEMBL, HUGO/ENSEMBL	human/mouse	Cytoplasm	other
TBL1X	transducin beta like 1X-linked	MGI/ENSEMBL, HUGO/ENSEMBL	human/mouse	Nucleus	transcription regulator
TBL1XR1	transducin beta like 1 X-linked receptor 1	MGI/ENSEMBL, HUGO/ENSEMBL	human/mouse	Nucleus	transcription regulator
TBL1Y	transducin beta like 1, Y-linked	HUGO/ENSEMBL	human	Nucleus	other
TBL2	transducin beta like 2	MGI/ENSEMBL, HUGO/ENSEMBL	human/mouse	Plasma Membrane	other
TBL3	transducin beta like 3	MGI/ENSEMBL, HUGO/ENSEMBL	human/mouse	Cytoplasm	peptidase
TCTEX1D2	Tctex1 domain containing 2	HUGO/ENSEMBL	human/mouse	Cytoplasm	other
TEP1	telomerase associated protein 1	MGI/ENSEMBL, HUGO/ENSEMBL	human/mouse	Nucleus	enzyme
THOC3	THO complex 3	MGI/ENSEMBL, HUGO/ENSEMBL	human/mouse	Nucleus	other
THOC6	THO complex 6	MGI/ENSEMBL, HUGO/ENSEMBL	human/mouse	Nucleus	other
TLE1	transducin like enhancer of split 1	MGI/ENSEMBL, Realtime(M,H), HUGO/ENSEMBL	human/mouse	Nucleus	transcription regulator
TLE2	transducin like enhancer of split 2	MGI/ENSEMBL, Realtime(M,H), HUGO/ENSEMBL	human/mouse	Nucleus	transcription regulator
TLE3	transducin like enhancer of split 3	MGI/ENSEMBL, Realtime(M,H), HUGO/ENSEMBL	human/mouse	Nucleus	other
TLE4	transducin like enhancer of split 4	MGI/ENSEMBL, HUGO/ENSEMBL	human/mouse	Nucleus	transcription regulator
TLE6	transducin like enhancer of split 6	MGI/ENSEMBL, HUGO/ENSEMBL	human/mouse	Nucleus	other
TLE7	transducin like enhancer of split family member 7	HUGO/ENSEMBL	human	Other	other
TRAF7	TNF receptor associated factor 7	MGI/ENSEMBL, HUGO/ENSEMBL	human/mouse	Cytoplasm	enzyme
TRIM37	tripartite motif containing 37	MGI/ENSEMBL	human/mouse	Cytoplasm	enzyme
TRMT61B	tRNA methyltransferase 61B	HUGO/ENSEMBL	human	Cytoplasm	enzyme
TRPC4AP	transient receptor potential cation channel subfamily C member 4 associated protein	MGI/ENSEMBL, Realtime(M,H)	human/mouse	Cytoplasm	transporter
TULP4	tubby like protein 4	MGI/ENSEMBL, HUGO/ENSEMBL	human/mouse	Cytoplasm	transcription regulator
UBE2M	ubiquitin conjugating enzyme E2 M	MGI/ENSEMBL	human/mouse	Cytoplasm	enzyme
USP47	ubiquitin specific peptidase 47	MGI/ENSEMBL, HUGO/ENSEMBL	human/mouse	Cytoplasm	peptidase
UTP15	UTP15, small subunit processome component	MGI/ENSEMBL, HUGO/ENSEMBL	human/mouse	Nucleus	other
UTP18	UTP18, small subunit processome component	MGI/ENSEMBL, HUGO/ENSEMBL	human/mouse	Nucleus	other
UTP4	UTP4, small subunit processome component	MGI/ENSEMBL, HUGO/ENSEMBL	human/mouse	Nucleus	other
VPS8	VPS8, CORVET complex subunit	MGI/ENSEMBL	human/mouse	Cytoplasm	other
WBP2NL	WBP2 N-terminal like	HUGO/ENSEMBL	human/mouse	Cytoplasm	other
WDCP	WD repeat and coiled coil containing	IPA	human/mouse	Other	other
WDFY1	WD repeat and FYVE domain containing 1	MGI/ENSEMBL, IPA, HUGO/ENSEMBL	human/mouse	Cytoplasm	other
WDFY2	WD repeat and FYVE domain containing 2	MGI/ENSEMBL, IPA, HUGO/ENSEMBL	human/mouse	Cytoplasm	other
WDFY3	WD repeat and FYVE domain containing 3	MGI/ENSEMBL, IPA, HUGO/ENSEMBL	human/mouse	Cytoplasm	enzyme
WDFY4	WDFY family member 4	MGI/ENSEMBL, IPA, HUGO/ENSEMBL	human/mouse	Other	other
WDHD1	WD repeat and HMG-box DNA binding protein 1	MGI/ENSEMBL, IPA, HUGO/ENSEMBL	human/mouse	Nucleus	other
WDPCP	WD repeat containing planar cell polarity effector	IPA	human/mouse	Plasma Membrane	other
WDR1	WD repeat domain 1	MGI/ENSEMBL, IPA, HUGO/ENSEMBL	human/mouse	Extracellular Space	other
WDR11	WD repeat domain 11	MGI/ENSEMBL, IPA, HUGO/ENSEMBL	human/mouse	Cytoplasm	other
WDR11-AS1	WDR11 antisense RNA 1	HUGO/ENSEMBL	human	Other	other
WDR12	WD repeat domain 12	MGI/ENSEMBL, Realtime(M,H), IPA, HUGO/ENSEMBL	human/mouse	Cytoplasm	other
WDR13	WD repeat domain 13	MGI/ENSEMBL, IPA, HUGO/ENSEMBL	human/mouse	Nucleus	other
WDR17	WD repeat domain 17	MGI/ENSEMBL, IPA, HUGO/ENSEMBL	human/mouse	Other	other
WDR18	WD repeat domain 18	MGI/ENSEMBL, IPA, HUGO/ENSEMBL	human/mouse	Nucleus	other
WDR19	WD repeat domain 19	MGI/ENSEMBL, IPA, HUGO/ENSEMBL	human/mouse	Extracellular Space	other
WDR20	WD repeat domain 20	MGI/ENSEMBL, IPA, HUGO/ENSEMBL	human/mouse	Nucleus	peptidase
WDR24	WD repeat domain 24	MGI/ENSEMBL, IPA, HUGO/ENSEMBL	human/mouse	Cytoplasm	other
WDR25	WD repeat domain 25	MGI/ENSEMBL, IPA, HUGO/ENSEMBL	human/mouse	Other	other
WDR26	WD repeat domain 26	MGI/ENSEMBL, Realtime(M,H), IPA, HUGO/ENSEMBL	human/mouse	Cytoplasm	other
WDR27	WD repeat domain 27	MGI/ENSEMBL, IPA, HUGO/ENSEMBL	human/mouse	Nucleus	other
WDR3	WD repeat domain 3	MGI/ENSEMBL, IPA, HUGO/ENSEMBL	human/mouse	Cytoplasm	other
WDR31	WD repeat domain 31	MGI/ENSEMBL, IPA, HUGO/ENSEMBL	human/mouse	Other	peptidase
WDR33	WD repeat domain 33	MGI/ENSEMBL, IPA, HUGO/ENSEMBL	human/mouse	Nucleus	other
WDR34	WD repeat domain 34	MGI/ENSEMBL, IPA, HUGO/ENSEMBL	human/mouse	Cytoplasm	other
WDR35	WD repeat domain 35	MGI/ENSEMBL, IPA, HUGO/ENSEMBL	human/mouse	Cytoplasm	other
WDR36	WD repeat domain 36	MGI/ENSEMBL, IPA, HUGO/ENSEMBL	human/mouse	Extracellular Space	other
WDR37	WD repeat domain 37	MGI/ENSEMBL, IPA, HUGO/ENSEMBL	human/mouse	Other	other
WDR38	WD repeat domain 38	MGI/ENSEMBL, IPA, HUGO/ENSEMBL	human/mouse	Other	other
WDR4	WD repeat domain 4	MGI/ENSEMBL, IPA, HUGO/ENSEMBL	human/mouse	Nucleus	other
WDR41	WD repeat domain 41	MGI/ENSEMBL, IPA, HUGO/ENSEMBL	human/mouse	Cytoplasm	other
WDR43	WD repeat domain 43	MGI/ENSEMBL, IPA, HUGO/ENSEMBL	human/mouse	Nucleus	other
WDR44	WD repeat domain 44	MGI/ENSEMBL, IPA, HUGO/ENSEMBL	human/mouse	Cytoplasm	other
WDR45	WD repeat domain 45	MGI/ENSEMBL, IPA, HUGO/ENSEMBL	human/mouse	Other	other
WDR45B	WD repeat domain 45B	MGI/ENSEMBL, IPA, HUGO/ENSEMBL	human/mouse	Other	other
WDR45BP1	WD repeat domain 45B pseudogene 1	IPA, HUGO/ENSEMBL	human	Other	other
WDR45P1	WD repeat domain 45 pseudogene 1	IPA, HUGO/ENSEMBL	human	Other	other
WDR46	WD repeat domain 46	MGI/ENSEMBL, IPA, HUGO/ENSEMBL	human/mouse	Nucleus	enzyme
WDR47	WD repeat domain 47	MGI/ENSEMBL, IPA, HUGO/ENSEMBL	human/mouse	Other	other
WDR48	WD repeat domain 48	MGI/ENSEMBL, IPA, HUGO/ENSEMBL	human/mouse	Cytoplasm	peptidase
WDR49	WD repeat domain 49	MGI/ENSEMBL, IPA, HUGO/ENSEMBL	human/mouse	Other	other
WDR5	WD repeat domain 5	MGI/ENSEMBL, Realtime(M,H), IPA, HUGO/ENSEMBL	human/mouse	Nucleus	enzyme
WDR53	WD repeat domain 53	MGI/ENSEMBL, Realtime(M,H), IPA, HUGO/ENSEMBL	human/mouse	Other	other
WDR54	WD repeat domain 54	MGI/ENSEMBL, IPA, HUGO/ENSEMBL	human/mouse	Other	other
WDR55	WD repeat domain 55	MGI/ENSEMBL, IPA, HUGO/ENSEMBL	human/mouse	Nucleus	other
WDR59	WD repeat domain 59	MGI/ENSEMBL, Realtime(M,H), IPA, HUGO/ENSEMBL	human/mouse	Cytoplasm	transporter
WDR5B	WD repeat domain 5B	MGI/ENSEMBL, Realtime(M), IPA, HUGO/ENSEMBL	human/mouse	Other	other
WDR6	WD repeat domain 6	MGI/ENSEMBL, IPA, HUGO/ENSEMBL	human/mouse	Cytoplasm	other
WDR60	WD repeat domain 60	MGI/ENSEMBL, IPA, HUGO/ENSEMBL	human/mouse	Extracellular Space	other
WDR61	WD repeat domain 61	MGI/ENSEMBL, IPA, HUGO/ENSEMBL	human/mouse	Nucleus	other
WDR62	WD repeat domain 62	MGI/ENSEMBL, IPA, HUGO/ENSEMBL	human/mouse	Nucleus	other
WDR63	WD repeat domain 63	MGI/ENSEMBL, IPA, HUGO/ENSEMBL	human/mouse	Other	other
WDR64	WD repeat domain 64	MGI/ENSEMBL, IPA, HUGO/ENSEMBL	human/mouse	Other	other
WDR66	WD repeat domain 66	MGI/ENSEMBL, IPA, HUGO/ENSEMBL	human/mouse	Cytoplasm	other
WDR7	WD repeat domain 7	MGI/ENSEMBL, IPA, HUGO/ENSEMBL	human/mouse	Cytoplasm	other
WDR7-OT1	?	HUGO/ENSEMBL	human	Other	other
WDR70	WD repeat domain 70	MGI/ENSEMBL, IPA, HUGO/ENSEMBL	human/mouse	Other	other
WDR72	WD repeat domain 72	MGI/ENSEMBL, IPA, HUGO/ENSEMBL	human/mouse	Cytoplasm	other
WDR73	WD repeat domain 73	MGI/ENSEMBL, IPA, HUGO/ENSEMBL	human/mouse	Extracellular Space	other
WDR74	WD repeat domain 74	MGI/ENSEMBL, IPA, HUGO/ENSEMBL	human/mouse	Nucleus	other
WDR75	WD repeat domain 75	MGI/ENSEMBL, IPA, HUGO/ENSEMBL	human/mouse	Nucleus	other
WDR76	WD repeat domain 76	MGI/ENSEMBL, IPA, HUGO/ENSEMBL	human/mouse	Nucleus	other
WDR77	WD repeat domain 77	MGI/ENSEMBL, IPA, HUGO/ENSEMBL	human/mouse	Nucleus	transcription regulator
WDR78	WD repeat domain 78	MGI/ENSEMBL, IPA, HUGO/ENSEMBL	human/mouse	Other	other
WDR81	WD repeat domain 81	MGI/ENSEMBL, IPA, HUGO/ENSEMBL	human/mouse	Plasma Membrane	other
WDR82	WD repeat domain 82	MGI/ENSEMBL, Realtime(M,H), IPA, HUGO/ENSEMBL	human/mouse	Nucleus	other
WDR82P1	WD repeat domain 82 pseudogene 1	IPA, HUGO/ENSEMBL	human	Other	other
WDR82P2	WD repeat domain 82 pseudogene 2	IPA, HUGO/ENSEMBL	human	Other	other
WDR83	WD repeat domain 83	MGI/ENSEMBL, IPA, HUGO/ENSEMBL	human/mouse	Nucleus	other
WDR83OS	WD repeat domain 83 opposite strand	MGI/ENSEMBL, IPA, HUGO/ENSEMBL	human/mouse	Other	other
WDR86	WD repeat domain 86	MGI/ENSEMBL, IPA, HUGO/ENSEMBL	human/mouse	Other	other
WDR86-AS1	WDR86 antisense RNA 1	HUGO/ENSEMBL	human	Other	other
WDR87	WD repeat domain 87	IPA, HUGO/ENSEMBL	human	Other	other
WDR88	WD repeat domain 88	IPA, HUGO/ENSEMBL	human/mouse	Other	other
WDR89	WD repeat domain 89	MGI/ENSEMBL, IPA, HUGO/ENSEMBL	human/mouse	Other	other
WDR90	WD repeat domain 90	MGI/ENSEMBL, IPA, HUGO/ENSEMBL	human/mouse	Other	other
WDR91	WD repeat domain 91	MGI/ENSEMBL, IPA, HUGO/ENSEMBL	human/mouse	Cytoplasm	other
WDR92	WD repeat domain 92	MGI/ENSEMBL, IPA, HUGO/ENSEMBL	human/mouse	Other	other
WDR93	WD repeat domain 93	MGI/ENSEMBL, IPA, HUGO/ENSEMBL	human/mouse	Other	other
WDR95P	WD repeat domain 95, pseudogene	IPA, HUGO/ENSEMBL	human	Other	other
WDR97	WD repeat domain 97	IPA, HUGO/ENSEMBL	human	Other	other
WDSUB1	WD repeat, sterile alpha motif and U-box domain containing 1	MGI/ENSEMBL, IPA, HUGO/ENSEMBL	human/mouse	Other	other
WDTC1	WD and tetratricopeptide repeats 1	MGI/ENSEMBL, Yan_et al, IPA, HUGO/ENSEMBL	human/mouse	Nucleus	other
WIPI1	WD repeat domain, phosphoinositide interacting 1	MGI/ENSEMBL, IPA, HUGO/ENSEMBL	human/mouse	Cytoplasm	other
WIPI2	WD repeat domain, phosphoinositide interacting 2	MGI/ENSEMBL, IPA, HUGO/ENSEMBL	human/mouse	Cytoplasm	other
WNT2	Wnt family member 2	HUGO/ENSEMBL	human/mouse	Extracellular Space	cytokine
WRAP53	WD repeat containing antisense to TP53	MGI/ENSEMBL, IPA, HUGO/ENSEMBL	human/mouse	Nucleus	other
WRAP73	WD repeat containing, antisense to TP73	MGI/ENSEMBL, IPA, HUGO/ENSEMBL	human/mouse	Nucleus	other
WSB1	WD repeat and SOCS box containing 1	MGI/ENSEMBL, Realtime(M,H), IPA, HUGO/ENSEMBL	human/mouse	Cytoplasm	enzyme
WSB2	WD repeat and SOCS box containing 2	MGI/ENSEMBL, Realtime(M,H), IPA, HUGO/ENSEMBL	human/mouse	Cytoplasm	other
Wdfy1	WD repeat and FYVE domain containing 1	MGI/ENSEMBL, IPA, HUGO/ENSEMBL	human/mouse	Cytoplasm	other
Wdr36	WD repeat domain 36	MGI/ENSEMBL, IPA, HUGO/ENSEMBL	human/mouse	Extracellular Space	other
Wdr45	WD repeat domain 45	MGI/ENSEMBL, IPA, HUGO/ENSEMBL	human/mouse	Other	other
Wdr83os	WD repeat domain 83 opposite strand	MGI/ENSEMBL, IPA, HUGO/ENSEMBL	human/mouse	Other	other
Wdr86	WD repeat domain 86	MGI/ENSEMBL, IPA, HUGO/ENSEMBL	human/mouse	Other	other
Wdr87	WD repeat domain 87	IPA, HUGO/ENSEMBL	human	Other	other
ZNF106	zinc finger protein 106	MGI/ENSEMBL	human/mouse	Cytoplasm	other
ZNF682	zinc finger protein 682	HUGO/ENSEMBL	human	Nucleus	other

## Sheet: Human and Mouse GeneList
Symbol	Entrez Gene Name	Source	Species	Location	Type(s)
4930432E11Rik/4932431P20Rik	RIKEN cDNA 4932431P20 gene	MGI/ENSEMBL	mouse	Other	other
AAAS	aladin WD repeat nucleoporin	MGI/ENSEMBL, IPA, HUGO/ENSEMBL	human/mouse	Nucleus	other
AAMP	angio associated migratory cell protein	MGI/ENSEMBL, HUGO/ENSEMBL	human/mouse	Plasma Membrane	other
ACTR3	ARP3 actin related protein 3 homolog	HUGO/ENSEMBL	human/mouse	Plasma Membrane	other
AHI1	Abelson helper integration site 1	MGI/ENSEMBL, HUGO/ENSEMBL	human/mouse	Cytoplasm	other
AMBRA1	autophagy and beclin 1 regulator 1	MGI/ENSEMBL, Yan_et al, IPA, HUGO/ENSEMBL	human/mouse	Cytoplasm	other
AP4M1	adaptor related protein complex 4 mu 1 subunit	HUGO/ENSEMBL	human/mouse	Cytoplasm	other
APAF1	apoptotic peptidase activating factor 1	MGI/ENSEMBL, HUGO/ENSEMBL	human/mouse	Cytoplasm	other
ARPC1A	actin related protein 2/3 complex subunit 1A	MGI/ENSEMBL, HUGO/ENSEMBL	human/mouse	Extracellular Space	other
ARPC1B	actin related protein 2/3 complex subunit 1B	MGI/ENSEMBL, HUGO/ENSEMBL	human/mouse	Cytoplasm	other
ATG16L1	autophagy related 16 like 1	MGI/ENSEMBL, HUGO/ENSEMBL	human/mouse	Cytoplasm	enzyme
ATG16L2	autophagy related 16 like 2	MGI/ENSEMBL, HUGO/ENSEMBL	human/mouse	Extracellular Space	other
ATG4A	autophagy related 4A cysteine peptidase	HUGO/ENSEMBL	human/mouse	Cytoplasm	peptidase
BCAS3	BCAS3, microtubule associated cell migration factor	HUGO/ENSEMBL	human/mouse	Nucleus	other
BOP1	block of proliferation 1	MGI/ENSEMBL, HUGO/ENSEMBL	human/mouse	Nucleus	other
BRWD1	bromodomain and WD repeat domain containing 1	MGI/ENSEMBL, Realtime(M), IPA, HUGO/ENSEMBL	human/mouse	Nucleus	transcription regulator
BRWD1P1	--	IPA	human	Other	other
BRWD1P2	bromodomain and WD repeat domain containing 1 pseudogene 2	IPA	human	Other	other
BRWD1P3	--	IPA	human	Other	other
BRWD3	bromodomain and WD repeat domain containing 3	MGI/ENSEMBL, IPA, HUGO/ENSEMBL	human/mouse	Other	other
BTRC	beta-transducin repeat containing E3 ubiquitin protein ligase	MGI/ENSEMBL, Realtime(M,H), HUGO/ENSEMBL	human/mouse	Cytoplasm	enzyme
BUB3	BUB3, mitotic checkpoint protein	MGI/ENSEMBL, HUGO/ENSEMBL	human/mouse	Nucleus	other
CA9	carbonic anhydrase 9	MGI/ENSEMBL	human/mouse	Nucleus	enzyme
CCT6A	chaperonin containing TCP1 subunit 6A	HUGO/ENSEMBL	human/mouse	Cytoplasm	other
CDC20	cell division cycle 20	MGI/ENSEMBL, HUGO/ENSEMBL	human/mouse	Nucleus	other
CDC20B	cell division cycle 20B	MGI/ENSEMBL, HUGO/ENSEMBL	human/mouse	Other	other
CDC40	cell division cycle 40	MGI/ENSEMBL, HUGO/ENSEMBL	human/mouse	Nucleus	other
CDC5L	cell division cycle 5 like	MGI/ENSEMBL, HUGO/ENSEMBL	human/mouse	Nucleus	transcription regulator
CDKN1B	cyclin dependent kinase inhibitor 1B	MGI/ENSEMBL	human/mouse	Nucleus	kinase
CDRT1	CMT1A duplicated region transcript 1	HUGO/ENSEMBL	human	Other	other
CELA3B	chymotrypsin like elastase family member 3B	HUGO/ENSEMBL	human/mouse	Other	peptidase
CFAP43	cilia and flagella associated protein 43	MGI/ENSEMBL, HUGO/ENSEMBL	human/mouse	Other	other
CFAP44	cilia and flagella associated protein 44	MGI/ENSEMBL, HUGO/ENSEMBL	human/mouse	Extracellular Space	other
CFAP44-AS1	CFAP44 antisense RNA 1	HUGO/ENSEMBL	human	Other	other
CFAP52	cilia and flagella associated protein 52	MGI/ENSEMBL, HUGO/ENSEMBL	human/mouse	Cytoplasm	other
CFAP57	cilia and flagella associated protein 57	MGI/ENSEMBL, HUGO/ENSEMBL	human/mouse	Extracellular Space	other
CHAF1B	chromatin assembly factor 1 subunit B	MGI/ENSEMBL, HUGO/ENSEMBL	human/mouse	Nucleus	other
CIAO1	cytosolic iron-sulfur assembly component 1	MGI/ENSEMBL, HUGO/ENSEMBL	human/mouse	Nucleus	transcription regulator
COA1	cytochrome c oxidase assembly factor 1 homolog	HUGO/ENSEMBL	human	Cytoplasm	other
COPA	coatomer protein complex subunit alpha	MGI/ENSEMBL, HUGO/ENSEMBL	human/mouse	Cytoplasm	transporter
COPB2	coatomer protein complex subunit beta 2	MGI/ENSEMBL, HUGO/ENSEMBL	human/mouse	Cytoplasm	transporter
COQ4	coenzyme Q4	HUGO/ENSEMBL	human/mouse	Cytoplasm	other
CORO1A	coronin 1A	MGI/ENSEMBL, HUGO/ENSEMBL	human/mouse	Cytoplasm	other
CORO1B	coronin 1B	MGI/ENSEMBL, HUGO/ENSEMBL	human/mouse	Cytoplasm	other
CORO1C	coronin 1C	MGI/ENSEMBL, HUGO/ENSEMBL	human/mouse	Cytoplasm	other
CORO2A	coronin 2A	MGI/ENSEMBL, HUGO/ENSEMBL	human/mouse	Cytoplasm	other
CORO2B	coronin 2B	MGI/ENSEMBL, HUGO/ENSEMBL	human/mouse	Other	other
CORO6	coronin 6	MGI/ENSEMBL, HUGO/ENSEMBL	human/mouse	Extracellular Space	other
CORO7/CORO7-PAM16	coronin 7	MGI/ENSEMBL, HUGO/ENSEMBL	mouse	Cytoplasm	other
CRBN	cereblon	MGI/ENSEMBL, Realtime(M,H)	human/mouse	Cytoplasm	enzyme
CSTF1	cleavage stimulation factor subunit 1	MGI/ENSEMBL, HUGO/ENSEMBL	human/mouse	Nucleus	other
DAW1	dynein assembly factor with WDR repeat domains 1	HUGO/ENSEMBL	human	Other	other
DCAF1	DDB1 and CUL4 associated factor 1	Realtime(M,H), IPA, HUGO/ENSEMBL	human/mouse	Nucleus	kinase
DCAF10	DDB1 and CUL4 associated factor 10	MGI/ENSEMBL, Realtime(M,H), Yan_et al, IPA, HUGO/ENSEMBL	human/mouse	Nucleus	other
DCAF11	DDB1 and CUL4 associated factor 11	MGI/ENSEMBL, Realtime(M,H), Yan_et al, IPA, HUGO/ENSEMBL	human/mouse	Nucleus	other
DCAF12	DDB1 and CUL4 associated factor 12	MGI/ENSEMBL, Realtime(M,H), Yan_et al, IPA, HUGO/ENSEMBL	human/mouse	Cytoplasm	other
DCAF12L1	DDB1 and CUL4 associated factor 12-like 1	MGI/ENSEMBL, IPA, HUGO/ENSEMBL	human/mouse	Extracellular Space	other
DCAF12L2	DDB1 and CUL4 associated factor 12 like 2	MGI/ENSEMBL, IPA, HUGO/ENSEMBL	human/mouse	Other	other
DCAF13	DDB1 and CUL4 associated factor 13	MGI/ENSEMBL, Realtime(M,H), Yan_et al, IPA, HUGO/ENSEMBL	human/mouse	Nucleus	other
DCAF13P1	DDB1 and CUL4 associated factor 13 pseudogene 1	IPA, HUGO/ENSEMBL	human	Other	other
DCAF13P2	DDB1 and CUL4 associated factor 13 pseudogene 2	IPA, HUGO/ENSEMBL	human	Other	other
DCAF13P3	DDB1 and CUL4 associated factor 13 pseudogene 3	IPA, HUGO/ENSEMBL	human	Other	other
DCAF15	DDB1 and CUL4 associated factor 15	MGI/ENSEMBL, Realtime(M,H), Yan_et al, IPA, HUGO/ENSEMBL	human/mouse	Other	other
DCAF16	DDB1 and CUL4 associated factor 16	Yan_et al, IPA, HUGO/ENSEMBL	human	Nucleus	other
DCAF17	DDB1 and CUL4 associated factor 17	MGI/ENSEMBL, Yan_et al, IPA, HUGO/ENSEMBL	human/mouse	Nucleus	other
DCAF4	DDB1 and CUL4 associated factor 4	MGI/ENSEMBL, Realtime(M,H), Yan_et al, IPA, HUGO/ENSEMBL	human/mouse	Nucleus	other
DCAF4L1	DDB1 and CUL4 associated factor 4 like 1	IPA, HUGO/ENSEMBL	human	Other	other
DCAF4L2	DDB1 and CUL4 associated factor 4 like 2	IPA, HUGO/ENSEMBL	human	Other	other
DCAF5	DDB1 and CUL4 associated factor 5	MGI/ENSEMBL, Realtime(M,H), Yan_et al, IPA, HUGO/ENSEMBL	human/mouse	Cytoplasm	other
DCAF6	DDB1 and CUL4 associated factor 6	MGI/ENSEMBL, Realtime(M,H), Yan_et al, IPA, HUGO/ENSEMBL	human/mouse	Nucleus	transcription regulator
DCAF7	DDB1 and CUL4 associated factor 7	MGI/ENSEMBL, Realtime(M,H), Yan_et al, IPA, HUGO/ENSEMBL	human/mouse	Cytoplasm	other
DCAF8	DDB1 and CUL4 associated factor 8	MGI/ENSEMBL, Realtime(M,H), Yan_et al, IPA, HUGO/ENSEMBL	human/mouse	Nucleus	other
DCAF8L1	DDB1 and CUL4 associated factor 8 like 1	IPA, HUGO/ENSEMBL	human	Other	other
DCAF8L2	DDB1 and CUL4 associated factor 8 like 2	IPA, HUGO/ENSEMBL	human	Other	other
DDA1	DET1 and DDB1 associated 1	MGI/ENSEMBL, Realtime(M), IPA, HUGO/ENSEMBL	human/mouse	Nucleus	other
DDB1	damage specific DNA binding protein 1	MGI/ENSEMBL, IPA, HUGO/ENSEMBL	human/mouse	Nucleus	other
DDB2	damage specific DNA binding protein 2	MGI/ENSEMBL, Realtime(M,H), Yan_et al, HUGO/ENSEMBL	human/mouse	Nucleus	other
DENND3	DENN domain containing 3	MGI/ENSEMBL, HUGO/ENSEMBL	human/mouse	Cytoplasm	other
DET1	de-etiolated homolog 1 (Arabidopsis)	Realtime(M,H)	human/mouse	Nucleus	other
DHX16	DEAH-box helicase 16	HUGO/ENSEMBL	human/mouse	Nucleus	enzyme
DMWD	DM1 locus, WD repeat containing	MGI/ENSEMBL, IPA, HUGO/ENSEMBL	human/mouse	Nucleus	other
DMXL1	Dmx like 1	MGI/ENSEMBL, HUGO/ENSEMBL	human/mouse	Extracellular Space	other
DMXL2	Dmx like 2	MGI/ENSEMBL, HUGO/ENSEMBL	human/mouse	Cytoplasm	other
DNAI1	dynein axonemal intermediate chain 1	MGI/ENSEMBL, HUGO/ENSEMBL	human/mouse	Extracellular Space	other
DNAI2	dynein axonemal intermediate chain 2	MGI/ENSEMBL, HUGO/ENSEMBL	human/mouse	Cytoplasm	other
DPH7	diphthamide biosynthesis 7	MGI/ENSEMBL, HUGO/ENSEMBL	human/mouse	Cytoplasm	other
DTL	denticleless E3 ubiquitin protein ligase homolog	MGI/ENSEMBL, Yan_et al, IPA, HUGO/ENSEMBL	human/mouse	Nucleus	other
DYNC1I1	dynein cytoplasmic 1 intermediate chain 1	MGI/ENSEMBL, HUGO/ENSEMBL	human/mouse	Cytoplasm	other
DYNC1I2	dynein cytoplasmic 1 intermediate chain 2	HUGO/ENSEMBL	human	Cytoplasm	other
Dcaf12l1	DDB1 and CUL4 associated factor 12-like 1	MGI/ENSEMBL, IPA, HUGO/ENSEMBL	human/mouse	Extracellular Space	other
Dync1i2	dynein cytoplasmic 1 intermediate chain 2	MGI/ENSEMBL, HUGO/ENSEMBL	mouse	Cytoplasm	other
EDC4	enhancer of mRNA decapping 4	MGI/ENSEMBL	human/mouse	Cytoplasm	other
EED	embryonic ectoderm development	MGI/ENSEMBL, Realtime(M), HUGO/ENSEMBL	human/mouse	Nucleus	transcription regulator
EIF3I	eukaryotic translation initiation factor 3 subunit I	MGI/ENSEMBL, HUGO/ENSEMBL	human/mouse	Cytoplasm	translation regulator
EIPR1	EARP complex and GARP complex interacting protein 1	MGI/ENSEMBL, HUGO/ENSEMBL	human/mouse	Other	other
ELP2	elongator acetyltransferase complex subunit 2	MGI/ENSEMBL, HUGO/ENSEMBL	human/mouse	Cytoplasm	other
EML1	echinoderm microtubule associated protein like 1	MGI/ENSEMBL, HUGO/ENSEMBL	human/mouse	Cytoplasm	other
EML2	echinoderm microtubule associated protein like 2	MGI/ENSEMBL, HUGO/ENSEMBL	human/mouse	Cytoplasm	other
EML3	echinoderm microtubule associated protein like 3	MGI/ENSEMBL, HUGO/ENSEMBL	human/mouse	Other	other
EML4	echinoderm microtubule associated protein like 4	MGI/ENSEMBL, HUGO/ENSEMBL	human/mouse	Cytoplasm	other
EML5	echinoderm microtubule associated protein like 5	MGI/ENSEMBL, HUGO/ENSEMBL	human/mouse	Cytoplasm	other
EML6	echinoderm microtubule associated protein like 6	MGI/ENSEMBL, HUGO/ENSEMBL	human/mouse	Other	other
ERCC8	ERCC excision repair 8, CSA ubiquitin ligase complex subunit	MGI/ENSEMBL, Realtime(M), HUGO/ENSEMBL	human/mouse	Nucleus	transcription regulator
ESRP2	epithelial splicing regulatory protein 2	HUGO/ENSEMBL	human/mouse	Nucleus	other
Efcab8	EF-hand calcium binding domain 8	MGI/ENSEMBL	mouse	Other	other
FBXO7	F-box protein 7	HUGO/ENSEMBL	human/mouse	Cytoplasm	enzyme
FBXW10	F-box and WD repeat domain containing 10	MGI/ENSEMBL, IPA, HUGO/ENSEMBL	human/mouse	Cytoplasm	enzyme
FBXW11	F-box and WD repeat domain containing 11	MGI/ENSEMBL, IPA, HUGO/ENSEMBL	human/mouse	Cytoplasm	enzyme
FBXW11P1	F-box and WD repeat domain containing 11 pseudogene 1	IPA	human	Other	other
FBXW12	F-box and WD repeat domain containing 12	IPA, HUGO/ENSEMBL	human	Cytoplasm	enzyme
FBXW2	F-box and WD repeat domain containing 2	MGI/ENSEMBL, IPA, HUGO/ENSEMBL	human/mouse	Cytoplasm	enzyme
FBXW4	F-box and WD repeat domain containing 4	MGI/ENSEMBL, IPA, HUGO/ENSEMBL	human/mouse	Cytoplasm	enzyme
FBXW4P1	F-box and WD repeat domain containing 4 pseudogene 1	IPA	human	Other	other
FBXW5	F-box and WD repeat domain containing 5	MGI/ENSEMBL, Realtime(M,H), IPA, HUGO/ENSEMBL	human/mouse	Cytoplasm	enzyme
FBXW7	F-box and WD repeat domain containing 7	MGI/ENSEMBL, IPA, HUGO/ENSEMBL	human/mouse	Nucleus	transcription regulator
FBXW8	F-box and WD repeat domain containing 8	MGI/ENSEMBL, Realtime(M,H), IPA, HUGO/ENSEMBL	human/mouse	Cytoplasm	enzyme
FBXW9	F-box and WD repeat domain containing 9	MGI/ENSEMBL, IPA, HUGO/ENSEMBL	human/mouse	Cytoplasm	enzyme
FZR1	fizzy and cell division cycle 20 related 1	MGI/ENSEMBL, HUGO/ENSEMBL	human/mouse	Nucleus	kinase
Fbxw11	F-box and WD repeat domain containing 11	MGI/ENSEMBL, IPA, HUGO/ENSEMBL	human/mouse	Cytoplasm	enzyme
Fbxw17	F-box and WD-40 domain protein 17	MGI/ENSEMBL	mouse	Other	other
Fbxw21 (includes others)	F-box and WD-40 domain protein 21	MGI/ENSEMBL	mouse	Other	other
Fbxw25	F-box and WD-40 domain protein 25	MGI/ENSEMBL	mouse	Other	other
GEMIN5	gem nuclear organelle associated protein 5	MGI/ENSEMBL, HUGO/ENSEMBL	human/mouse	Nucleus	other
GFRA1	GDNF family receptor alpha 1	HUGO/ENSEMBL	human/mouse	Plasma Membrane	transmembrane receptor
GLMN	glomulin, FKBP associated protein	MGI/ENSEMBL	human/mouse	Cytoplasm	other
GNB1	G protein subunit beta 1	MGI/ENSEMBL, HUGO/ENSEMBL	human/mouse	Plasma Membrane	enzyme
GNB1L	G protein subunit beta 1 like	MGI/ENSEMBL, HUGO/ENSEMBL	human/mouse	Cytoplasm	other
GNB2	G protein subunit beta 2	MGI/ENSEMBL, Realtime(M,H), HUGO/ENSEMBL	human/mouse	Plasma Membrane	enzyme
GNB3	G protein subunit beta 3	MGI/ENSEMBL, HUGO/ENSEMBL	human/mouse	Plasma Membrane	enzyme
GNB4	G protein subunit beta 4	MGI/ENSEMBL, HUGO/ENSEMBL	human/mouse	Plasma Membrane	enzyme
GNB5	G protein subunit beta 5	MGI/ENSEMBL, HUGO/ENSEMBL	human/mouse	Plasma Membrane	enzyme
GRWD1	glutamate rich WD repeat containing 1	MGI/ENSEMBL, Realtime(M,H), IPA, HUGO/ENSEMBL	human/mouse	Nucleus	other
GTF3C2	general transcription factor IIIC subunit 2	HUGO/ENSEMBL	human/mouse	Nucleus	transcription regulator
Gm12647	ring finger and WD repeat domain 2 pseudogene	IPA	mouse	Other	other
Gm13396	ring finger and WD repeat domain 2 pseudogene	IPA	mouse	Other	other
Gm13700	WD repeat domain 55 pseudogene	IPA	mouse	Other	other
Gm14018	WD repeat domain 76 pseudogene	IPA	mouse	Other	other
Gm14554	WD repeat domain 44 pseudogene	IPA	mouse	Other	other
Gm14667	DDB1 and CUL4 associated factor 13 pseudogene	IPA	mouse	Other	other
Gm14894	ring finger and WD repeat domain 2 pseudogene	IPA	mouse	Other	other
Gm15065	ring finger and WD repeat domain 2 pseudogene	IPA	mouse	Other	other
Gm15528	WD repeat domain 77 pseudogene	IPA	mouse	Other	other
Gm16300	WD repeat domain 12 pseudogene	IPA	mouse	Other	other
Gm17052	WD repeat and HMG-box DNA binding protein 1 pseudogene	IPA	mouse	Other	other
Gm18658	ring finger and WD repeat domain 2 pseudogene	IPA	mouse	Other	other
Gm18665	ring finger and WD repeat domain 2 pseudogene	IPA	mouse	Other	other
Gm18672	ring finger and WD repeat domain 2 pseudogene	IPA	mouse	Other	other
Gm18688	ring finger and WD repeat domain 2 pseudogene	IPA	mouse	Other	other
Gm1943	WD repeat domain 70 pseudogene	IPA	mouse	Other	other
Gm21964	predicted gene, 21964	MGI/ENSEMBL	mouse	Other	other
Gm3283	DDB1 and CUL4 associated factor 12 pseudogene	IPA	mouse	Other	other
Gm35339	predicted gene, 35339	MGI/ENSEMBL, IPA	mouse	Other	other
Gm3549	DDB1 and CUL4 associated factor 6 pseudogene	IPA	mouse	Other	other
Gm4879	WD repeat domain 12 pseudogene	IPA	mouse	Other	other
Gm5903	ring finger and WD repeat domain 3 pseudogene	IPA	mouse	Other	other
Gm6206	ring finger and WD repeat domain 2 (Rfwd2) pseudogene	IPA	mouse	Other	other
Gm7075	ring finger protein 7 pseudogene	MGI/ENSEMBL	mouse	Other	other
HCK	HCK proto-oncogene, Src family tyrosine kinase	HUGO/ENSEMBL	human/mouse	Cytoplasm	kinase
HERC1	HECT and RLD domain containing E3 ubiquitin protein ligase family member 1	MGI/ENSEMBL, HUGO/ENSEMBL	human/mouse	Cytoplasm	other
HIRA	histone cell cycle regulator	MGI/ENSEMBL, HUGO/ENSEMBL	human/mouse	Nucleus	transcription regulator
IFT122	intraflagellar transport 122	MGI/ENSEMBL, HUGO/ENSEMBL	human/mouse	Nucleus	other
IFT140	intraflagellar transport 140	MGI/ENSEMBL, HUGO/ENSEMBL	human/mouse	Extracellular Space	other
IFT172	intraflagellar transport 172	MGI/ENSEMBL, HUGO/ENSEMBL	human/mouse	Extracellular Space	other
IFT80	intraflagellar transport 80	MGI/ENSEMBL, HUGO/ENSEMBL	human/mouse	Extracellular Space	other
KATNB1	katanin regulatory subunit B1	MGI/ENSEMBL, Realtime(M,H), HUGO/ENSEMBL	human/mouse	Cytoplasm	enzyme
KCTD3	potassium channel tetramerization domain containing 3	MGI/ENSEMBL	human/mouse	Plasma Membrane	ion channel
KIF21A	kinesin family member 21A	MGI/ENSEMBL, HUGO/ENSEMBL	human/mouse	Cytoplasm	other
KIF21B	kinesin family member 21B	MGI/ENSEMBL, HUGO/ENSEMBL	human/mouse	Cytoplasm	other
KIF3B	kinesin family member 3B	HUGO/ENSEMBL	human/mouse	Cytoplasm	transporter
LIFR	LIF receptor alpha	HUGO/ENSEMBL	human/mouse	Plasma Membrane	transmembrane receptor
LINC00426	long intergenic non-protein coding RNA 426	HUGO/ENSEMBL	human	Other	other
LLGL1	LLGL1, scribble cell polarity complex component	MGI/ENSEMBL, HUGO/ENSEMBL	human/mouse	Cytoplasm	other
LLGL2	LLGL2, scribble cell polarity complex component	MGI/ENSEMBL, HUGO/ENSEMBL	human/mouse	Cytoplasm	other
LOC102724159/PWP2	PWP2, small subunit processome component	HUGO/ENSEMBL	human	Nucleus	other
LOC401127	WD repeat domain 5 pseudogene	IPA	human	Other	other
LRBA	LPS responsive beige-like anchor protein	MGI/ENSEMBL, HUGO/ENSEMBL	human/mouse	Cytoplasm	other
LRWD1	leucine rich repeats and WD repeat domain containing 1	MGI/ENSEMBL, IPA, HUGO/ENSEMBL	human/mouse	Nucleus	other
LYST	lysosomal trafficking regulator	MGI/ENSEMBL, HUGO/ENSEMBL	human/mouse	Cytoplasm	transporter
Lrwd1	leucine rich repeats and WD repeat domain containing 1	MGI/ENSEMBL, IPA, HUGO/ENSEMBL	human/mouse	Nucleus	other
MAP2K6	mitogen-activated protein kinase kinase 6	MGI/ENSEMBL	human/mouse	Cytoplasm	kinase
MAPKBP1	mitogen-activated protein kinase binding protein 1	MGI/ENSEMBL, HUGO/ENSEMBL	human/mouse	Cytoplasm	other
MCMDC2	minichromosome maintenance domain containing 2	HUGO/ENSEMBL	human/mouse	Other	other
MED16	mediator complex subunit 16	MGI/ENSEMBL, HUGO/ENSEMBL	human/mouse	Nucleus	transcription regulator
MIOS	meiosis regulator for oocyte development	MGI/ENSEMBL	human/mouse	Cytoplasm	other
MLLT6	MLLT6, PHD finger containing	HUGO/ENSEMBL	human/mouse	Nucleus	transcription regulator
MLST8	MTOR associated protein, LST8 homolog	MGI/ENSEMBL, HUGO/ENSEMBL	human/mouse	Cytoplasm	other
MYB	MYB proto-oncogene, transcription factor	MGI/ENSEMBL	human/mouse	Nucleus	transcription regulator
NAALADL1	N-acetylated alpha-linked acidic dipeptidase like 1	HUGO/ENSEMBL	human/mouse	Plasma Membrane	peptidase
NBEA	neurobeachin	MGI/ENSEMBL, HUGO/ENSEMBL	human/mouse	Cytoplasm	other
NBEAL1	neurobeachin like 1	MGI/ENSEMBL, HUGO/ENSEMBL	human/mouse	Other	other
NBEAL2	neurobeachin like 2	MGI/ENSEMBL, HUGO/ENSEMBL	human/mouse	Cytoplasm	other
NEDD1	neural precursor cell expressed, developmentally down-regulated 1	MGI/ENSEMBL, HUGO/ENSEMBL	human/mouse	Cytoplasm	other
NLE1	notchless homolog 1	MGI/ENSEMBL, HUGO/ENSEMBL	human/mouse	Nucleus	enzyme
NLRP11	NLR family pyrin domain containing 11	HUGO/ENSEMBL	human	Extracellular Space	other
NOL10	nucleolar protein 10	MGI/ENSEMBL	human/mouse	Nucleus	other
NSMAF	neutral sphingomyelinase activation associated factor	MGI/ENSEMBL, HUGO/ENSEMBL	human/mouse	Cytoplasm	other
NT5C3A	5'-nucleotidase, cytosolic IIIA	HUGO/ENSEMBL	human/mouse	Cytoplasm	phosphatase
NUP214	nucleoporin 214	MGI/ENSEMBL	human/mouse	Nucleus	transporter
NUP37	nucleoporin 37	MGI/ENSEMBL, HUGO/ENSEMBL	human/mouse	Nucleus	transporter
NUP43	nucleoporin 43	MGI/ENSEMBL, Realtime(M,H), HUGO/ENSEMBL	human/mouse	Nucleus	transporter
NWD1	NACHT and WD repeat domain containing 1	MGI/ENSEMBL, IPA, HUGO/ENSEMBL	human/mouse	Other	other
NWD2	NACHT and WD repeat domain containing 2	MGI/ENSEMBL, IPA	human/mouse	Other	other
PAAF1	proteasomal ATPase associated factor 1	HUGO/ENSEMBL	human	Other	other
PAFAH1B1	platelet activating factor acetylhydrolase 1b regulatory subunit 1	MGI/ENSEMBL, HUGO/ENSEMBL	human/mouse	Cytoplasm	enzyme
PAK1IP1	PAK1 interacting protein 1	MGI/ENSEMBL, HUGO/ENSEMBL	human/mouse	Nucleus	other
PEX7	peroxisomal biogenesis factor 7	MGI/ENSEMBL, HUGO/ENSEMBL	human/mouse	Cytoplasm	transporter
PHIP	pleckstrin homology domain interacting protein	MGI/ENSEMBL, Yan_et al, IPA, HUGO/ENSEMBL	human/mouse	Nucleus	other
PIK3R4	phosphoinositide-3-kinase regulatory subunit 4	MGI/ENSEMBL, HUGO/ENSEMBL	human/mouse	Cytoplasm	kinase
PLAA	phospholipase A2 activating protein	MGI/ENSEMBL, HUGO/ENSEMBL	human/mouse	Cytoplasm	other
PLRG1	pleiotropic regulator 1	MGI/ENSEMBL, HUGO/ENSEMBL	human/mouse	Nucleus	other
POC1A	POC1 centriolar protein A	MGI/ENSEMBL, HUGO/ENSEMBL	human/mouse	Cytoplasm	peptidase
POC1B	POC1 centriolar protein B	MGI/ENSEMBL, HUGO/ENSEMBL	human/mouse	Cytoplasm	other
PPP1R7	protein phosphatase 1 regulatory subunit 7	HUGO/ENSEMBL	human/mouse	Nucleus	phosphatase
PPP2R2A	protein phosphatase 2 regulatory subunit Balpha	MGI/ENSEMBL, HUGO/ENSEMBL	human/mouse	Cytoplasm	phosphatase
PPP2R2B	protein phosphatase 2 regulatory subunit Bbeta	MGI/ENSEMBL, HUGO/ENSEMBL	human/mouse	Cytoplasm	phosphatase
PPP2R2C	protein phosphatase 2 regulatory subunit Bgamma	MGI/ENSEMBL, HUGO/ENSEMBL	human/mouse	Nucleus	phosphatase
PPP2R2D	protein phosphatase 2 regulatory subunit Bdelta	MGI/ENSEMBL, HUGO/ENSEMBL	human/mouse	Nucleus	phosphatase
PPWD1	peptidylprolyl isomerase domain and WD repeat containing 1	MGI/ENSEMBL, IPA, HUGO/ENSEMBL	human/mouse	Nucleus	enzyme
PREB	prolactin regulatory element binding	MGI/ENSEMBL, HUGO/ENSEMBL	human/mouse	Nucleus	transcription regulator
PRPF19	pre-mRNA processing factor 19	MGI/ENSEMBL, HUGO/ENSEMBL	human/mouse	Nucleus	enzyme
PRPF4	pre-mRNA processing factor 4	MGI/ENSEMBL, HUGO/ENSEMBL	human/mouse	Nucleus	other
PWP1	PWP1 homolog, endonuclein	MGI/ENSEMBL, Realtime(M,H), HUGO/ENSEMBL	human/mouse	Nucleus	other
Pet2	plasmacytoma expressed transcript 2	MGI/ENSEMBL	mouse	Other	other
Pwp2	PWP2 periodic tryptophan protein homolog (yeast)	MGI/ENSEMBL	mouse	Nucleus	other
RAB34	RAB34, member RAS oncogene family	HUGO/ENSEMBL	human/mouse	Cytoplasm	enzyme
RACGAP1	Rac GTPase activating protein 1	MGI/ENSEMBL	human/mouse	Cytoplasm	transporter
RACK1	receptor for activated C kinase 1	MGI/ENSEMBL, HUGO/ENSEMBL	human/mouse	Cytoplasm	enzyme
RAE1	ribonucleic acid export 1	MGI/ENSEMBL, HUGO/ENSEMBL	human/mouse	Nucleus	other
RBBP4	RB binding protein 4, chromatin remodeling factor	MGI/ENSEMBL, Realtime(M,H), HUGO/ENSEMBL	human/mouse	Nucleus	enzyme
RBBP5	RB binding protein 5, histone lysine methyltransferase complex subunit	MGI/ENSEMBL, HUGO/ENSEMBL	human/mouse	Nucleus	enzyme
RBBP7	RB binding protein 7, chromatin remodeling factor	MGI/ENSEMBL, Realtime(M,H), HUGO/ENSEMBL	human/mouse	Nucleus	transcription regulator
RBCK1	RANBP2-type and C3HC4-type zinc finger containing 1	HUGO/ENSEMBL	human/mouse	Cytoplasm	transcription regulator
RFWD2	ring finger and WD repeat domain 2	MGI/ENSEMBL, IPA, HUGO/ENSEMBL	human/mouse	Cytoplasm	enzyme
RFWD2P1	ring finger and WD repeat domain 2, E3 ubiquitin protein ligase pseudogene 1	IPA	human	Other	other
RFWD3	ring finger and WD repeat domain 3	MGI/ENSEMBL, IPA, HUGO/ENSEMBL	human/mouse	Nucleus	enzyme
RNF7	ring finger protein 7	MGI/ENSEMBL	human/mouse	Nucleus	enzyme
RPTOR	regulatory associated protein of MTOR complex 1	MGI/ENSEMBL, HUGO/ENSEMBL	human/mouse	Cytoplasm	other
RRP9	ribosomal RNA processing 9, U3 small nucleolar RNA binding protein	MGI/ENSEMBL, HUGO/ENSEMBL	human/mouse	Nucleus	other
Rbx1	ring-box 1	MGI/ENSEMBL	mouse	Cytoplasm	enzyme
SCAP	SREBF chaperone	MGI/ENSEMBL, HUGO/ENSEMBL	human/mouse	Cytoplasm	other
SEC13	SEC13 homolog, nuclear pore and COPII coat complex component	MGI/ENSEMBL, HUGO/ENSEMBL	human/mouse	Cytoplasm	transporter
SEC22C	SEC22 homolog C, vesicle trafficking protein	HUGO/ENSEMBL	human/mouse	Cytoplasm	other
SEC31A	SEC31 homolog A, COPII coat complex component	MGI/ENSEMBL, HUGO/ENSEMBL	human/mouse	Cytoplasm	other
SEC31B	SEC31 homolog B, COPII coat complex component	MGI/ENSEMBL, HUGO/ENSEMBL	human/mouse	Cytoplasm	other
SEH1L	SEH1 like nucleoporin	MGI/ENSEMBL, HUGO/ENSEMBL	human/mouse	Cytoplasm	transporter
SHKBP1	SH3KBP1 binding protein 1	MGI/ENSEMBL, HUGO/ENSEMBL	human/mouse	Other	other
SKP2	S-phase kinase associated protein 2	Yan_et al	human/mouse	Nucleus	enzyme
SMU1	SMU1, DNA replication regulator and spliceosomal factor	MGI/ENSEMBL, Realtime(M,H), HUGO/ENSEMBL	human/mouse	Nucleus	other
SNRNP40	small nuclear ribonucleoprotein U5 subunit 40	MGI/ENSEMBL, HUGO/ENSEMBL	human/mouse	Nucleus	other
SPAG16	sperm associated antigen 16	MGI/ENSEMBL, HUGO/ENSEMBL	human/mouse	Cytoplasm	other
STRAP	serine/threonine kinase receptor associated protein	MGI/ENSEMBL, HUGO/ENSEMBL	human/mouse	Plasma Membrane	other
STRN	striatin	MGI/ENSEMBL, HUGO/ENSEMBL	human/mouse	Cytoplasm	other
STRN3	striatin 3	MGI/ENSEMBL, HUGO/ENSEMBL	human/mouse	Nucleus	transcription regulator
STRN4	striatin 4	MGI/ENSEMBL, HUGO/ENSEMBL	human/mouse	Cytoplasm	other
STXBP5	syntaxin binding protein 5	MGI/ENSEMBL, HUGO/ENSEMBL	human/mouse	Plasma Membrane	other
STXBP5L	syntaxin binding protein 5 like	MGI/ENSEMBL, HUGO/ENSEMBL	human/mouse	Cytoplasm	other
TAF5	TATA-box binding protein associated factor 5	MGI/ENSEMBL, HUGO/ENSEMBL	human/mouse	Nucleus	transcription regulator
TAF5L	TATA-box binding protein associated factor 5 like	MGI/ENSEMBL, HUGO/ENSEMBL	human/mouse	Nucleus	transcription regulator
TBC1D31	TBC1 domain family member 31	MGI/ENSEMBL, HUGO/ENSEMBL	human/mouse	Cytoplasm	other
TBL1X	transducin beta like 1X-linked	MGI/ENSEMBL, HUGO/ENSEMBL	human/mouse	Nucleus	transcription regulator
TBL1XR1	transducin beta like 1 X-linked receptor 1	MGI/ENSEMBL, HUGO/ENSEMBL	human/mouse	Nucleus	transcription regulator
TBL1Y	transducin beta like 1, Y-linked	HUGO/ENSEMBL	human	Nucleus	other
TBL2	transducin beta like 2	MGI/ENSEMBL, HUGO/ENSEMBL	human/mouse	Plasma Membrane	other
TBL3	transducin beta like 3	MGI/ENSEMBL, HUGO/ENSEMBL	human/mouse	Cytoplasm	peptidase
TCTEX1D2	Tctex1 domain containing 2	HUGO/ENSEMBL	human/mouse	Cytoplasm	other
TEP1	telomerase associated protein 1	MGI/ENSEMBL, HUGO/ENSEMBL	human/mouse	Nucleus	enzyme
THOC3	THO complex 3	MGI/ENSEMBL, HUGO/ENSEMBL	human/mouse	Nucleus	other
THOC6	THO complex 6	MGI/ENSEMBL, HUGO/ENSEMBL	human/mouse	Nucleus	other
TLE1	transducin like enhancer of split 1	MGI/ENSEMBL, Realtime(M,H), HUGO/ENSEMBL	human/mouse	Nucleus	transcription regulator
TLE2	transducin like enhancer of split 2	MGI/ENSEMBL, Realtime(M,H), HUGO/ENSEMBL	human/mouse	Nucleus	transcription regulator
TLE3	transducin like enhancer of split 3	MGI/ENSEMBL, Realtime(M,H), HUGO/ENSEMBL	human/mouse	Nucleus	other
TLE4	transducin like enhancer of split 4	MGI/ENSEMBL, HUGO/ENSEMBL	human/mouse	Nucleus	transcription regulator
TLE6	transducin like enhancer of split 6	MGI/ENSEMBL, HUGO/ENSEMBL	human/mouse	Nucleus	other
TLE7	transducin like enhancer of split family member 7	HUGO/ENSEMBL	human	Other	other
TRAF7	TNF receptor associated factor 7	MGI/ENSEMBL, HUGO/ENSEMBL	human/mouse	Cytoplasm	enzyme
TRIM37	tripartite motif containing 37	MGI/ENSEMBL	human/mouse	Cytoplasm	enzyme
TRMT61B	tRNA methyltransferase 61B	HUGO/ENSEMBL	human	Cytoplasm	enzyme
TRPC4AP	transient receptor potential cation channel subfamily C member 4 associated protein	MGI/ENSEMBL, Realtime(M,H)	human/mouse	Cytoplasm	transporter
TULP4	tubby like protein 4	MGI/ENSEMBL, HUGO/ENSEMBL	human/mouse	Cytoplasm	transcription regulator
UBE2M	ubiquitin conjugating enzyme E2 M	MGI/ENSEMBL	human/mouse	Cytoplasm	enzyme
USP47	ubiquitin specific peptidase 47	MGI/ENSEMBL, HUGO/ENSEMBL	human/mouse	Cytoplasm	peptidase
UTP15	UTP15, small subunit processome component	MGI/ENSEMBL, HUGO/ENSEMBL	human/mouse	Nucleus	other
UTP18	UTP18, small subunit processome component	MGI/ENSEMBL, HUGO/ENSEMBL	human/mouse	Nucleus	other
UTP4	UTP4, small subunit processome component	MGI/ENSEMBL, HUGO/ENSEMBL	human/mouse	Nucleus	other
VPS8	VPS8, CORVET complex subunit	MGI/ENSEMBL	human/mouse	Cytoplasm	other
WBP2NL	WBP2 N-terminal like	HUGO/ENSEMBL	human/mouse	Cytoplasm	other
WDCP	WD repeat and coiled coil containing	IPA	human/mouse	Other	other
WDFY1	WD repeat and FYVE domain containing 1	MGI/ENSEMBL, IPA, HUGO/ENSEMBL	human/mouse	Cytoplasm	other
WDFY2	WD repeat and FYVE domain containing 2	MGI/ENSEMBL, IPA, HUGO/ENSEMBL	human/mouse	Cytoplasm	other
WDFY3	WD repeat and FYVE domain containing 3	MGI/ENSEMBL, IPA, HUGO/ENSEMBL	human/mouse	Cytoplasm	enzyme
WDFY4	WDFY family member 4	MGI/ENSEMBL, IPA, HUGO/ENSEMBL	human/mouse	Other	other
WDHD1	WD repeat and HMG-box DNA binding protein 1	MGI/ENSEMBL, IPA, HUGO/ENSEMBL	human/mouse	Nucleus	other
WDPCP	WD repeat containing planar cell polarity effector	IPA	human/mouse	Plasma Membrane	other
WDR1	WD repeat domain 1	MGI/ENSEMBL, IPA, HUGO/ENSEMBL	human/mouse	Extracellular Space	other
WDR11	WD repeat domain 11	MGI/ENSEMBL, IPA, HUGO/ENSEMBL	human/mouse	Cytoplasm	other
WDR11-AS1	WDR11 antisense RNA 1	HUGO/ENSEMBL	human	Other	other
WDR12	WD repeat domain 12	MGI/ENSEMBL, Realtime(M,H), IPA, HUGO/ENSEMBL	human/mouse	Cytoplasm	other
WDR13	WD repeat domain 13	MGI/ENSEMBL, IPA, HUGO/ENSEMBL	human/mouse	Nucleus	other
WDR17	WD repeat domain 17	MGI/ENSEMBL, IPA, HUGO/ENSEMBL	human/mouse	Other	other
WDR18	WD repeat domain 18	MGI/ENSEMBL, IPA, HUGO/ENSEMBL	human/mouse	Nucleus	other
WDR19	WD repeat domain 19	MGI/ENSEMBL, IPA, HUGO/ENSEMBL	human/mouse	Extracellular Space	other
WDR20	WD repeat domain 20	MGI/ENSEMBL, IPA, HUGO/ENSEMBL	human/mouse	Nucleus	peptidase
WDR24	WD repeat domain 24	MGI/ENSEMBL, IPA, HUGO/ENSEMBL	human/mouse	Cytoplasm	other
WDR25	WD repeat domain 25	MGI/ENSEMBL, IPA, HUGO/ENSEMBL	human/mouse	Other	other
WDR26	WD repeat domain 26	MGI/ENSEMBL, Realtime(M,H), IPA, HUGO/ENSEMBL	human/mouse	Cytoplasm	other
WDR27	WD repeat domain 27	MGI/ENSEMBL, IPA, HUGO/ENSEMBL	human/mouse	Nucleus	other
WDR3	WD repeat domain 3	MGI/ENSEMBL, IPA, HUGO/ENSEMBL	human/mouse	Cytoplasm	other
WDR31	WD repeat domain 31	MGI/ENSEMBL, IPA, HUGO/ENSEMBL	human/mouse	Other	peptidase
WDR33	WD repeat domain 33	MGI/ENSEMBL, IPA, HUGO/ENSEMBL	human/mouse	Nucleus	other
WDR34	WD repeat domain 34	MGI/ENSEMBL, IPA, HUGO/ENSEMBL	human/mouse	Cytoplasm	other
WDR35	WD repeat domain 35	MGI/ENSEMBL, IPA, HUGO/ENSEMBL	human/mouse	Cytoplasm	other
WDR36	WD repeat domain 36	MGI/ENSEMBL, IPA, HUGO/ENSEMBL	human/mouse	Extracellular Space	other
WDR37	WD repeat domain 37	MGI/ENSEMBL, IPA, HUGO/ENSEMBL	human/mouse	Other	other
WDR38	WD repeat domain 38	MGI/ENSEMBL, IPA, HUGO/ENSEMBL	human/mouse	Other	other
WDR4	WD repeat domain 4	MGI/ENSEMBL, IPA, HUGO/ENSEMBL	human/mouse	Nucleus	other
WDR41	WD repeat domain 41	MGI/ENSEMBL, IPA, HUGO/ENSEMBL	human/mouse	Cytoplasm	other
WDR43	WD repeat domain 43	MGI/ENSEMBL, IPA, HUGO/ENSEMBL	human/mouse	Nucleus	other
WDR44	WD repeat domain 44	MGI/ENSEMBL, IPA, HUGO/ENSEMBL	human/mouse	Cytoplasm	other
WDR45	WD repeat domain 45	MGI/ENSEMBL, IPA, HUGO/ENSEMBL	human/mouse	Other	other
WDR45B	WD repeat domain 45B	MGI/ENSEMBL, IPA, HUGO/ENSEMBL	human/mouse	Other	other
WDR45BP1	WD repeat domain 45B pseudogene 1	IPA, HUGO/ENSEMBL	human	Other	other
WDR45P1	WD repeat domain 45 pseudogene 1	IPA, HUGO/ENSEMBL	human	Other	other
WDR46	WD repeat domain 46	MGI/ENSEMBL, IPA, HUGO/ENSEMBL	human/mouse	Nucleus	enzyme
WDR47	WD repeat domain 47	MGI/ENSEMBL, IPA, HUGO/ENSEMBL	human/mouse	Other	other
WDR48	WD repeat domain 48	MGI/ENSEMBL, IPA, HUGO/ENSEMBL	human/mouse	Cytoplasm	peptidase
WDR49	WD repeat domain 49	MGI/ENSEMBL, IPA, HUGO/ENSEMBL	human/mouse	Other	other
WDR5	WD repeat domain 5	MGI/ENSEMBL, Realtime(M,H), IPA, HUGO/ENSEMBL	human/mouse	Nucleus	enzyme
WDR53	WD repeat domain 53	MGI/ENSEMBL, Realtime(M,H), IPA, HUGO/ENSEMBL	human/mouse	Other	other
WDR54	WD repeat domain 54	MGI/ENSEMBL, IPA, HUGO/ENSEMBL	human/mouse	Other	other
WDR55	WD repeat domain 55	MGI/ENSEMBL, IPA, HUGO/ENSEMBL	human/mouse	Nucleus	other
WDR59	WD repeat domain 59	MGI/ENSEMBL, Realtime(M,H), IPA, HUGO/ENSEMBL	human/mouse	Cytoplasm	transporter
WDR5B	WD repeat domain 5B	MGI/ENSEMBL, Realtime(M), IPA, HUGO/ENSEMBL	human/mouse	Other	other
WDR6	WD repeat domain 6	MGI/ENSEMBL, IPA, HUGO/ENSEMBL	human/mouse	Cytoplasm	other
WDR60	WD repeat domain 60	MGI/ENSEMBL, IPA, HUGO/ENSEMBL	human/mouse	Extracellular Space	other
WDR61	WD repeat domain 61	MGI/ENSEMBL, IPA, HUGO/ENSEMBL	human/mouse	Nucleus	other
WDR62	WD repeat domain 62	MGI/ENSEMBL, IPA, HUGO/ENSEMBL	human/mouse	Nucleus	other
WDR63	WD repeat domain 63	MGI/ENSEMBL, IPA, HUGO/ENSEMBL	human/mouse	Other	other
WDR64	WD repeat domain 64	MGI/ENSEMBL, IPA, HUGO/ENSEMBL	human/mouse	Other	other
WDR66	WD repeat domain 66	MGI/ENSEMBL, IPA, HUGO/ENSEMBL	human/mouse	Cytoplasm	other
WDR7	WD repeat domain 7	MGI/ENSEMBL, IPA, HUGO/ENSEMBL	human/mouse	Cytoplasm	other
WDR7-OT1	?	HUGO/ENSEMBL	human	Other	other
WDR70	WD repeat domain 70	MGI/ENSEMBL, IPA, HUGO/ENSEMBL	human/mouse	Other	other
WDR72	WD repeat domain 72	MGI/ENSEMBL, IPA, HUGO/ENSEMBL	human/mouse	Cytoplasm	other
WDR73	WD repeat domain 73	MGI/ENSEMBL, IPA, HUGO/ENSEMBL	human/mouse	Extracellular Space	other
WDR74	WD repeat domain 74	MGI/ENSEMBL, IPA, HUGO/ENSEMBL	human/mouse	Nucleus	other
WDR75	WD repeat domain 75	MGI/ENSEMBL, IPA, HUGO/ENSEMBL	human/mouse	Nucleus	other
WDR76	WD repeat domain 76	MGI/ENSEMBL, IPA, HUGO/ENSEMBL	human/mouse	Nucleus	other
WDR77	WD repeat domain 77	MGI/ENSEMBL, IPA, HUGO/ENSEMBL	human/mouse	Nucleus	transcription regulator
WDR78	WD repeat domain 78	MGI/ENSEMBL, IPA, HUGO/ENSEMBL	human/mouse	Other	other
WDR81	WD repeat domain 81	MGI/ENSEMBL, IPA, HUGO/ENSEMBL	human/mouse	Plasma Membrane	other
WDR82	WD repeat domain 82	MGI/ENSEMBL, Realtime(M,H), IPA, HUGO/ENSEMBL	human/mouse	Nucleus	other
WDR82P1	WD repeat domain 82 pseudogene 1	IPA, HUGO/ENSEMBL	human	Other	other
WDR82P2	WD repeat domain 82 pseudogene 2	IPA, HUGO/ENSEMBL	human	Other	other
WDR83	WD repeat domain 83	MGI/ENSEMBL, IPA, HUGO/ENSEMBL	human/mouse	Nucleus	other
WDR83OS	WD repeat domain 83 opposite strand	MGI/ENSEMBL, IPA, HUGO/ENSEMBL	human/mouse	Other	other
WDR86	WD repeat domain 86	MGI/ENSEMBL, IPA, HUGO/ENSEMBL	human/mouse	Other	other
WDR86-AS1	WDR86 antisense RNA 1	HUGO/ENSEMBL	human	Other	other
WDR87	WD repeat domain 87	IPA, HUGO/ENSEMBL	human	Other	other
WDR88	WD repeat domain 88	IPA, HUGO/ENSEMBL	human/mouse	Other	other
WDR89	WD repeat domain 89	MGI/ENSEMBL, IPA, HUGO/ENSEMBL	human/mouse	Other	other
WDR90	WD repeat domain 90	MGI/ENSEMBL, IPA, HUGO/ENSEMBL	human/mouse	Other	other
WDR91	WD repeat domain 91	MGI/ENSEMBL, IPA, HUGO/ENSEMBL	human/mouse	Cytoplasm	other
WDR92	WD repeat domain 92	MGI/ENSEMBL, IPA, HUGO/ENSEMBL	human/mouse	Other	other
WDR93	WD repeat domain 93	MGI/ENSEMBL, IPA, HUGO/ENSEMBL	human/mouse	Other	other
WDR95P	WD repeat domain 95, pseudogene	IPA, HUGO/ENSEMBL	human	Other	other
WDR97	WD repeat domain 97	IPA, HUGO/ENSEMBL	human	Other	other
WDSUB1	WD repeat, sterile alpha motif and U-box domain containing 1	MGI/ENSEMBL, IPA, HUGO/ENSEMBL	human/mouse	Other	other
WDTC1	WD and tetratricopeptide repeats 1	MGI/ENSEMBL, Yan_et al, IPA, HUGO/ENSEMBL	human/mouse	Nucleus	other
WIPI1	WD repeat domain, phosphoinositide interacting 1	MGI/ENSEMBL, IPA, HUGO/ENSEMBL	human/mouse	Cytoplasm	other
WIPI2	WD repeat domain, phosphoinositide interacting 2	MGI/ENSEMBL, IPA, HUGO/ENSEMBL	human/mouse	Cytoplasm	other
WNT2	Wnt family member 2	HUGO/ENSEMBL	human/mouse	Extracellular Space	cytokine
WRAP53	WD repeat containing antisense to TP53	MGI/ENSEMBL, IPA, HUGO/ENSEMBL	human/mouse	Nucleus	other
WRAP73	WD repeat containing, antisense to TP73	MGI/ENSEMBL, IPA, HUGO/ENSEMBL	human/mouse	Nucleus	other
WSB1	WD repeat and SOCS box containing 1	MGI/ENSEMBL, Realtime(M,H), IPA, HUGO/ENSEMBL	human/mouse	Cytoplasm	enzyme
WSB2	WD repeat and SOCS box containing 2	MGI/ENSEMBL, Realtime(M,H), IPA, HUGO/ENSEMBL	human/mouse	Cytoplasm	other
Wdfy1	WD repeat and FYVE domain containing 1	MGI/ENSEMBL, IPA, HUGO/ENSEMBL	human/mouse	Cytoplasm	other
Wdr20rt	WD repeat domain 20, retrogene	MGI/ENSEMBL, IPA	mouse	Other	other
Wdr36	WD repeat domain 36	MGI/ENSEMBL, IPA, HUGO/ENSEMBL	human/mouse	Extracellular Space	other
Wdr45	WD repeat domain 45	MGI/ENSEMBL, IPA, HUGO/ENSEMBL	human/mouse	Other	other
Wdr46-ps	Wdr46 retrotransposed pseudogene	MGI/ENSEMBL	mouse	Other	other
Wdr83os	WD repeat domain 83 opposite strand	MGI/ENSEMBL, IPA, HUGO/ENSEMBL	human/mouse	Other	other
Wdr86	WD repeat domain 86	MGI/ENSEMBL, IPA, HUGO/ENSEMBL	human/mouse	Other	other
Wdr87	WD repeat domain 87	IPA, HUGO/ENSEMBL	human	Other	other
Wdr95	WD40 repeat domain 95	MGI/ENSEMBL, IPA	mouse	Other	other
Wsb2-ps	WD repeat and SOCS box-containing 2, pseudogene	IPA	mouse	Other	other
ZNF106	zinc finger protein 106	MGI/ENSEMBL	human/mouse	Cytoplasm	other
ZNF682	zinc finger protein 682	HUGO/ENSEMBL	human	Nucleus	other
