# Supplementary material for: Expression profiling of WD40 family genes including DDB1- and CUL4- associated factor (DCAF) genes in mice and human suggests important regulatory roles in testicular development and spermatogenesis
Source: BMC Genomics. 2020 Aug 31;21:602. doi: 10.1186/s12864-020-07016-9 (PMC7457511; doi:10.1186/s12864-020-07016-9)
Supplement: Supplementary file 3 — Additional file 3: Table S2. List of DCAF subfamily genes in different species. [file 12864_2020_7016_MOESM3_ESM.xlsx]

## Sheet: Sheet1
		Table S2: List of DCAF subfamily genes in different species
Sr. No.	From	To	Species	Gene Name
1	AMBRA1	517263	Bos taurus	autophagy and beclin 1 regulator 1(AMBRA1)
2	ATG16L1	509587	Bos taurus	autophagy related 16 like 1(ATG16L1)
3	BRWD1	540661	Bos taurus	bromodomain and WD repeat domain containing 1(BRWD1)
4	BTRC	534072	Bos taurus	beta-transducin repeat containing E3 ubiquitin protein ligase(BTRC)
5	CIAO1	540069	Bos taurus	cytosolic iron-sulfur assembly component 1(CIAO1)
6	CRBN	511585	Bos taurus	cereblon(CRBN)
7	DCAF1	785711	Bos taurus	DDB1 and CUL4 associated factor 1(DCAF1)
8	DCAF10	509776	Bos taurus	DDB1 and CUL4 associated factor 10(DCAF10)
9	DCAF11	539433	Bos taurus	DDB1 and CUL4 associated factor 11(DCAF11)
10	DCAF12	525161	Bos taurus	DDB1 and CUL4 associated factor 12(DCAF12)
11	DCAF12L2	100336874	Bos taurus	DDB1 and CUL4 associated factor 12-like 2(DCAF12L2)
12	DCAF13	100138632	Bos taurus	DDB1 and CUL4 associated factor 13(DCAF13)
13	DCAF15	539970	Bos taurus	DDB1 and CUL4 associated factor 15(DCAF15)
14	DCAF16	777600	Bos taurus	DDB1 and CUL4 associated factor 16(DCAF16)
15	DCAF17	614170	Bos taurus	DDB1 and CUL4 associated factor 17(DCAF17)
16	DCAF4	511629	Bos taurus	DDB1 and CUL4 associated factor 4(DCAF4)
17	DCAF5	785849	Bos taurus	DDB1 and CUL4 associated factor 5(DCAF5)
18	DCAF6	524645	Bos taurus	DDB1 and CUL4 associated factor 6(DCAF6)
19	DCAF7	516678	Bos taurus	DDB1 and CUL4 associated factor 7(DCAF7)
20	DCAF8	510316	Bos taurus	DDB1 and CUL4 associated factor 8(DCAF8)
21	Dda1	512898	Bos taurus	DET1 and DDB1 associated 1(DDA1)
22	Dda1	104968416	Bos taurus	DET1 and DDB1 associated 1(DDA1)
23	DDB2	519357	Bos taurus	damage specific DNA binding protein 2(DDB2)
24	DET1	541005	Bos taurus	de-etiolated homolog 1 (Arabidopsis)(DET1)
25	DTL	539953	Bos taurus	denticleless E3 ubiquitin protein ligase homolog(DTL)
26	EED	404183	Bos taurus	embryonic ectoderm development(EED)
27	ERCC8	518857	Bos taurus	ERCC excision repair 8, CSA ubiquitin ligase complex subunit(ERCC8)
28	FBXW5	517357	Bos taurus	F-box and WD repeat domain containing 5(FBXW5)
29	FBXW8	787118	Bos taurus	F-box and WD repeat domain containing 8(FBXW8)
30	GNB2	281202	Bos taurus	G protein subunit beta 2(GNB2)
31	GRWD1	540739	Bos taurus	glutamate rich WD repeat containing 1(GRWD1)
32	KATNB1	508813	Bos taurus	katanin regulatory subunit B1(KATNB1)
33	NLE1	509793	Bos taurus	notchless homolog 1(NLE1)
34	NUP43	520174	Bos taurus	nucleoporin 43(NUP43)
35	PAFAH1B1	282513	Bos taurus	platelet activating factor acetylhydrolase 1b regulatory subunit 1(PAFAH1B1)
36	PHIP	523186	Bos taurus	pleckstrin homology domain interacting protein(PHIP)
37	POC1B	525136	Bos taurus	POC1 centriolar protein B(POC1B)
38	PWP1	514147	Bos taurus	PWP1 homolog, endonuclein(PWP1)
39	RBBP4	767940	Bos taurus	RB binding protein 4, chromatin remodeling factor(RBBP4)
40	RBBP5	510455	Bos taurus	RB binding protein 5, histone lysine methyltransferase complex subunit(RBBP5)
41	RBBP7	537402	Bos taurus	RB binding protein 7, chromatin remodeling factor(RBBP7)
42	RFWD2	519896	Bos taurus	ring finger and WD repeat domain 2(RFWD2)
43	SMU1	540842	Bos taurus	DNA replication regulator and spliceosomal factor(SMU1)
44	SNRNP40	534645	Bos taurus	small nuclear ribonucleoprotein U5 subunit 40(SNRNP40)
45	TLE1	512888	Bos taurus	transducin-like enhancer of split 1 (E(sp1) homolog, Drosophila)(TLE1)
46	TLE2	533595	Bos taurus	transducin like enhancer of split 2(TLE2)
47	TLE3	514326	Bos taurus	transducin like enhancer of split 3(TLE3)
48	TOR1AIP2	782450	Bos taurus	torsin 1A interacting protein 2(TOR1AIP2)
49	TRPC4AP	532834	Bos taurus	transient receptor potential cation channel subfamily C member 4 associated protein(TRPC4AP)
50	WDR12	528209	Bos taurus	WD repeat domain 12(WDR12)
51	WDR26	767999	Bos taurus	WD repeat domain 26(WDR26)
52	WDR5	100125836	Bos taurus	WD repeat domain 5(WDR5)
53	WDR53	518441	Bos taurus	WD repeat domain 53(WDR53)
54	WDR59	526642	Bos taurus	WD repeat domain 59(WDR59)
55	WDR5B	100138335	Bos taurus	WD repeat domain 5B(WDR5B)
56	WDR61	513208	Bos taurus	WD repeat domain 61(WDR61)
57	WDR76	515302	Bos taurus	WD repeat domain 76(WDR76)
58	WDR82	783336	Bos taurus	WD repeat domain 82(WDR82)
59	WDTC1	789937	Bos taurus	WD and tetratricopeptide repeats 1(WDTC1)
60	WSB1	614851	Bos taurus	WD repeat and SOCS box containing 1(WSB1)
61	WSB2	508388	Bos taurus	WD repeat and SOCS box containing 2(WSB2)
1	ATG16L1	550552	Danio rerio	ATG16 autophagy related 16-like 1 (S. cerevisiae)(atg16l1)
2	BRWD1	798858	Danio rerio	bromodomain and WD repeat domain containing 1(brwd1)
3	CIAO1	795104	Danio rerio	cytosolic iron-sulfur assembly component 1(ciao1)
4	CRBN	445491	Danio rerio	cereblon(crbn)
5	DCAF1/Vprbp	100333081	Danio rerio	Vpr (HIV-1) binding protein(vprbp)
6	DCAF11	567578	Danio rerio	ddb1 and cul4 associated factor 11(dcaf11)
7	DCAF12	570671	Danio rerio	DDB1 and CUL4 associated factor 12(dcaf12)
8	DCAF13	393097	Danio rerio	ddb1 and cul4 associated factor 13(dcaf13)
9	DCAF15	555243	Danio rerio	DDB1 and CUL4 associated factor 15(dcaf15)
10	DCAF17	558828	Danio rerio	ddb1 and cul4 associated factor 17(dcaf17)
11	DCAF5	560257	Danio rerio	ddb1 and cul4 associated factor 5(dcaf5)
12	DCAF6	564498	Danio rerio	ddb1 and cul4 associated factor 6(dcaf6)
13	DCAF7	337565	Danio rerio	ddb1 and cul4 associated factor 7(dcaf7)
14	DCAF8	100007924	Danio rerio	DDB1 and CUL4 associated factor 8(dcaf8)
15	Dda1	796589	Danio rerio	DET1 and DDB1 associated 1(dda1)
16	DDB2	100004133	Danio rerio	damage-specific DNA binding protein 2(ddb2)
17	DET1	324089	Danio rerio	de-etiolated homolog 1 (Arabidopsis)(det1)
18	DTL	192314	Danio rerio	denticleless E3 ubiquitin protein ligase homolog (Drosophila)(dtl)
19	EED	550463	Danio rerio	embryonic ectoderm development(eed)
20	ERCC8	449811	Danio rerio	excision repair cross-complementation group 8(ercc8)
21	FBXW5	406611	Danio rerio	F-box and WD repeat domain containing 5(fbxw5)
22	FBXW8	100136859	Danio rerio	F-box and WD repeat domain containing 8(fbxw8)
23	GNB2	541370	Danio rerio	guanine nucleotide binding protein (G protein), beta polypeptide 2(gnb2)
24	GRWD1	445115	Danio rerio	glutamate-rich WD repeat containing 1(grwd1)
25	KATNB1	406291	Danio rerio	katanin p80 (WD repeat containing) subunit B 1(katnb1)
26	NLE1	553606	Danio rerio	notchless homolog 1 (Drosophila)(nle1)
27	NUP43	405828	Danio rerio	nucleoporin 43(nup43)
28	PHIP	569727	Danio rerio	pleckstrin homology domain interacting protein(phip)
29	POC1B	386932	Danio rerio	POC1 centriolar protein B(poc1b)
30	PWP1	393262	Danio rerio	PWP1 homolog (S. cerevisiae)(pwp1)
31	RBBP4	321726	Danio rerio	retinoblastoma binding protein 4(rbbp4)
32	RBBP5	393215	Danio rerio	retinoblastoma binding protein 5(rbbp5)
33	RFWD2	100037391	Danio rerio	ring finger and WD repeat domain 2(rfwd2)
34	SNRNP40	393292	Danio rerio	small nuclear ribonucleoprotein 40 (U5)(snrnp40)
35	TLE2	565013	Danio rerio	transducin-like enhancer of split 2 (E(sp1) homolog, Drosophila)(tle2)
36	WDR12	321652	Danio rerio	WD repeat domain 12(wdr12)
37	WDR5	406372	Danio rerio	WD repeat domain 5(wdr5)
38	WDR53	799626	Danio rerio	WD repeat domain 53(wdr53)
39	WDR59	103909113	Danio rerio	WD repeat domain 59(wdr59)
40	WDR61	393827	Danio rerio	WD repeat domain 61(wdr61)
41	WDR76	570063	Danio rerio	WD repeat domain 76(wdr76)
42	WDR82	321614	Danio rerio	WD repeat domain 82(wdr82)
43	WDTC1	570606	Danio rerio	WD and tetratricopeptide repeats 1(wdtc1)
44	WSB1	323226	Danio rerio	WD repeat and SOCS box containing 1(wsb1)
45	WSB2	100307075	Danio rerio	WD repeat and SOCS box containing 2(wsb2)
1	CIAO1	36655	Drosophila melanogaster	CG12797 gene product from transcript CG12797-RA(Ciao1)
2	NUP43	42209	Drosophila melanogaster	Nucleoporin 43kD(Nup43)
3	RBBP5	40239	Drosophila melanogaster	Retinoblastoma binding protein 5(Rbbp5)
4	SMU1	42272	Drosophila melanogaster	SMU1 ortholog(Smu1)
5	WDR82	34153	Drosophila melanogaster	WD repeat domain 82(Wdr82)
1	AMBRA1	55626	Homo sapiens	autophagy and beclin 1 regulator 1(AMBRA1)
2	ATG16L1	55054	Homo sapiens	autophagy related 16 like 1(ATG16L1)
3	BRWD1	54014	Homo sapiens	bromodomain and WD repeat domain containing 1(BRWD1)
4	BTRC	8945	Homo sapiens	beta-transducin repeat containing E3 ubiquitin protein ligase(BTRC)
5	CIAO1	9391	Homo sapiens	cytosolic iron-sulfur assembly component 1(CIAO1)
6	CRBN	51185	Homo sapiens	cereblon(CRBN)
7	DCAF1	9730	Homo sapiens	DDB1 and CUL4 associated factor 1(DCAF1)
8	DCAF10	79269	Homo sapiens	DDB1 and CUL4 associated factor 10(DCAF10)
9	DCAF11	80344	Homo sapiens	DDB1 and CUL4 associated factor 11(DCAF11)
10	DCAF12	25853	Homo sapiens	DDB1 and CUL4 associated factor 12(DCAF12)
11	DCAF12L1	139170	Homo sapiens	DDB1 and CUL4 associated factor 12 like 1(DCAF12L1)
12	DCAF12L2	340578	Homo sapiens	DDB1 and CUL4 associated factor 12 like 2(DCAF12L2)
13	DCAF13	25879	Homo sapiens	DDB1 and CUL4 associated factor 13(DCAF13)
14	DCAF15	90379	Homo sapiens	DDB1 and CUL4 associated factor 15(DCAF15)
15	DCAF16	54876	Homo sapiens	DDB1 and CUL4 associated factor 16(DCAF16)
16	DCAF17	80067	Homo sapiens	DDB1 and CUL4 associated factor 17(DCAF17)
17	DCAF4	26094	Homo sapiens	DDB1 and CUL4 associated factor 4(DCAF4)
18	DCAF4L1	285429	Homo sapiens	DDB1 and CUL4 associated factor 4 like 1(DCAF4L1)
19	DCAF4L2	138009	Homo sapiens	DDB1 and CUL4 associated factor 4 like 2(DCAF4L2)
20	DCAF5	8816	Homo sapiens	DDB1 and CUL4 associated factor 5(DCAF5)
21	DCAF6	55827	Homo sapiens	DDB1 and CUL4 associated factor 6(DCAF6)
22	DCAF7	10238	Homo sapiens	DDB1 and CUL4 associated factor 7(DCAF7)
23	DCAF8	50717	Homo sapiens	DDB1 and CUL4 associated factor 8(DCAF8)
24	DCAF8L1	139425	Homo sapiens	DDB1 and CUL4 associated factor 8 like 1(DCAF8L1)
25	DCAF8L2	347442	Homo sapiens	DDB1 and CUL4 associated factor 8 like 2(DCAF8L2)
26	Dda1	79016	Homo sapiens	DET1 and DDB1 associated 1(DDA1)
27	DDB2	1643	Homo sapiens	damage specific DNA binding protein 2(DDB2)
28	DET1	55070	Homo sapiens	de-etiolated homolog 1 (Arabidopsis)(DET1)
29	DTL	51514	Homo sapiens	denticleless E3 ubiquitin protein ligase homolog(DTL)
30	EED	8726	Homo sapiens	embryonic ectoderm development(EED)
31	ERCC8	1161	Homo sapiens	ERCC excision repair 8, CSA ubiquitin ligase complex subunit(ERCC8)
32	FBXW5	54461	Homo sapiens	F-box and WD repeat domain containing 5(FBXW5)
33	FBXW8	26259	Homo sapiens	F-box and WD repeat domain containing 8(FBXW8)
34	GNB2	2783	Homo sapiens	G protein subunit beta 2(GNB2)
35	GRWD1	83743	Homo sapiens	glutamate rich WD repeat containing 1(GRWD1)
36	KATNB1	10300	Homo sapiens	katanin regulatory subunit B1(KATNB1)
37	NLE1	54475	Homo sapiens	notchless homolog 1(NLE1)
38	NUP43	348995	Homo sapiens	nucleoporin 43(NUP43)
39	PAFAH1B1	5048	Homo sapiens	platelet activating factor acetylhydrolase 1b regulatory subunit 1(PAFAH1B1)
40	PHIP	55023	Homo sapiens	pleckstrin homology domain interacting protein(PHIP)
41	POC1B	282809	Homo sapiens	POC1 centriolar protein B(POC1B)
42	PWP1	11137	Homo sapiens	PWP1 homolog, endonuclein(PWP1)
43	RBBP4	5928	Homo sapiens	RB binding protein 4, chromatin remodeling factor(RBBP4)
44	RBBP5	5929	Homo sapiens	RB binding protein 5, histone lysine methyltransferase complex subunit(RBBP5)
45	RBBP7	5931	Homo sapiens	RB binding protein 7, chromatin remodeling factor(RBBP7)
46	RFWD2	64326	Homo sapiens	ring finger and WD repeat domain 2(RFWD2)
47	SMU1	55234	Homo sapiens	DNA replication regulator and spliceosomal factor(SMU1)
48	SNRNP40	9410	Homo sapiens	small nuclear ribonucleoprotein U5 subunit 40(SNRNP40)
49	TLE1	7088	Homo sapiens	transducin like enhancer of split 1(TLE1)
50	TLE2	7089	Homo sapiens	transducin like enhancer of split 2(TLE2)
51	TLE3	7090	Homo sapiens	transducin like enhancer of split 3(TLE3)
52	TOR1AIP2	163590	Homo sapiens	torsin 1A interacting protein 2(TOR1AIP2)
53	TRPC4AP	26133	Homo sapiens	transient receptor potential cation channel subfamily C member 4 associated protein(TRPC4AP)
54	WDR12	55759	Homo sapiens	WD repeat domain 12(WDR12)
55	WDR26	80232	Homo sapiens	WD repeat domain 26(WDR26)
56	WDR5	11091	Homo sapiens	WD repeat domain 5(WDR5)
57	WDR53	348793	Homo sapiens	WD repeat domain 53(WDR53)
58	WDR59	79726	Homo sapiens	WD repeat domain 59(WDR59)
59	WDR5B	54554	Homo sapiens	WD repeat domain 5B(WDR5B)
60	WDR61	80349	Homo sapiens	WD repeat domain 61(WDR61)
61	WDR76	79968	Homo sapiens	WD repeat domain 76(WDR76)
62	WDR82	80335	Homo sapiens	WD repeat domain 82(WDR82)
63	WDTC1	23038	Homo sapiens	WD and tetratricopeptide repeats 1(WDTC1)
64	WSB1	26118	Homo sapiens	WD repeat and SOCS box containing 1(WSB1)
65	WSB2	55884	Homo sapiens	WD repeat and SOCS box containing 2(WSB2)
1	AMBRA1	228361	Mus musculus	autophagy/beclin 1 regulator 1(Ambra1)
2	ATG16L1	77040	Mus musculus	autophagy related 16-like 1 (S. cerevisiae)(Atg16l1)
3	BRWD1	93871	Mus musculus	bromodomain and WD repeat domain containing 1(Brwd1)
4	BTRC	12234	Mus musculus	beta-transducin repeat containing protein(Btrc)
5	CIAO1	26371	Mus musculus	cytosolic iron-sulfur protein assembly 1(Ciao1)
6	CRBN	58799	Mus musculus	cereblon(Crbn)
7	Dcaf1/Vprbp	321006	Mus musculus	Vpr (HIV-1) binding protein(Vprbp)
8	DCAF10	242418	Mus musculus	DDB1 and CUL4 associated factor 10(Dcaf10)
9	DCAF11	28199	Mus musculus	DDB1 and CUL4 associated factor 11(Dcaf11)
10	DCAF12	68970	Mus musculus	DDB1 and CUL4 associated factor 12(Dcaf12)
11	DCAF12L1	245404	Mus musculus	DDB1 and CUL4 associated factor 12-like 1(Dcaf12l1)
12	DCAF12L2	245403	Mus musculus	DDB1 and CUL4 associated factor 12-like 2(Dcaf12l2)
13	DCAF13	223499	Mus musculus	DDB1 and CUL4 associated factor 13(Dcaf13)
14	DCAF15	212123	Mus musculus	DDB1 and CUL4 associated factor 15(Dcaf15)
15	DCAF17	75763	Mus musculus	DDB1 and CUL4 associated factor 17(Dcaf17)
16	DCAF4	73828	Mus musculus	DDB1 and CUL4 associated factor 4(Dcaf4)
17	DCAF5	320808	Mus musculus	DDB1 and CUL4 associated factor 5(Dcaf5)
18	DCAF6	74106	Mus musculus	DDB1 and CUL4 associated factor 6(Dcaf6)
19	DCAF7	71833	Mus musculus	DDB1 and CUL4 associated factor 7(Dcaf7)
20	DCAF8	98193	Mus musculus	DDB1 and CUL4 associated factor 8(Dcaf8)
21	Dda1	66498	Mus musculus	DET1 and DDB1 associated 1(Dda1)
22	DDB2	107986	Mus musculus	damage specific DNA binding protein 2(Ddb2)
23	DET1	76375	Mus musculus	de-etiolated homolog 1 (Arabidopsis)(Det1)
24	DTL	76843	Mus musculus	denticleless E3 ubiquitin protein ligase(Dtl)
25	EED	13626	Mus musculus	embryonic ectoderm development(Eed)
26	ERCC8	71991	Mus musculus	excision repaiross-complementing rodent repair deficiency, complementation group 8(Ercc8)
27	FBXW5	30839	Mus musculus	F-box and WD-40 domain protein 5(Fbxw5)
28	FBXW8	231672	Mus musculus	F-box and WD-40 domain protein 8(Fbxw8)
29	GNB2	14693	Mus musculus	guanine nucleotide binding protein (G protein), beta 2(Gnb2)
30	GRWD1	101612	Mus musculus	glutamate-rich WD repeat containing 1(Grwd1)
31	KATNB1	74187	Mus musculus	katanin p80 (WD40-containing) subunit B 1(Katnb1)
32	NLE1	217011	Mus musculus	notchless homolog 1 (Drosophila)(Nle1)
33	NUP43	69912	Mus musculus	nucleoporin 43(Nup43)
34	PAFAH1B1	18472	Mus musculus	platelet-activating factor acetylhydrolase, isoform 1b, subunit 1(Pafah1b1)
35	PHIP	83946	Mus musculus	pleckstrin homology domain interacting protein(Phip)
36	POC1B	382406	Mus musculus	POC1 centriolar protein B(Poc1b)
37	PWP1	103136	Mus musculus	PWP1 homolog, endonuclein(Pwp1)
38	RBBP4	19646	Mus musculus	retinoblastoma binding protein 4(Rbbp4)
39	RBBP5	213464	Mus musculus	retinoblastoma binding protein 5(Rbbp5)
40	RBBP7	245688	Mus musculus	retinoblastoma binding protein 7(Rbbp7)
41	RFWD2	26374	Mus musculus	ring finger and WD repeat domain 2(Rfwd2)
42	SMU1	74255	Mus musculus	smu-1 suppressor of mec-8 and unc-52 homolog (C. elegans)(Smu1)
43	SNRNP40	66585	Mus musculus	small nuclear ribonucleoprotein 40 (U5)(Snrnp40)
44	TLE1	21885	Mus musculus	transducin-like enhancer of split 1(Tle1)
45	TLE2	21886	Mus musculus	transducin-like enhancer of split 2(Tle2)
46	TLE3	21887	Mus musculus	transducin-like enhancer of split 3(Tle3)
47	TOR1AIP2	240832	Mus musculus	torsin A interacting protein 2(Tor1aip2)
48	TRPC4AP	56407	Mus musculus	transient receptor potential cation channel, subfamily C, member 4 associated protein(Trpc4ap)
49	WDR12	57750	Mus musculus	WD repeat domain 12(Wdr12)
50	WDR26	226757	Mus musculus	WD repeat domain 26(Wdr26)
51	WDR5	140858	Mus musculus	WD repeat domain 5(Wdr5)
52	WDR53	68980	Mus musculus	WD repeat domain 53(Wdr53)
53	WDR59	319481	Mus musculus	WD repeat domain 59(Wdr59)
54	WDR5B	69544	Mus musculus	WD repeat domain 5B(Wdr5b)
55	WDR61	66317	Mus musculus	WD repeat domain 61(Wdr61)
56	WDR76	241627	Mus musculus	WD repeat domain 76(Wdr76)
57	WDR82	77305	Mus musculus	WD repeat domain containing 82(Wdr82)
58	WDTC1	230796	Mus musculus	WD and tetratricopeptide repeats 1(Wdtc1)
59	WSB1	78889	Mus musculus	WD repeat and SOCS box-containing 1(Wsb1)
60	WSB2	59043	Mus musculus	WD repeat and SOCS box-containing 2(Wsb2)
1	AMBRA1	59319	Rattus norvegicus	autophagy and beclin 1 regulator 1(Ambra1)
2	ATG16L1	363278	Rattus norvegicus	autophagy related 16-like 1(Atg16l1)
3	BRWD1	304061	Rattus norvegicus	bromodomain and WD repeat domain containing 1(Brwd1)
4	BTRC	361765	Rattus norvegicus	beta-transducin repeat containing E3 ubiquitin protein ligase(Btrc)
5	CIAO1	29231	Rattus norvegicus	cytosolic iron-sulfur assembly component 1(Ciao1)
6	CRBN	297498	Rattus norvegicus	cereblon(Crbn)
7	DCAF1	315987	Rattus norvegicus	DDB1 and CUL4 associated factor 1(Dcaf1)
8	DCAF10	313242	Rattus norvegicus	DDB1 and CUL4 associated factor 10(Dcaf10)
9	DCAF11	305895	Rattus norvegicus	DDB1 and CUL4 associated factor 11(Dcaf11)
10	DCAF12	313296	Rattus norvegicus	DDB1 and CUL4 associated factor 12(Dcaf12)
11	DCAF12L2	298159	Rattus norvegicus	DDB1 and CUL4 associated factor 12-like 2(Dcaf12l2)
12	DCAF13	362902	Rattus norvegicus	DDB1 and CUL4 associated factor 13(Dcaf13)
13	DCAF15	304653	Rattus norvegicus	DDB1 and CUL4 associated factor 15(Dcaf15)
14	DCAF17	499807	Rattus norvegicus	DDB1 and CUL4 associated factor 17(Dcaf17)
15	DCAF4	362762	Rattus norvegicus	DDB1 and CUL4 associated factor 4(Dcaf4)
16	DCAF5	314273	Rattus norvegicus	DDB1 and CUL4 associated factor 5(Dcaf5)
17	DCAF6	289181	Rattus norvegicus	DDB1 and CUL4 associated factor 6(Dcaf6)
18	DCAF7	303602	Rattus norvegicus	DDB1 and CUL4 associated factor 7(Dcaf7)
19	DCAF8	364050	Rattus norvegicus	DDB1 and CUL4 associated factor 8(Dcaf8)
20	DCAF8L1	302762	Rattus norvegicus	DDB1 and CUL4 associated factor 8-like 1(Dcaf8l1)
21	Dda1	688813	Rattus norvegicus	DET1 and DDB1 associated 1(Dda1)
22	DDB2	100362121	Rattus norvegicus	damage specific DNA binding protein 2(Ddb2)
23	DET1	308775	Rattus norvegicus	de-etiolated homolog 1 (Arabidopsis)(Det1)
24	DTL	305073	Rattus norvegicus	denticleless E3 ubiquitin protein ligase homolog(Dtl)
25	EED	293104	Rattus norvegicus	embryonic ectoderm development(Eed)
26	ERCC8	310071	Rattus norvegicus	ERCC excision repair 8, CSA ubiquitin ligase complex subunit(Ercc8)
27	FBXW5	362081	Rattus norvegicus	F-box and WD repeat domain containing 5(Fbxw5)
28	FBXW8	304522	Rattus norvegicus	F-box and WD repeat domain containing 8(Fbxw8)
29	GNB2	81667	Rattus norvegicus	G protein subunit beta 2(Gnb2)
30	GRWD1	308592	Rattus norvegicus	glutamate-rich WD repeat containing 1(Grwd1)
31	KATNB1	291852	Rattus norvegicus	katanin regulatory subunit B1(Katnb1)
32	NLE1	303372	Rattus norvegicus	notchless homolog 1(Nle1)
33	NUP43	683983	Rattus norvegicus	nucleoporin 43(Nup43)
34	PAFAH1B1	83572	Rattus norvegicus	platelet-activating factor acetylhydrolase 1b, regulatory subunit 1(Pafah1b1)
35	PHIP	315843	Rattus norvegicus	pleckstrin homology domain interacting protein(Phip)
36	POC1B	100362836	Rattus norvegicus	POC1 centriolar protein B(Poc1b)
37	PWP1	362856	Rattus norvegicus	PWP1 homolog, endonuclein(Pwp1)
38	RBBP4	313048	Rattus norvegicus	RB binding protein 4, chromatin remodeling factor(Rbbp4)
39	RBBP5	304794	Rattus norvegicus	RB binding protein 5, histone lysine methyltransferase complex subunit(Rbbp5)
40	RBBP7	83712	Rattus norvegicus	RB binding protein 7, chromatin remodeling factor(Rbbp7)
41	RFWD2	360860	Rattus norvegicus	ring finger and WD repeat domain 2(Rfwd2)
42	SMU1	117541	Rattus norvegicus	DNA replication regulator and spliceosomal factor(Smu1)
43	SNRNP40	313056	Rattus norvegicus	small nuclear ribonucleoprotein U5 subunit 40(Snrnp40)
44	TLE1	362533	Rattus norvegicus	transducin like enhancer of split 1(Tle1)
45	TLE2	299636	Rattus norvegicus	transducin-like enhancer of split 2(Tle2)
46	TLE3	84424	Rattus norvegicus	transducin-like enhancer of split 3(Tle3)
47	TOR1AIP2	304881	Rattus norvegicus	torsin 1A interacting protein 2(Tor1aip2)
48	TRPC4AP	362247	Rattus norvegicus	transient receptor potential cation channel, subfamily C, member 4 associated protein(Trpc4ap)
49	WDR12	363237	Rattus norvegicus	WD repeat domain 12(Wdr12)
50	WDR26	498301	Rattus norvegicus	WD repeat domain 26(Wdr26)
51	WDR5	362093	Rattus norvegicus	WD repeat domain 5(Wdr5)
52	WDR53	498097	Rattus norvegicus	WD repeat domain 53(Wdr53)
53	WDR59	690751	Rattus norvegicus	WD repeat domain 59(Wdr59)
54	WDR5B	303907	Rattus norvegicus	WD repeat domain 5B(Wdr5b)
55	WDR61	363064	Rattus norvegicus	WD repeat domain 61(Wdr61)
56	WDR76	311361	Rattus norvegicus	WD repeat domain 76(Wdr76)
57	WDR82	686295	Rattus norvegicus	WD repeat domain 82(Wdr82)
58	WDTC1	313020	Rattus norvegicus	WD and tetratricopeptide repeats 1(Wdtc1)
59	WSB1	303336	Rattus norvegicus	WD repeat and SOCS box-containing 1(Wsb1)
60	WSB2	288692	Rattus norvegicus	WD repeat and SOCS box-containing 2(Wsb2)
1	COP1	851410	Saccharomyces cerevisiae S288C	coatomer subunit alpha(COP1)
2	DET1	851621	Saccharomyces cerevisiae S288C	acid phosphatase DET1(DET1)
3	PWP1	850893	Saccharomyces cerevisiae S288C	rRNA-processing protein PWP1(PWP1)
1	AMBRA1	100497158	Xenopus tropicalis	autophagy/beclin-1 regulator 1(ambra1)
2	ATG16L1	550097	Xenopus tropicalis	autophagy related 16 like 1(atg16l1)
3	BRWD1	100494345	Xenopus tropicalis	bromodomain and WD repeat domain containing 1(brwd1)
4	BTRC	549140	Xenopus tropicalis	beta-transducin repeat containing E3 ubiquitin protein ligase(btrc)
5	CIAO1	549641	Xenopus tropicalis	cytosolic iron-sulfur assembly component 1(ciao1)
6	CRBN	493554	Xenopus tropicalis	cereblon(crbn)
7	DCAF1/Vprbp	100495749	Xenopus tropicalis	Vpr (HIV-1) binding protein(vprbp)
8	DCAF10	548459	Xenopus tropicalis	DDB1 and CUL4 associated factor 10(dcaf10)
9	DCAF11	448206	Xenopus tropicalis	DDB1 and CUL4 associated factor 11(dcaf11)
10	DCAF12	394594	Xenopus tropicalis	DDB1 and CUL4 associated factor 12(dcaf12)
11	DCAF13	407967	Xenopus tropicalis	DDB1 and CUL4 associated factor 13(dcaf13)
12	DCAF15	733491	Xenopus tropicalis	DDB1 and CUL4 associated factor 15(dcaf15)
13	DCAF17	100496376	Xenopus tropicalis	DDB1 and CUL4 associated factor 17(dcaf17)
14	DCAF4	100488467	Xenopus tropicalis	DDB1 and CUL4 associated factor 4(dcaf4)
15	DCAF5	100497059	Xenopus tropicalis	DDB1 and CUL4 associated factor 5(dcaf5)
16	DCAF6	733780	Xenopus tropicalis	DDB1 and CUL4 associated factor 6(dcaf6)
17	DCAF7	394701	Xenopus tropicalis	DDB1 and CUL4 associated factor 7(dcaf7)
18	DCAF8	549364	Xenopus tropicalis	DDB1 and CUL4 associated factor 8(dcaf8)
19	Dda1	549970	Xenopus tropicalis	DET1 and DDB1 associated 1(dda1)
20	DDB2	493565	Xenopus tropicalis	damage-specific DNA binding protein 2(ddb2)
21	DET1	100379904	Xenopus tropicalis	de-etiolated homolog 1(det1)
22	DTL	395039	Xenopus tropicalis	denticleless E3 ubiquitin protein ligase homolog(dtl)
23	EED	550079	Xenopus tropicalis	embryonic ectoderm development(eed)
24	ERCC8	549933	Xenopus tropicalis	excision repair cross-complementation group 8(ercc8)
25	FBXW5	493431	Xenopus tropicalis	F-box and WD repeat domain containing 5(fbxw5)
26	FBXW8	100294668	Xenopus tropicalis	F-box and WD repeat domain containing 8(fbxw8)
27	GRWD1	394881	Xenopus tropicalis	glutamate-rich WD repeat containing 1(grwd1)
28	KATNB1	407924	Xenopus tropicalis	katanin p80 (WD repeat containing) subunit B 1(katnb1)
29	NLE1	779995	Xenopus tropicalis	notchless homolog 1(nle1)
30	NUP43	548898	Xenopus tropicalis	nucleoporin 43kDa(nup43)
31	PAFAH1B1	403097	Xenopus tropicalis	platelet activating factor acetylhydrolase 1b regulatory subunit 1(pafah1b1)
32	PHIP	100158567	Xenopus tropicalis	pleckstrin homology domain interacting protein(phip)
33	POC1B	448445	Xenopus tropicalis	POC1 centriolar protein B(poc1b)
34	PWP1	100379913	Xenopus tropicalis	PWP1 homolog, endonuclein(pwp1)
35	RBBP4	496866	Xenopus tropicalis	retinoblastoma binding protein 4(rbbp4)
36	RBBP5	595072	Xenopus tropicalis	retinoblastoma binding protein 5(rbbp5)
37	RBBP7	394900	Xenopus tropicalis	retinoblastoma binding protein 7(rbbp7)
38	RFWD2	548953	Xenopus tropicalis	ring finger and WD repeat domain 2, E3 ubiquitin protein ligase(rfwd2)
39	SMU1	394796	Xenopus tropicalis	smu-1 suppressor of mec-8 and unc-52 homolog(smu1)
40	SNRNP40	594941	Xenopus tropicalis	small nuclear ribonucleoprotein, U5 40kDa subunit(snrnp40)
41	TLE1	100101799	Xenopus tropicalis	transducin like enhancer of split 1(tle1)
42	TLE2	548559	Xenopus tropicalis	transducin like enhancer of split 2(tle2)
43	TOR1AIP2	100497695	Xenopus tropicalis	torsin A interacting protein 2(tor1aip2)
44	TRPC4AP	100145210	Xenopus tropicalis	transient receptor potential cation channel, subfamily C, member 4 associated protein(trpc4ap)
45	WDR12	595016	Xenopus tropicalis	WD repeat domain 12(wdr12)
46	WDR26	733878	Xenopus tropicalis	WD repeat domain 26(wdr26)
47	WDR5	496891	Xenopus tropicalis	WD repeat domain 5(wdr5)
48	WDR53	100498414	Xenopus tropicalis	WD repeat domain 53(wdr53)
49	WDR59	100493427	Xenopus tropicalis	WD repeat domain 59(wdr59)
50	WDR61	394466	Xenopus tropicalis	WD repeat domain 61(wdr61)
51	WDR76	100379849	Xenopus tropicalis	WD repeat domain 76(wdr76)
52	WDR82	448141	Xenopus tropicalis	WD repeat domain 82(wdr82)
53	WDTC1	100493645	Xenopus tropicalis	WD and tetratricopeptide repeats 1(wdtc1)
54	WSB1	395021	Xenopus tropicalis	WD repeat and SOCS box containing 1(wsb1)
55	WSB2	100145242	Xenopus tropicalis	WD repeat and SOCS box containing 2(wsb2)
