# Supplementary material for: Expression profiling of WD40 family genes including DDB1- and CUL4- associated factor (DCAF) genes in mice and human suggests important regulatory roles in testicular development and spermatogenesis
Source: BMC Genomics. 2020 Aug 31;21:602. doi: 10.1186/s12864-020-07016-9 (PMC7457511; doi:10.1186/s12864-020-07016-9)
Supplement: Supplementary file 4 — Additional file 4: Table S3. GO categorization for biological processes of mouse WD40 genes using Panther. [file 12864_2020_7016_MOESM4_ESM.xlsx]

## Sheet: Mouse WD40 genes
Table S3: GO categorization for biological processes of mouse WD40 genes using Panther
Analysis Type:	PANTHER Overrepresentation Test (Released 20190711)
Annotation Version and Release Date:	PANTHER version 14.1 Released 2019-03-12
Analyzed List:	Mouse GeneList Final_347genes.txt (Mus musculus)
Reference List:	Mus musculus (all genes in database)
Test Type:	FISHER
Correction:	FDR
PANTHER GO-Slim Biological Process	Mus musculus - REFLIST (22296)	Mouse GeneList Final_347genes.txt (313)	Mouse GeneList Final_347genes.txt (expected)	Mouse GeneList Final_347genes.txt (over/under)	Mouse GeneList Final_347genes.txt (fold Enrichment)	Mouse GeneList Final_347genes.txt (raw P-value)	Mouse GeneList Final_347genes.txt (FDR)
establishment of spindle orientation (GO:0051294)	6	3	0.08	+	35.62	0.000208	0.00844
intraciliary retrograde transport (GO:0035721)	6	3	0.08	+	35.62	0.000208	0.00825
COPII-coated vesicle budding (GO:0090114)	13	4	0.18	+	21.92	7.44e-05	0.0036
negative regulation of canonical Wnt signaling pathway (GO:0090090)	22	6	0.31	+	19.43	1.96e-06	0.000292
establishment of cell polarity (GO:0030010)	15	4	0.21	+	19	0.000119	0.00544
protein neddylation (GO:0045116)	15	4	0.21	+	19	0.000119	0.0053
maturation of SSU-rRNA from tricistronic rRNA transcript (SSU-rRNA, 5.8S rRNA, LSU-rRNA) (GO:0000462)	25	6	0.35	+	17.1	3.69e-06	0.000413
regulation of canonical Wnt signaling pathway (GO:0060828)	25	6	0.35	+	17.1	3.69e-06	0.000389
intraciliary transport (GO:0042073)	17	4	0.24	+	16.76	0.000179	0.00745
histone H3-K4 methylation (GO:0051568)	13	3	0.18	+	16.44	0.00129	0.0391
maturation of SSU-rRNA (GO:0030490)	31	6	0.44	+	13.79	1.09e-05	0.000926
nucleic acid-templated transcription (GO:0097659)	38	7	0.53	+	13.12	2.63e-06	0.000363
SCF-dependent proteasomal ubiquitin-dependent protein catabolic process (GO:0031146)	34	6	0.48	+	12.57	1.73e-05	0.00135
autophagy of mitochondrion (GO:0000422)	29	5	0.41	+	12.28	9.86e-05	0.00464
regulation of Wnt signaling pathway (GO:0030111)	36	6	0.51	+	11.87	2.31e-05	0.00173
RNA biosynthetic process (GO:0032774)	44	7	0.62	+	11.33	6.26e-06	0.00056
cilium movement (GO:0003341)	32	5	0.45	+	11.13	0.000149	0.00636
autophagy (GO:0006914)	45	6	0.63	+	9.5	7.16e-05	0.00377
ribosomal small subunit biogenesis (GO:0042274)	45	6	0.63	+	9.5	7.16e-05	0.00366
process utilizing autophagic mechanism (GO:0061919)	45	6	0.63	+	9.5	7.16e-05	0.00356
microtubule-based movement (GO:0007018)	93	12	1.31	+	9.19	2.48e-08	8.9e-06
Atg1/ULK1 kinase complex assembly (GO:1904745)	55	7	0.77	+	9.07	2.33e-05	0.00167
autophagosome assembly (GO:0000045)	55	7	0.77	+	9.07	2.33e-05	0.00161
ribosome biogenesis (GO:0042254)	117	13	1.64	+	7.91	3.28e-08	9.8e-06
macromolecule biosynthetic process (GO:0009059)	66	7	0.93	+	7.56	6.79e-05	0.00369
ribonucleoprotein complex biogenesis (GO:0022613)	135	14	1.9	+	7.39	2.16e-08	9.66e-06
canonical Wnt signaling pathway (GO:0060070)	58	6	0.81	+	7.37	0.000256	0.00997
microtubule-based process (GO:0007017)	203	19	2.85	+	6.67	3.15e-10	2.82e-07
organelle assembly (GO:0070925)	127	11	1.78	+	6.17	3.63e-06	0.000433
ER to Golgi vesicle-mediated transport (GO:0006888)	73	6	1.02	+	5.85	0.000799	0.0251
transmembrane transport (GO:0055085)	111	9	1.56	+	5.78	4.54e-05	0.0029
proteasome-mediated ubiquitin-dependent protein catabolic process (GO:0043161)	151	12	2.12	+	5.66	3.02e-06	0.000387
Wnt signaling pathway (GO:0016055)	92	7	1.29	+	5.42	0.000457	0.016
cell-cell signaling by wnt (GO:0198738)	93	7	1.31	+	5.36	0.000486	0.0167
cellular component organization or biogenesis (GO:0071840)	213	16	2.99	+	5.35	1.4e-07	3.58e-05
cellular component biogenesis (GO:0044085)	213	16	2.99	+	5.35	1.4e-07	3.13e-05
proteasomal protein catabolic process (GO:0010498)	162	12	2.27	+	5.28	5.94e-06	0.000591
protein modification by small protein conjugation or removal (GO:0070647)	228	16	3.2	+	5	3.32e-07	6.6e-05
protein modification by small protein conjugation (GO:0032446)	228	16	3.2	+	5	3.32e-07	5.94e-05
cytoskeleton organization (GO:0007010)	227	15	3.19	+	4.71	1.57e-06	0.000256
microtubule cytoskeleton organization (GO:0000226)	109	7	1.53	+	4.57	0.00117	0.0362
protein-containing complex assembly (GO:0065003)	175	11	2.46	+	4.48	6e-05	0.00346
mitotic nuclear division (GO:0140014)	199	12	2.79	+	4.3	4.09e-05	0.00271
mitotic cell cycle (GO:0000278)	203	12	2.85	+	4.21	4.91e-05	0.00303
mitotic cell cycle process (GO:1903047)	203	12	2.85	+	4.21	4.91e-05	0.00293
protein ubiquitination (GO:0016567)	208	12	2.92	+	4.11	6.13e-05	0.00343
organelle organization (GO:0006996)	762	40	10.7	+	3.74	2.39e-12	4.28e-09
protein-containing complex subunit organization (GO:0043933)	218	11	3.06	+	3.59	0.000371	0.0133
proteolysis involved in cellular protein catabolic process (GO:0051603)	277	12	3.89	+	3.09	0.00075	0.0244
cellular protein catabolic process (GO:0044257)	279	12	3.92	+	3.06	0.000796	0.0254
cellular localization (GO:0051641)	884	26	12.41	+	2.1	0.000661	0.0223
cellular component organization (GO:0016043)	1748	48	24.54	+	1.96	1.14e-05	0.000931
cellular process (GO:0009987)	6139	134	86.18	+	1.55	1.1e-08	6.54e-06
multicellular organismal process (GO:0032501)	1791	9	25.14	-	0.36	0.0003	0.0114
response to stimulus (GO:0050896)	1351	6	18.97	-	0.32	0.000727	0.0241
detection of chemical stimulus involved in sensory perception (GO:0050907)	611	0	8.58	-	< 0.01	0.000313	0.0117
immune system process (GO:0002376)	905	0	12.7	-	< 0.01	6.18e-06	0.000582
immune response (GO:0006955)	621	0	8.72	-	< 0.01	0.000322	0.0118
sensory perception of chemical stimulus (GO:0007606)	659	0	9.25	-	< 0.01	0.000141	0.00614

## Sheet: Human WD40 genes
Table S3: GO categorization for biological processes of human WD40 genes using Panther
Analysis Type:	PANTHER Overrepresentation Test (Released 20190711)
Annotation Version and Release Date:	PANTHER version 14.1 Released 2019-03-12
Analyzed List:	Human GeneList Final_349genes.txt (Homo sapiens)
Reference List:	Homo sapiens (all genes in database)
Test Type:	FISHER
Correction:	FDR
PANTHER GO-Slim Biological Process	Homo sapiens - REFLIST (20996)	Human GeneList Final_349genes.txt (322)	Human GeneList Final_349genes.txt (expected)	Human GeneList Final_349genes.txt (over/under)	Human GeneList Final_349genes.txt (fold Enrichment)	Human GeneList Final_349genes.txt (raw P-value)	Human GeneList Final_349genes.txt (FDR)
establishment of spindle orientation (GO:0051294)	6	3	0.09	+	32.6	0.000268	0.012
intraciliary retrograde transport (GO:0035721)	6	3	0.09	+	32.6	0.000268	0.0117
COPII-coated vesicle budding (GO:0090114)	12	4	0.18	+	21.73	8.06e-05	0.00658
intraciliary transport (GO:0042073)	16	4	0.25	+	16.3	0.000204	0.00942
negative regulation of canonical Wnt signaling pathway (GO:0090090)	25	6	0.38	+	15.65	6.07e-06	0.00109
maturation of SSU-rRNA from tricistronic rRNA transcript (SSU-rRNA, 5.8S rRNA, LSU-rRNA) (GO:0000462)	27	6	0.41	+	14.49	8.9e-06	0.00133
regulation of canonical Wnt signaling pathway (GO:0060828)	28	6	0.43	+	13.97	1.07e-05	0.00147
cilium movement (GO:0003341)	27	5	0.41	+	12.07	0.00011	0.00789
maturation of SSU-rRNA (GO:0030490)	33	6	0.51	+	11.86	2.43e-05	0.00257
nucleic acid-templated transcription (GO:0097659)	41	7	0.63	+	11.13	7.27e-06	0.00119
autophagy of mitochondrion (GO:0000422)	31	5	0.48	+	10.52	0.000196	0.0095
RNA biosynthetic process (GO:0032774)	46	7	0.71	+	9.92	1.43e-05	0.0016
regulation of Wnt signaling pathway (GO:0030111)	40	6	0.61	+	9.78	6.38e-05	0.00546
microtubule-based movement (GO:0007018)	87	12	1.33	+	8.99	3.28e-08	1.97e-05
autophagy (GO:0006914)	48	6	0.74	+	8.15	0.000159	0.00922
process utilizing autophagic mechanism (GO:0061919)	48	6	0.74	+	8.15	0.000159	0.00893
ribosomal small subunit biogenesis (GO:0042274)	50	6	0.77	+	7.82	0.000195	0.00973
Atg1/ULK1 kinase complex assembly (GO:1904745)	59	7	0.9	+	7.74	6.1e-05	0.00577
autophagosome assembly (GO:0000045)	59	7	0.9	+	7.74	6.1e-05	0.00548
macromolecule biosynthetic process (GO:0009059)	68	7	1.04	+	6.71	0.000138	0.00921
ribosome biogenesis (GO:0042254)	119	12	1.83	+	6.58	7.33e-07	0.000263
canonical Wnt signaling pathway (GO:0060070)	63	6	0.97	+	6.21	0.000611	0.0261
ribonucleoprotein complex biogenesis (GO:0022613)	138	13	2.12	+	6.14	5.18e-07	0.000233
microtubule-based process (GO:0007017)	194	18	2.98	+	6.05	4.12e-09	3.7e-06
transmembrane transport (GO:0055085)	115	9	1.76	+	5.1	0.000114	0.00784
organelle assembly (GO:0070925)	130	10	1.99	+	5.02	5.45e-05	0.00544
Wnt signaling pathway (GO:0016055)	98	7	1.5	+	4.66	0.00108	0.0441
cell-cell signaling by wnt (GO:0198738)	99	7	1.52	+	4.61	0.00114	0.0456
proteasome-mediated ubiquitin-dependent protein catabolic process (GO:0043161)	142	10	2.18	+	4.59	0.000109	0.00814
cellular component organization or biogenesis (GO:0071840)	219	15	3.36	+	4.47	2.99e-06	0.000896
cellular component biogenesis (GO:0044085)	219	15	3.36	+	4.47	2.99e-06	0.000768
cytoskeleton organization (GO:0007010)	226	15	3.47	+	4.33	4.3e-06	0.000857
proteasomal protein catabolic process (GO:0010498)	153	10	2.35	+	4.26	0.000193	0.00991
protein modification by small protein conjugation or removal (GO:0070647)	217	14	3.33	+	4.21	1.21e-05	0.00156
protein modification by small protein conjugation (GO:0032446)	217	14	3.33	+	4.21	1.21e-05	0.00145
protein ubiquitination (GO:0016567)	200	12	3.07	+	3.91	9.77e-05	0.00763
protein-containing complex assembly (GO:0065003)	185	11	2.84	+	3.88	0.000204	0.00965
mitotic nuclear division (GO:0140014)	209	12	3.21	+	3.74	0.000145	0.00895
mitotic cell cycle (GO:0000278)	213	12	3.27	+	3.67	0.000171	0.0093
mitotic cell cycle process (GO:1903047)	213	12	3.27	+	3.67	0.000171	0.00902
organelle organization (GO:0006996)	771	39	11.82	+	3.3	1.75e-10	3.15e-07
protein-containing complex subunit organization (GO:0043933)	227	11	3.48	+	3.16	0.00104	0.0435
cellular component organization (GO:0016043)	1723	47	26.42	+	1.78	0.000143	0.00916
cellular process (GO:0009987)	6070	133	93.09	+	1.43	3.08e-06	0.000691
immune system process (GO:0002376)	620	0	9.51	-	< 0.01	0.000145	0.0087
