# Supplementary material for: Expression profiling of WD40 family genes including DDB1- and CUL4- associated factor (DCAF) genes in mice and human suggests important regulatory roles in testicular development and spermatogenesis
Source: BMC Genomics. 2020 Aug 31;21:602. doi: 10.1186/s12864-020-07016-9 (PMC7457511; doi:10.1186/s12864-020-07016-9)
Supplement: Supplementary file 5 — Additional file 5: Table S4. GO categorization for cellular component of mouse WD40 genes using DAVID. [file 12864_2020_7016_MOESM5_ESM.xlsx]

## Sheet: GO-BP Mouse WD40
	Table S4: GO categorization for biological processes of mouse WD40 genes using DAVID
Category	Term	Count	%	PValue	Genes	List Total	Pop Hits	Pop Total	Fold Enrichment	Bonferroni	Benjamini	FDR
GOTERM_BP_FAT	GO:0016567~protein ubiquitination	41	0.0774111	4.06658e-15	FZR1, BTRC, RBX1, GM7075, PRPF19, DCAF13, ERCC8, DCAF12, FBXW7, FBXW8, DCAF11, FBXW5, DCAF10, RBCK1, TRAF7, DCAF17, FBXW11, FBXO7, DCAF15, WDTC1, DTL, DDB1, SKP2, CDC20B, CDC20, RFWD2, TRIM37, WSB1, WDR48, DCAF5, DCAF6, TULP4, DCAF7, CRBN, RFWD3, RNF7, DCAF8, WDSUB1, WSB2, DDB2, TRPC4AP	249	667	17911	4.42159	1.12801e-11	1.12801e-11	7.32747e-12
GOTERM_BP_FAT	GO:0032446~protein modification by small protein conjugation	42	0.0792991	8.88086e-15	FZR1, BTRC, RBX1, GM7075, PRPF19, DCAF13, ERCC8, DCAF12, FBXW7, FBXW8, DCAF11, FBXW5, DCAF10, RBCK1, TRAF7, DCAF17, FBXW11, FBXO7, DCAF15, WDTC1, DTL, DDB1, SKP2, CDC20B, CDC20, RFWD2, TRIM37, WSB1, WDR48, DCAF5, DCAF6, TULP4, DCAF7, CRBN, RFWD3, RNF7, DCAF8, WDSUB1, UBE2M, WSB2, DDB2, TRPC4AP	249	717	17911	4.21357	2.43894e-11	1.21947e-11	1.58318e-11
GOTERM_BP_FAT	GO:0070647~protein modification by small protein conjugation or removal	45	0.0849634	2.49092e-14	FZR1, BTRC, DMWD, RBX1, GM7075, PRPF19, DCAF13, ERCC8, DCAF12, FBXW7, FBXW8, DCAF11, FBXW5, DCAF10, RBCK1, TRAF7, FBXW11, DCAF17, FBXO7, DCAF15, WDR20RT, WDTC1, DTL, DDB1, SKP2, CDC20B, CDC20, RFWD2, TRIM37, WDR48, WSB1, DCAF5, DCAF6, TULP4, DCAF7, CRBN, RFWD3, RNF7, DCAF8, WDSUB1, UBE2M, WSB2, DDB2, USP47, TRPC4AP	249	847	17911	3.82164	6.82903e-11	2.27635e-11	4.43423e-11
GOTERM_BP_FAT	GO:0007017~microtubule-based process	34	0.0641945	8.10827e-11	KATNB1, WDR81, LLGL1, LLGL2, SPAG16, ACTR3, WDR19, IFT122, FBXW5, PAFAH1B1, KIF21A, WDR35, BCAS3, KIF21B, IFT140, DYNC1I1, KIF3B, IFT80, CDC20, RACGAP1, EML4, TRIM37, EML2, EML3, POC1A, NEDD1, CDKN1B, EML1, WRAP73, WDR62, LYST, IFT172, WDR43, DYNC1I2	249	642	17911	3.80947	2.22653e-07	5.56633e-08	1.44565e-07
GOTERM_BP_FAT	GO:1902589~single-organism organelle organization	59	0.111396	9.17653e-11	WDR81, SPAG16, PEX7, ACTR3, IFT122, SEH1L, MLST8, WDR35, IFT80, CORO6, EML4, VPS8, ARPC1A, EML2, TRIM37, ARPC1B, EML3, RFWD3, EML1, ATG4A, WDR43, WDR45, KATNB1, LLGL1, WDR45B, LLGL2, CORO2B, CORO2A, WDR19, FBXW7, WDPCP, FBXW5, SEC22C, PAFAH1B1, BCAS3, BUB3, FBXO7, IFT140, KIF3B, HCK, AHI1, CDC20, AMBRA1, RACGAP1, WIPI2, WIPI1, CORO1C, CORO1B, NEDD1, CORO1A, POC1A, POC1B, CDKN1B, WDR62, WRAP73, RA…	249	1714	17911	2.47606	2.51987e-07	5.03975e-08	1.63611e-07
GOTERM_BP_FAT	GO:0044085~cellular component biogenesis	76	0.143494	3.85443e-10	UTP18, UTP15, HIRA, SPAG16, SHKBP1, WDR74, ACTR3, DCAF13, DMXL1, WDR37, IFT122, DMXL2, WDR36, MLST8, WDR35, ELP2, RBBP4, IFT80, RRP9, ARPC1A, EML2, TRIM37, CIAO1, ARPC1B, WBP2NL, GNB1, ATG4A, WRAP53, AAMP, NLE1, WDR46, WDR45, STRAP, BOP1, WDR45B, LLGL1, PRPF19, RACK1, WDR19, WDR55, WDPCP, CDC40, WDR12, PAFAH1B1, EIF3I, BCAS3, GEMIN5, IFT140, TBL3, KIF3B, HCK, AHI1, CDC20, KCTD3, AMBRA1, RACGAP1, …	249	2654	17911	2.05984	1.05843e-06	1.76405e-07	6.87219e-07
GOTERM_BP_FAT	GO:0070925~organelle assembly	31	0.0585303	4.71652e-09	WDR45B, SPAG16, WDR19, IFT122, WDPCP, PAFAH1B1, WDR35, IFT140, KIF3B, IFT80, HCK, AHI1, CDC20, AMBRA1, WIPI2, RACGAP1, WIPI1, PWP2, TRIM37, CORO1A, WBP2NL, POC1B, WRAP73, WDR62, ATG4A, IFT172, RAB34, WDR1, ATG16L1, ATG16L2, WDR45	249	636	17911	3.50611	1.29515e-05	1.85022e-06	8.40922e-06
GOTERM_BP_FAT	GO:0000278~mitotic cell cycle	34	0.0641945	1.36114e-08	FZR1, KATNB1, WDR81, PHIP, NUP214, PLRG1, FBXW5, SEH1L, PAFAH1B1, NUP37, PPP2R2B, MYB, PPP2R2C, BUB3, PPP2R2D, FBXO7, KIF3B, DDB1, SKP2, CDC20, CDC5L, RACGAP1, POC1A, NEDD1, RFWD3, CDKN1B, EML1, WDR62, WRAP73, NLE1, USP47, NUP43, WDR43, PPP2R2A	249	787	17911	3.1076	3.73763e-05	4.67211e-06	2.42682e-05
GOTERM_BP_FAT	GO:0007049~cell cycle	48	0.0906276	2.55024e-08	FZR1, KATNB1, WDR81, LLGL1, LLGL2, PRPF19, ACTR3, RACK1, PHIP, FBXW7, NUP214, PLRG1, FBXW5, SEH1L, WDR76, PAFAH1B1, NUP37, PPP2R2B, MYB, PIK3R4, FBXW11, PPP2R2C, BUB3, PPP2R2D, FBXO7, KIF3B, RBBP4, DTL, DDB1, WDR6, SKP2, CDC20, CDC5L, RACGAP1, TRIM37, NEDD1, POC1A, RFWD3, CDKN1B, EML1, WDR62, WRAP73, USP47, NLE1, NUP43, CHAF1B, WDR43, PPP2R2A	249	1440	17911	2.39772	7.00272e-05	7.78105e-06	4.54691e-05
GOTERM_BP_FAT	GO:0010498~proteasomal protein catabolic process	22	0.0415376	3.22776e-08	TBL1XR1, FZR1, DDB1, BTRC, CDC20, RBX1, RFWD2, GM7075, PRPF19, RACK1, PLAA, ERCC8, FBXW7, CRBN, RNF7, FBXW5, FBXW4, RBCK1, GLMN, DDA1, TBL1X, FBXW11	249	360	17911	4.39583	8.86304e-05	8.86339e-06	5.75487e-05
GOTERM_BP_FAT	GO:0031146~SCF-dependent proteasomal ubiquitin-dependent protein catabolic process	8	0.0151046	3.48417e-08	GM7075, FBXW7, RNF7, FBXW5, BTRC, FBXW4, FBXW11, RBX1	249	25	17911	23.0182	9.56706e-05	8.69771e-06	6.21202e-05
GOTERM_BP_FAT	GO:0022402~cell cycle process	40	0.075523	7.01722e-08	FZR1, KATNB1, WDR81, LLGL1, LLGL2, PRPF19, PHIP, ACTR3, FBXW7, NUP214, PLRG1, FBXW5, SEH1L, WDR76, PAFAH1B1, NUP37, MYB, PIK3R4, BUB3, PPP2R2D, FBXO7, KIF3B, DTL, DDB1, WDR6, SKP2, CDC20, CDC5L, RACGAP1, TRIM37, POC1A, NEDD1, RFWD3, CDKN1B, EML1, WDR62, WRAP73, USP47, NUP43, WDR43	249	1109	17911	2.59447	0.000192674	1.60576e-05	0.000125112
GOTERM_BP_FAT	GO:0044257~cellular protein catabolic process	29	0.0547542	1.08357e-07	FZR1, BTRC, RBX1, GM7075, RACK1, PLAA, PRPF19, ERCC8, FBXW7, FBXW8, FBXW5, FBXW4, RBCK1, DDA1, FBXW11, FBXO7, TBL1XR1, DTL, DDB1, SKP2, CDC20, RFWD2, CRBN, RNF7, USP47, GLMN, TRPC4AP, DENND3, TBL1X	249	650	17911	3.20926	0.000297505	2.28881e-05	0.000193193
GOTERM_BP_FAT	GO:0051603~proteolysis involved in cellular protein catabolic process	28	0.0528661	1.50203e-07	FZR1, BTRC, RBX1, GM7075, RACK1, PLAA, PRPF19, ERCC8, FBXW7, FBXW8, FBXW5, FBXW4, RBCK1, DDA1, FBXW11, FBXO7, TBL1XR1, DTL, DDB1, SKP2, CDC20, RFWD2, CRBN, RNF7, USP47, TRPC4AP, GLMN, TBL1X	249	620	17911	3.24853	0.000412373	2.94609e-05	0.000267802
GOTERM_BP_FAT	GO:0006464~cellular protein modification process	83	0.15671	2.08796e-07	BTRC, DPH7, WDR82, GM7075, DCAF13, WDR75, TAF5L, DCAF12, DCAF11, DCAF10, EED, RBCK1, MLST8, MYB, DCAF17, MAPKBP1, MAP2K6, DCAF15, TBL1XR1, RBBP5, DTL, DDB1, SKP2, RPTOR, WDR48, TRIM37, RFWD2, DCAF5, DCAF6, RFWD3, DCAF7, DCAF8, ATG4A, UBE2M, DDB2, WDR45, PPP2R2A, FZR1, STRAP, DMWD, WDR45B, RBX1, PRPF19, PHIP, RACK1, ERCC8, FBXW7, FBXW8, FBXW5, PAFAH1B1, TRAF7, MLLT6, PPP2R2B, FBXW11, PPP2R2C, PIK3…	249	3474	17911	1.71858	0.00057319	3.82229e-05	0.000372268
GOTERM_BP_FAT	GO:0036211~protein modification process	83	0.15671	2.08796e-07	BTRC, DPH7, WDR82, GM7075, DCAF13, WDR75, TAF5L, DCAF12, DCAF11, DCAF10, EED, RBCK1, MLST8, MYB, DCAF17, MAPKBP1, MAP2K6, DCAF15, TBL1XR1, RBBP5, DTL, DDB1, SKP2, RPTOR, WDR48, TRIM37, RFWD2, DCAF5, DCAF6, RFWD3, DCAF7, DCAF8, ATG4A, UBE2M, DDB2, WDR45, PPP2R2A, FZR1, STRAP, DMWD, WDR45B, RBX1, PRPF19, PHIP, RACK1, ERCC8, FBXW7, FBXW8, FBXW5, PAFAH1B1, TRAF7, MLLT6, PPP2R2B, FBXW11, PPP2R2C, PIK3…	249	3474	17911	1.71858	0.00057319	3.82229e-05	0.000372268
GOTERM_BP_FAT	GO:0006511~ubiquitin-dependent protein catabolic process	25	0.0472019	2.16339e-07	FZR1, BTRC, RBX1, GM7075, RACK1, PLAA, ERCC8, FBXW7, FBXW8, FBXW5, FBXW4, RBCK1, FBXW11, FBXO7, TBL1XR1, DTL, DDB1, SKP2, CDC20, RFWD2, RNF7, CRBN, USP47, TRPC4AP, TBL1X	249	514	17911	3.49862	0.00059389	3.71285e-05	0.000385717
GOTERM_BP_FAT	GO:0007010~cytoskeleton organization	39	0.0736349	2.62896e-07	KATNB1, WDR81, LLGL1, LLGL2, SPAG16, ACTR3, CORO2B, PHIP, CORO2A, FBXW5, WDPCP, PAFAH1B1, MLST8, BCAS3, KIF3B, HCK, CORO6, CDC20, RACGAP1, EML4, BRWD3, TRIM37, EML2, ARPC1A, CORO1C, ARPC1B, EML3, CORO1B, NEDD1, POC1A, CORO1A, BRWD1, CDKN1B, EML1, WDR62, WRAP73, IFT172, WDR1, WDR43	249	1120	17911	2.50477	0.000721651	4.24645e-05	0.000468724
GOTERM_BP_FAT	GO:0000226~microtubule cytoskeleton organization	23	0.0434257	2.72781e-07	KIF3B, KATNB1, CDC20, RACGAP1, WDR81, LLGL1, LLGL2, EML4, SPAG16, TRIM37, EML2, EML3, NEDD1, POC1A, EML1, CDKN1B, FBXW5, WRAP73, WDR62, IFT172, PAFAH1B1, BCAS3, WDR43	249	445	17911	3.71782	0.000748777	4.16135e-05	0.000486349
GOTERM_BP_FAT	GO:0006396~RNA processing	31	0.0585303	2.79795e-07	UTP18, STRAP, UTP15, BOP1, PRPF19, DCAF13, WDR37, WDR55, WDR36, PLRG1, CDC40, WDR12, DHX16, WDHD1, PPWD1, WDR33, GEMIN5, TBL3, CDC5L, RRP9, PRPF4, PWP2, WDR83, WDR4, THOC6, WDR3, SNRNP40, ESRP2, THOC3, CSTF1, WDR46	249	765	17911	2.91488	0.000768023	4.0437e-05	0.000498854
GOTERM_BP_FAT	GO:0019941~modification-dependent protein catabolic process	25	0.0472019	2.9715e-07	FZR1, BTRC, RBX1, GM7075, RACK1, PLAA, ERCC8, FBXW7, FBXW8, FBXW5, FBXW4, RBCK1, FBXW11, FBXO7, TBL1XR1, DTL, DDB1, SKP2, CDC20, RFWD2, RNF7, CRBN, USP47, TRPC4AP, TBL1X	249	523	17911	3.43842	0.000815641	4.07979e-05	0.000529797
GOTERM_BP_FAT	GO:0043632~modification-dependent macromolecule catabolic process	25	0.0472019	3.98972e-07	FZR1, BTRC, RBX1, GM7075, RACK1, PLAA, ERCC8, FBXW7, FBXW8, FBXW5, FBXW4, RBCK1, FBXW11, FBXO7, TBL1XR1, DTL, DDB1, SKP2, CDC20, RFWD2, RNF7, CRBN, USP47, TRPC4AP, TBL1X	249	531	17911	3.38662	0.00109498	5.21689e-05	0.000711336
GOTERM_BP_FAT	GO:0008104~protein localization	62	0.117061	8.01002e-07	COPA, SEC31B, SEC31A, NBEA, STXBP5L, PEX7, ACTR3, WDR75, COPB2, MIOS, IFT122, PLRG1, RAE1, SEH1L, RBCK1, NUP37, LRWD1, WDR35, IFT80, AP4M1, CCT6A, RPTOR, AAAS, STXBP5, LYST, ATG4A, WRAP53, NUP43, WDR46, WDR45, LRBA, LLGL1, WDR45B, LLGL2, PRPF19, RACK1, PHIP, WDR19, FBXW7, NUP214, WDPCP, SEC22C, PAFAH1B1, PPP2R2B, BCAS3, FBXW11, PIK3R4, FBXO7, IFT140, AHI1, WIPI2, WIPI1, CORO1C, PREB, CORO1B, NEDD…	249	2367	17911	1.88414	0.00219713	9.99746e-05	0.00142812
GOTERM_BP_FAT	GO:0043161~proteasome-mediated ubiquitin-dependent protein catabolic process	19	0.0358734	8.16615e-07	TBL1XR1, FZR1, DDB1, BTRC, CDC20, RBX1, RFWD2, GM7075, RACK1, PLAA, ERCC8, FBXW7, CRBN, RNF7, FBXW5, FBXW4, RBCK1, TBL1X, FBXW11	249	329	17911	4.15411	0.00223991	9.74921e-05	0.00145596
GOTERM_BP_FAT	GO:0007018~microtubule-based movement	16	0.0302092	9.2057e-07	DYNC1I1, KIF3B, IFT80, KATNB1, WDR81, SPAG16, ACTR3, WDR19, IFT122, PAFAH1B1, WDR35, KIF21A, WDR43, KIF21B, DYNC1I2, IFT140	249	233	17911	4.93952	0.0025247	0.000105323	0.0016413
GOTERM_BP_FAT	GO:0030163~protein catabolic process	30	0.0566422	1.04432e-06	FZR1, BTRC, RBX1, GM7075, RACK1, PLAA, PRPF19, ERCC8, FBXW7, FBXW8, FBXW5, FBXW4, RBCK1, DDA1, FBXW11, FBXO7, TBL1XR1, DTL, DDB1, SKP2, CDC20, RFWD2, CRBN, CDKN1B, RNF7, USP47, GLMN, TRPC4AP, DENND3, TBL1X	249	771	17911	2.7989	0.0028636	0.000114702	0.00186194
GOTERM_BP_FAT	GO:0022613~ribonucleoprotein complex biogenesis	21	0.0396496	1.49608e-06	TBL3, STRAP, UTP18, UTP15, RRP9, BOP1, PWP2, WDR74, PRPF19, DCAF13, WDR37, WDR55, WDR36, CDC40, AAMP, NLE1, WDR12, WDR3, EIF3I, WDR46, GEMIN5	249	416	17911	3.63117	0.00409981	0.000157997	0.00266737
GOTERM_BP_FAT	GO:0022607~cellular component assembly	61	0.115173	3.52527e-06	HIRA, SPAG16, ACTR3, SHKBP1, DMXL1, IFT122, DMXL2, MLST8, WDR35, ELP2, RBBP4, IFT80, ARPC1A, EML2, TRIM37, CIAO1, ARPC1B, WBP2NL, GNB1, ATG4A, WRAP53, WDR45, STRAP, LLGL1, WDR45B, PRPF19, RACK1, WDR19, WDPCP, CDC40, PAFAH1B1, EIF3I, BCAS3, GEMIN5, IFT140, KIF3B, HCK, AHI1, KCTD3, CDC20, AMBRA1, RACGAP1, WIPI2, WIPI1, PWP2, CORO1C, PREB, CORO1B, CORO1A, POC1B, CRBN, CDKN1B, WDR62, WRAP73, RAB34, I…	249	2418	17911	1.81465	0.00963369	0.000358469	0.00628512
GOTERM_BP_FAT	GO:0032008~positive regulation of TOR signaling	7	0.0132165	3.65362e-06	MIOS, SEH1L, SEC13, WDR24, MLST8, RPTOR, WDR59	249	31	17911	16.2426	0.0099827	0.000358252	0.00651395
GOTERM_BP_FAT	GO:0044265~cellular macromolecule catabolic process	30	0.0566422	4.35496e-06	FZR1, BTRC, RBX1, GM7075, RACK1, PLAA, PRPF19, ERCC8, FBXW7, FBXW8, FBXW5, FBXW4, RBCK1, DDA1, FBXW11, FBXO7, TBL1XR1, DTL, DDB1, SKP2, CDC20, RFWD2, CRBN, RNF7, USP47, GLMN, TRPC4AP, APAF1, DENND3, TBL1X	249	828	17911	2.60622	0.0118875	0.000412285	0.0077643
GOTERM_BP_FAT	GO:1903047~mitotic cell cycle process	27	0.050978	5.22795e-06	FZR1, KATNB1, WDR81, PHIP, NUP214, PLRG1, SEH1L, PAFAH1B1, NUP37, MYB, PPP2R2D, BUB3, FBXO7, KIF3B, SKP2, CDC20, RACGAP1, POC1A, NEDD1, CDKN1B, EML1, RFWD3, WRAP73, WDR62, USP47, NUP43, WDR43	249	702	17911	2.7666	0.0142534	0.000478418	0.00932066
GOTERM_BP_FAT	GO:0045184~establishment of protein localization	51	0.0962918	5.30185e-06	COPA, SEC31B, SEC31A, NBEA, LLGL1, LLGL2, PEX7, STXBP5L, ACTR3, PHIP, RACK1, COPB2, WDR75, WDR19, NUP214, FBXW7, IFT122, WDPCP, SEH1L, RAE1, RBCK1, NUP37, PAFAH1B1, SEC22C, BCAS3, WDR35, PPP2R2B, LRWD1, FBXW11, PIK3R4, IFT140, FBXO7, IFT80, AHI1, CCT6A, AP4M1, RPTOR, CORO1C, PREB, AAAS, STXBP5, LYST, WRAP53, ATG4A, RAB34, GLMN, SEC13, ATG16L1, NUP43, ATG16L2, WDR46	249	1894	17911	1.93692	0.0144534	0.000469532	0.00945241
GOTERM_BP_FAT	GO:0033036~macromolecule localization	65	0.122725	7.37578e-06	COPA, SEC31B, SEC31A, NBEA, STXBP5L, PEX7, ACTR3, WDR75, COPB2, MIOS, IFT122, PLRG1, SEH1L, RAE1, RBCK1, NUP37, LRWD1, WDR35, MAP2K6, IFT80, CCT6A, AP4M1, RPTOR, AAAS, STXBP5, LYST, ATG4A, WRAP53, THOC6, THOC3, NUP43, WDR46, WDR45, LRBA, LLGL1, WDR45B, LLGL2, PRPF19, RACK1, PHIP, WDR19, FBXW7, NUP214, WDPCP, SEC22C, PAFAH1B1, PPP2R2B, BCAS3, FBXW11, PIK3R4, IFT140, FBXO7, AHI1, WIPI2, WIPI1, CORO…	249	2705	17911	1.72849	0.0200502	0.000632736	0.0131497
GOTERM_BP_FAT	GO:0051641~cellular localization	58	0.109508	7.92541e-06	COPA, NBEA, WDR81, PEX7, ACTR3, WDR75, COPB2, MIOS, IFT122, PLRG1, RAE1, SEH1L, RBCK1, LRWD1, WDR35, DYNC1I1, IFT80, AP4M1, CCT6A, AAAS, ATG4A, WRAP53, LYST, THOC6, DENND3, THOC3, WDR43, WDR46, WDR45, KATNB1, LLGL1, WDR45B, LLGL2, PRPF19, RACK1, PHIP, WDR19, FBXW7, NUP214, SEC22C, PAFAH1B1, PPP2R2B, BCAS3, FBXW11, PIK3R4, FBXO7, IFT140, KIF3B, AHI1, WIPI2, WIPI1, PREB, CORO1B, TULP4, NEDD1, CORO1…	249	2310	17911	1.80608	0.0215282	0.000659276	0.0141295
GOTERM_BP_FAT	GO:0042254~ribosome biogenesis	16	0.0302092	8.12048e-06	TBL3, UTP18, UTP15, BOP1, RRP9, PWP2, WDR74, DCAF13, WDR37, WDR55, WDR36, AAMP, NLE1, WDR12, WDR3, WDR46	249	278	17911	4.13996	0.0220521	0.000655636	0.0144773
GOTERM_BP_FAT	GO:0006364~rRNA processing	13	0.024545	8.54107e-06	DCAF13, WDR37, TBL3, WDR55, WDR36, UTP18, UTP15, WDR3, WDR12, RRP9, BOP1, PWP2, WDR46	249	181	17911	5.16637	0.023181	0.000669886	0.015227
GOTERM_BP_FAT	GO:0033043~regulation of organelle organization	36	0.0679707	9.01168e-06	FZR1, KATNB1, ACTR3, PHIP, WDR75, FBXW7, FBXW5, EED, PAFAH1B1, MLST8, WDHD1, MLLT6, MYB, BCAS3, BUB3, FBXO7, IFT140, HCK, CDC20, AMBRA1, CCT6A, EML4, PREB, TRIM37, EML2, ARPC1A, ARPC1B, CORO1B, POC1A, CORO1A, CDKN1B, WDR61, WRAP73, WRAP53, WDR1, WDR46	249	1148	17911	2.2557	0.0244425	0.000687158	0.016066
GOTERM_BP_FAT	GO:0016072~rRNA metabolic process	13	0.024545	1.18841e-05	DCAF13, WDR37, TBL3, WDR55, WDR36, UTP18, UTP15, WDR3, WDR12, RRP9, BOP1, PWP2, WDR46	249	187	17911	5.0006	0.0321073	0.000881612	0.0211865
GOTERM_BP_FAT	GO:0010638~positive regulation of organelle organization	24	0.0453138	1.25044e-05	HCK, KATNB1, CCT6A, AMBRA1, PHIP, ACTR3, ARPC1A, CORO1B, WDR75, ARPC1B, FBXW7, POC1A, CORO1A, CDKN1B, WDR61, WRAP73, WRAP53, EED, MLST8, WDR1, BCAS3, MYB, WDR46, FBXO7	249	605	17911	2.85349	0.0337544	0.000903203	0.0222921
GOTERM_BP_FAT	GO:0051726~regulation of cell cycle	29	0.0547542	1.3947e-05	FZR1, BTRC, BOP1, PHIP, RACK1, PRPF19, NUP214, FBXW7, FBXW5, PLRG1, WDR76, PAFAH1B1, PIK3R4, BUB3, FBXO7, KIF3B, DTL, DDB1, WDR6, SKP2, CDC20, CDC5L, RACGAP1, TRIM37, POC1A, CDKN1B, RFWD3, NLE1, USP47	249	834	17911	2.50122	0.0375745	0.000981534	0.0248635
GOTERM_BP_FAT	GO:0015031~protein transport	46	0.0868514	2.60964e-05	COPA, SEC31B, SEC31A, NBEA, LLGL1, LLGL2, STXBP5L, PEX7, PHIP, ACTR3, RACK1, COPB2, WDR75, WDR19, FBXW7, NUP214, IFT122, RAE1, SEH1L, RBCK1, PAFAH1B1, SEC22C, NUP37, PPP2R2B, WDR35, BCAS3, PIK3R4, FBXW11, FBXO7, IFT140, IFT80, AHI1, AP4M1, RPTOR, PREB, AAAS, STXBP5, ATG4A, LYST, RAB34, GLMN, SEC13, ATG16L1, NUP43, ATG16L2, WDR46	249	1733	17911	1.90932	0.0691542	0.00178994	0.0465179
GOTERM_BP_FAT	GO:0009057~macromolecule catabolic process	32	0.0604184	2.73513e-05	FZR1, BTRC, RBX1, GM7075, RACK1, PLAA, PRPF19, ERCC8, FBXW7, FBXW8, FBXW5, FBXW4, RBCK1, DDA1, PIK3R4, FBXW11, FBXO7, TBL1XR1, DTL, DDB1, SKP2, CDC20, RFWD2, CRBN, CDKN1B, RNF7, USP47, GLMN, TRPC4AP, APAF1, DENND3, TBL1X	249	1010	17911	2.27903	0.0723565	0.00183022	0.0487543
GOTERM_BP_FAT	GO:0034613~cellular protein localization	41	0.0774111	4.39568e-05	COPA, NBEA, WDR45B, PEX7, PRPF19, PHIP, ACTR3, RACK1, COPB2, WDR75, MIOS, WDR19, FBXW7, NUP214, IFT122, PLRG1, RAE1, SEH1L, RBCK1, PPP2R2B, LRWD1, WDR35, BCAS3, PIK3R4, FBXW11, FBXO7, IFT140, AHI1, AP4M1, CCT6A, WIPI2, WIPI1, PREB, CORO1B, TULP4, NEDD1, ATG4A, WRAP53, RAB34, WDR46, WDR45	249	1500	17911	1.96613	0.113707	0.00286988	0.078343
GOTERM_BP_FAT	GO:0070727~cellular macromolecule localization	41	0.0774111	5.24588e-05	COPA, NBEA, WDR45B, PEX7, PRPF19, PHIP, ACTR3, RACK1, COPB2, WDR75, MIOS, WDR19, FBXW7, NUP214, IFT122, PLRG1, RAE1, SEH1L, RBCK1, PPP2R2B, LRWD1, WDR35, BCAS3, PIK3R4, FBXW11, FBXO7, IFT140, AHI1, AP4M1, CCT6A, WIPI2, WIPI1, PREB, CORO1B, TULP4, NEDD1, ATG4A, WRAP53, RAB34, WDR46, WDR45	249	1512	17911	1.95053	0.13416	0.00334452	0.0934891
GOTERM_BP_FAT	GO:0051276~chromosome organization	32	0.0604184	8.70274e-05	HIRA, KATNB1, WDR82, WDR75, TAF5L, FBXW7, SEH1L, RAE1, EED, WDHD1, LRWD1, MYB, MLLT6, BUB3, TBL1XR1, RBBP5, RBBP4, TAF5, WDR5, DDB1, CDC20, CCT6A, RACGAP1, RBBP7, PWP1, TRIM37, WDR61, WRAP53, DDB2, TEP1, TBL1X, CHAF1B	249	1075	17911	2.14122	0.212575	0.00541681	0.15505
GOTERM_BP_FAT	GO:0051495~positive regulation of cytoskeleton organization	12	0.0226569	9.29924e-05	ACTR3, ARPC1A, CORO1B, ARPC1B, CORO1A, POC1A, CDKN1B, HCK, KATNB1, WDR1, MLST8, BCAS3	249	196	17911	4.40398	0.225369	0.0056588	0.165669
GOTERM_BP_FAT	GO:0051649~establishment of localization in cell	44	0.0830753	0.000100271	COPA, KATNB1, NBEA, WDR81, LLGL1, LLGL2, PEX7, ACTR3, PHIP, COPB2, WDR75, WDR19, FBXW7, NUP214, IFT122, RAE1, SEH1L, RBCK1, PAFAH1B1, SEC22C, PPP2R2B, WDR35, BCAS3, PIK3R4, FBXW11, FBXO7, IFT140, DYNC1I1, KIF3B, IFT80, AHI1, AP4M1, WIPI1, PREB, CORO1A, AAAS, ATG4A, LYST, THOC6, SEC13, DENND3, WDR43, THOC3, WDR46	249	1722	17911	1.83798	0.2407	0.00596816	0.178625
GOTERM_BP_FAT	GO:0016569~covalent chromatin modification	20	0.0377615	0.000108139	TBL1XR1, RBBP5, RBBP4, TAF5, DDB1, WDR5, HIRA, RBBP7, WDR82, PWP1, TRIM37, WDR75, TAF5L, WDR61, DDB2, EED, LRWD1, MYB, TBL1X, MLLT6	249	515	17911	2.79347	0.25693	0.00629849	0.192629
GOTERM_BP_FAT	GO:0010564~regulation of cell cycle process	20	0.0377615	0.000109997	KIF3B, FZR1, DDB1, CDC20, CDC5L, RACGAP1, TRIM37, PRPF19, PHIP, FBXW7, POC1A, CDKN1B, RFWD3, FBXW5, PLRG1, WDR76, USP47, PIK3R4, BUB3, FBXO7	249	516	17911	2.78805	0.260713	0.00627334	0.195936
GOTERM_BP_FAT	GO:0000462~maturation of SSU-rRNA from tricistronic rRNA transcript (SSU-rRNA, 5.8S rRNA, LSU-rRNA)	6	0.0113284	0.000113008	DCAF13, TBL3, UTP18, WDR3, WDR46, PWP2	249	35	17911	12.3312	0.266801	0.00631343	0.201295
GOTERM_BP_FAT	GO:0006403~RNA localization	11	0.0207688	0.000113566	NUP214, AAAS, RAE1, SEH1L, WRAP53, THOC6, SEC13, NUP37, CCT6A, NUP43, THOC3	249	167	17911	4.73802	0.267924	0.006218	0.202287
GOTERM_BP_FAT	GO:0044804~nucleophagy	5	0.00944037	0.000118061	ATG4A, WIPI2, WIPI1, WDR45B, WDR45	249	19	17911	18.9294	0.276906	0.00633701	0.210286
GOTERM_BP_FAT	GO:0010970~establishment of localization by movement along microtubule	9	0.0169927	0.000120886	DYNC1I1, WDR19, IFT122, IFT80, PAFAH1B1, WDR35, WDR81, WDR43, IFT140	249	107	17911	6.05033	0.282494	0.00636377	0.215313
GOTERM_BP_FAT	GO:0030865~cortical cytoskeleton organization	6	0.0113284	0.000168923	CORO1C, PAFAH1B1, WDR1, RACGAP1, LLGL1, LLGL2	249	38	17911	11.3576	0.371175	0.00871468	0.300751
GOTERM_BP_FAT	GO:0043933~macromolecular complex subunit organization	52	0.0981799	0.000188774	HIRA, WDR82, ACTR3, SHKBP1, WDR75, DMXL1, TAF5L, DMXL2, EED, MLST8, MYB, LRWD1, TBL1XR1, RBBP5, ELP2, RBBP4, DDB1, RBBP7, EML4, ARPC1A, EML2, TRIM37, ARPC1B, GNB1, DDB2, STRAP, KATNB1, LLGL1, RACK1, PRPF19, CDC40, EIF3I, WDHD1, MLLT6, GEMIN5, TAF5, HCK, WDR5, KCTD3, PWP2, PWP1, PREB, CORO1B, NEDD1, CORO1A, CRBN, CDKN1B, WDR61, WDR1, APAF1, TBL1X, CHAF1B	249	2229	17911	1.67808	0.404541	0.00955449	0.336037
GOTERM_BP_FAT	GO:0006914~autophagy	18	0.0339853	0.000213525	WDFY3, WDR6, AMBRA1, HERC1, WIPI2, WIPI1, WDR45B, WDR75, FBXW7, RFWD3, ATG4A, WDR24, ATG16L1, ATG16L2, CHAF1B, PIK3R4, WDR45, FBXO7	249	455	17911	2.84565	0.443675	0.0106052	0.380018
GOTERM_BP_FAT	GO:0031503~protein complex localization	9	0.0169927	0.00022467	MIOS, WDR19, IFT122, IFT80, SEH1L, RBCK1, WDR35, FBXW11, IFT140	249	117	17911	5.53321	0.460447	0.0109576	0.399815
GOTERM_BP_FAT	GO:0000045~autophagosome assembly	7	0.0132165	0.000232955	ATG4A, WIPI2, ATG16L1, WIPI1, ATG16L2, WDR45B, WDR45	249	63	17911	7.99241	0.472586	0.0111613	0.41453
GOTERM_BP_FAT	GO:0060271~cilium morphogenesis	13	0.024545	0.00023922	ACTR3, WDR19, POC1A, IFT122, POC1B, IFT80, WDPCP, WRAP73, IFT172, AHI1, WDR35, IFT140, SPAG16	249	255	17911	3.66711	0.481584	0.0112633	0.425655
GOTERM_BP_FAT	GO:0032878~regulation of establishment or maintenance of cell polarity	5	0.00944037	0.000258229	RACK1, WDPCP, BCAS3, LLGL1, LLGL2	249	23	17911	15.6373	0.507957	0.0119482	0.459406
GOTERM_BP_FAT	GO:0007033~vacuole organization	11	0.0207688	0.000284966	CORO1A, ATG4A, LYST, RAB34, AMBRA1, WIPI2, ATG16L1, WIPI1, ATG16L2, WDR45B, WDR45	249	187	17911	4.23128	0.542797	0.0129591	0.506858
GOTERM_BP_FAT	GO:0051653~spindle localization	6	0.0113284	0.000306224	ACTR3, PAFAH1B1, WDR81, WDR43, LLGL1, LLGL2	249	43	17911	10.037	0.568729	0.0136926	0.544571
GOTERM_BP_FAT	GO:1905037~autophagosome organization	7	0.0132165	0.000326764	ATG4A, WIPI2, ATG16L1, WIPI1, ATG16L2, WDR45B, WDR45	249	67	17911	7.51526	0.592388	0.0143706	0.580999
GOTERM_BP_FAT	GO:0034968~histone lysine methylation	8	0.0151046	0.000351816	RBBP5, WDR61, WDR5, EED, WDR82, MYB, MLLT6, PWP1	249	95	17911	6.05741	0.619495	0.0152204	0.62541
GOTERM_BP_FAT	GO:0016055~Wnt signaling pathway	16	0.0302092	0.000364843	TBL1XR1, IFT80, DDB1, BTRC, TLE3, TLE4, STRN, TLE1, TLE2, WNT2, RACK1, WDR61, FBXW4, NLE1, TBL1X, FBXW11	249	390	17911	2.95105	0.63287	0.0155349	0.648496
GOTERM_BP_FAT	GO:0198738~cell-cell signaling by wnt	16	0.0302092	0.000383122	TBL1XR1, IFT80, DDB1, BTRC, TLE3, TLE4, STRN, TLE1, TLE2, WNT2, RACK1, WDR61, FBXW4, NLE1, TBL1X, FBXW11	249	391	17911	2.9435	0.65085	0.0160582	0.680882
GOTERM_BP_FAT	GO:0035721~intraciliary retrograde transport	4	0.0075523	0.000398593	WDR19, IFT122, WDR35, IFT140	249	11	17911	26.157	0.665378	0.0164504	0.708284
GOTERM_BP_FAT	GO:0034497~protein localization to pre-autophagosomal structure	4	0.0075523	0.000398593	WIPI2, WIPI1, WDR45B, WDR45	249	11	17911	26.157	0.665378	0.0164504	0.708284
GOTERM_BP_FAT	GO:0051493~regulation of cytoskeleton organization	17	0.0320973	0.000466182	HCK, KATNB1, EML4, TRIM37, EML2, ARPC1A, ACTR3, CORO1B, ARPC1B, CORO1A, POC1A, CDKN1B, FBXW5, PAFAH1B1, MLST8, WDR1, BCAS3	249	442	17911	2.7666	0.722084	0.0189295	0.827918
GOTERM_BP_FAT	GO:0034470~ncRNA processing	14	0.026433	0.000469103	TBL3, UTP18, UTP15, BOP1, RRP9, PWP2, DCAF13, WDR37, WDR36, WDR55, WDR4, WDR12, WDR3, WDR46	249	315	17911	3.19697	0.724305	0.0187696	0.833086
GOTERM_BP_FAT	GO:0070262~peptidyl-serine dephosphorylation	4	0.0075523	0.000526032	PPP2R2B, PPP2R2C, PPP2R2D, PPP2R2A	249	12	17911	23.9772	0.764222	0.0207223	0.933739
GOTERM_BP_FAT	GO:0046907~intracellular transport	34	0.0641945	0.000561023	COPA, NBEA, WDR81, PEX7, PHIP, ACTR3, COPB2, WDR75, NUP214, FBXW7, RAE1, RBCK1, PAFAH1B1, SEC22C, PPP2R2B, BCAS3, PIK3R4, FBXW11, FBXO7, DYNC1I1, KIF3B, AP4M1, WIPI1, PREB, CORO1A, AAAS, ATG4A, LYST, THOC6, SEC13, DENND3, WDR43, THOC3, WDR46	249	1304	17911	1.87552	0.785833	0.0217737	0.995556
GOTERM_BP_FAT	GO:0050658~RNA transport	9	0.0169927	0.000561557	NUP214, AAAS, RAE1, SEH1L, THOC6, SEC13, NUP37, NUP43, THOC3	249	134	17911	4.83124	0.786148	0.0214906	0.996501
GOTERM_BP_FAT	GO:0050657~nucleic acid transport	9	0.0169927	0.000561557	NUP214, AAAS, RAE1, SEH1L, THOC6, SEC13, NUP37, NUP43, THOC3	249	134	17911	4.83124	0.786148	0.0214906	0.996501
GOTERM_BP_FAT	GO:0030490~maturation of SSU-rRNA	6	0.0113284	0.000567072	DCAF13, TBL3, UTP18, WDR3, WDR46, PWP2	249	49	17911	8.80797	0.789364	0.0214013	1.00624
GOTERM_BP_FAT	GO:0018022~peptidyl-lysine methylation	8	0.0151046	0.000574587	RBBP5, WDR61, WDR5, EED, WDR82, MYB, MLLT6, PWP1	249	103	17911	5.58693	0.793668	0.0213881	1.01951
GOTERM_BP_FAT	GO:0032006~regulation of TOR signaling	7	0.0132165	0.000601415	MIOS, SEH1L, SEC13, WDR24, MLST8, RPTOR, WDR59	249	75	17911	6.71363	0.80833	0.0220767	1.06687
GOTERM_BP_FAT	GO:0016570~histone modification	16	0.0302092	0.000622474	TBL1XR1, RBBP5, TAF5, DDB1, WDR5, WDR82, PWP1, TRIM37, WDR75, TAF5L, WDR61, DDB2, EED, TBL1X, MLLT6, MYB	249	410	17911	2.80709	0.819106	0.02254	1.10403
GOTERM_BP_FAT	GO:0051236~establishment of RNA localization	9	0.0169927	0.000650147	NUP214, AAAS, RAE1, SEH1L, THOC6, SEC13, NUP37, NUP43, THOC3	249	137	17911	4.72544	0.832351	0.0232245	1.15285
GOTERM_BP_FAT	GO:0033365~protein localization to organelle	24	0.0453138	0.000673754	AHI1, CCT6A, PEX7, PHIP, WDR75, NUP214, NEDD1, FBXW7, WDR19, TULP4, IFT122, PLRG1, RAE1, WRAP53, RAB34, RBCK1, WDR35, LRWD1, PPP2R2B, PIK3R4, FBXW11, WDR46, IFT140, FBXO7	249	792	17911	2.17975	0.842881	0.0237492	1.19447
GOTERM_BP_FAT	GO:0051028~mRNA transport	8	0.0151046	0.000721739	NUP214, AAAS, SEH1L, THOC6, SEC13, NUP37, NUP43, THOC3	249	107	17911	5.37807	0.862291	0.0250978	1.27902
GOTERM_BP_FAT	GO:0042273~ribosomal large subunit biogenesis	7	0.0132165	0.000741198	WDR74, WDR37, WDR55, AAMP, NLE1, WDR12, BOP1	249	78	17911	6.45541	0.869461	0.0254439	1.31329
GOTERM_BP_FAT	GO:0007067~mitotic nuclear division	16	0.0302092	0.000758006	FZR1, KIF3B, KATNB1, CDC20, RACGAP1, PHIP, NEDD1, NUP214, CDKN1B, WRAP73, SEH1L, NUP37, PAFAH1B1, NUP43, PPP2R2D, BUB3	249	418	17911	2.75337	0.875354	0.0256926	1.34289
GOTERM_BP_FAT	GO:0031929~TOR signaling	7	0.0132165	0.000792971	MIOS, SEH1L, SEC13, WDR24, MLST8, RPTOR, WDR59	249	79	17911	6.3737	0.886773	0.026535	1.40442
GOTERM_BP_FAT	GO:0006508~proteolysis	38	0.0717468	0.000820426	FZR1, BTRC, DMWD, NAALADL1, RBX1, GM7075, PRPF19, RACK1, PLAA, ERCC8, FBXW7, FBXW8, FBXW5, FBXW4, RBCK1, DDA1, FBXW11, FBXO7, TBL1XR1, CELA3B, WDR20RT, DTL, DDB1, SKP2, CDC20, RFWD2, WDR48, CRBN, CDKN1B, RNF7, ATG4A, IFT172, NLE1, USP47, GLMN, TRPC4AP, APAF1, TBL1X	249	1556	17911	1.75669	0.895002	0.0271113	1.45271
GOTERM_BP_FAT	GO:0006397~mRNA processing	16	0.0302092	0.000833948	STRAP, CDC5L, PRPF4, WDR83, PRPF19, PLRG1, CDC40, THOC6, DHX16, SNRNP40, ESRP2, CSTF1, THOC3, WDR33, PPWD1, GEMIN5	249	422	17911	2.72727	0.898832	0.0272247	1.47648
GOTERM_BP_FAT	GO:0051294~establishment of spindle orientation	5	0.00944037	0.00084126	PAFAH1B1, WDR81, WDR43, LLGL1, LLGL2	249	31	17911	11.6019	0.900845	0.0271377	1.48934
GOTERM_BP_FAT	GO:0008380~RNA splicing	14	0.026433	0.00100375	WDR83, PRPF19, PLRG1, STRAP, CDC40, THOC6, DHX16, SNRNP40, CDC5L, ESRP2, THOC3, PRPF4, PPWD1, GEMIN5	249	342	17911	2.94457	0.936561	0.0319227	1.77458
GOTERM_BP_FAT	GO:0045116~protein neddylation	4	0.0075523	0.001055	GM7075, RNF7, UBE2M, RBX1	249	15	17911	19.1818	0.944897	0.0331425	1.86438
GOTERM_BP_FAT	GO:0031023~microtubule organizing center organization	8	0.0151046	0.00110481	TRIM37, POC1A, FBXW5, WDR62, PAFAH1B1, BCAS3, WDR81, WDR43	249	115	17911	5.00395	0.951949	0.0342889	1.95159
GOTERM_BP_FAT	GO:0042384~cilium assembly	11	0.0207688	0.00119703	WDR19, IFT122, POC1B, IFT80, WDPCP, WRAP73, IFT172, AHI1, WDR35, IFT140, SPAG16	249	225	17911	3.51666	0.96271	0.0366854	2.11287
GOTERM_BP_FAT	GO:0007163~establishment or maintenance of cell polarity	10	0.0188807	0.00129839	ACTR3, RACK1, WDPCP, PAFAH1B1, WDR1, BCAS3, WDR81, WDR43, LLGL1, LLGL2	249	189	17911	3.80591	0.971779	0.0392936	2.28982
GOTERM_BP_FAT	GO:0016070~RNA metabolic process	82	0.154822	0.00145204	UTP18, BTRC, HIRA, UTP15, WNT2, WDR74, DCAF13, WDR75, TAF5L, WDR37, WDR36, PLRG1, WDR77, EED, RBCK1, MYB, MAP2K6, WDR33, TBL1XR1, RBBP5, ELP2, RBBP4, STRN3, TLE3, TLE4, TLE1, TLE2, RRP9, CDC5L, RBBP7, PRPF4, RPTOR, SCAP, WDR83, TRIM37, CIAO1, BRWD3, BRWD1, DCAF6, MED16, THOC6, SNRNP40, ESRP2, THOC3, WDR46, STRAP, BOP1, PRPF19, PHIP, FBXW7, WDR55, CDC40, DHX16, WDR12, TRAF7, GTF3C2, BCAS3, MLLT6, …	249	4331	17911	1.3619	0.981504	0.043367	2.55749
GOTERM_BP_FAT	GO:0006325~chromatin organization	22	0.0415376	0.00149982	TBL1XR1, RBBP5, RBBP4, TAF5, DDB1, WDR5, HIRA, RBBP7, WDR82, PWP1, TRIM37, WDR75, TAF5L, WDR61, DDB2, EED, LRWD1, MYB, TBL1X, WDHD1, MLLT6, CHAF1B	249	739	17911	2.1414	0.983782	0.044282	2.6406
GOTERM_BP_FAT	GO:0015931~nucleobase-containing compound transport	9	0.0169927	0.00162411	NUP214, AAAS, RAE1, SEH1L, THOC6, SEC13, NUP37, NUP43, THOC3	249	158	17911	4.09738	0.988477	0.0473574	2.85643
GOTERM_BP_FAT	GO:0061512~protein localization to cilium	5	0.00944037	0.0016548	TULP4, WDR19, IFT122, WDR35, IFT140	249	37	17911	9.7205	0.98941	0.0477252	2.90967
GOTERM_BP_FAT	GO:0010927~cellular component assembly involved in morphogenesis	13	0.024545	0.00170003	WDR19, IFT122, POC1B, IFT80, WDPCP, WRAP73, IFT172, AHI1, PAFAH1B1, WDR1, WDR35, IFT140, SPAG16	249	319	17911	2.93139	0.990649	0.0484899	2.98807
GOTERM_BP_FAT	GO:0042073~intraciliary transport	5	0.00944037	0.00182961	WDR19, IFT122, IFT80, WDR35, IFT140	249	38	17911	9.4647	0.993453	0.0515572	3.21233
GOTERM_BP_FAT	GO:0051293~establishment of spindle localization	5	0.00944037	0.00182961	PAFAH1B1, WDR81, WDR43, LLGL1, LLGL2	249	38	17911	9.4647	0.993453	0.0515572	3.21233
GOTERM_BP_FAT	GO:0016571~histone methylation	8	0.0151046	0.00204932	RBBP5, WDR61, WDR5, EED, WDR82, MYB, MLLT6, PWP1	249	128	17911	4.49573	0.996423	0.0569909	3.59147
GOTERM_BP_FAT	GO:1905114~cell surface receptor signaling pathway involved in cell-cell signaling	16	0.0302092	0.00216809	TBL1XR1, IFT80, DDB1, BTRC, TLE3, TLE4, STRN, TLE1, TLE2, WNT2, RACK1, WDR61, FBXW4, NLE1, TBL1X, FBXW11	249	465	17911	2.47507	0.99742	0.059594	3.79582
GOTERM_BP_FAT	GO:0048285~organelle fission	19	0.0358734	0.00240772	KIF3B, FZR1, KATNB1, CDC20, RACGAP1, ACTR3, PHIP, NUP214, NEDD1, CDKN1B, FBXW5, WRAP73, SEH1L, NUP37, PAFAH1B1, PPP2R2B, NUP43, PPP2R2D, BUB3	249	616	17911	2.21867	0.998666	0.0653158	4.20691
GOTERM_BP_FAT	GO:0050680~negative regulation of epithelial cell proliferation	8	0.0151046	0.00265429	FBXW7, IFT122, CDKN1B, IFT80, STRAP, IFT172, WDR77, WDR13	249	134	17911	4.29443	0.999323	0.0710691	4.62818
GOTERM_BP_FAT	GO:0070507~regulation of microtubule cytoskeleton organization	8	0.0151046	0.00265429	EML2, TRIM37, POC1A, CDKN1B, FBXW5, KATNB1, PAFAH1B1, EML4	249	134	17911	4.29443	0.999323	0.0710691	4.62818
GOTERM_BP_FAT	GO:0000280~nuclear division	18	0.0339853	0.00284433	KIF3B, FZR1, KATNB1, CDC20, RACGAP1, ACTR3, PHIP, NUP214, NEDD1, CDKN1B, FBXW5, WRAP73, SEH1L, NUP37, PAFAH1B1, NUP43, PPP2R2D, BUB3	249	576	17911	2.24787	0.999599	0.075236	4.95168
GOTERM_BP_FAT	GO:0044782~cilium organization	11	0.0207688	0.00284931	WDR19, IFT122, POC1B, IFT80, WDPCP, WRAP73, IFT172, AHI1, WDR35, IFT140, SPAG16	249	253	17911	3.12747	0.999605	0.074645	4.96013
GOTERM_BP_FAT	GO:0000422~mitophagy	9	0.0169927	0.00306471	RFWD3, ATG4A, AMBRA1, WIPI2, CHAF1B, WIPI1, WDR45B, WDR45, FBXO7	249	175	17911	3.69935	0.999781	0.0793114	5.3255
GOTERM_BP_FAT	GO:0061726~mitochondrion disassembly	9	0.0169927	0.00306471	RFWD3, ATG4A, AMBRA1, WIPI2, CHAF1B, WIPI1, WDR45B, WDR45, FBXO7	249	175	17911	3.69935	0.999781	0.0793114	5.3255
GOTERM_BP_FAT	GO:0051568~histone H3-K4 methylation	5	0.00944037	0.00315393	RBBP5, WDR61, WDR5, WDR82, MYB	249	44	17911	8.17406	0.999829	0.0807684	5.47645
GOTERM_BP_FAT	GO:0042274~ribosomal small subunit biogenesis	6	0.0113284	0.00362241	DCAF13, TBL3, UTP18, WDR3, WDR46, PWP2	249	74	17911	5.8323	0.999953	0.0913716	6.26535
GOTERM_BP_FAT	GO:0000377~RNA splicing, via transesterification reactions with bulged adenosine as nucleophile	10	0.0188807	0.00395846	PRPF19, WDR83, PLRG1, STRAP, CDC40, DHX16, ESRP2, CDC5L, PRPF4, GEMIN5	249	223	17911	3.22564	0.999981	0.0985301	6.82742
GOTERM_BP_FAT	GO:0000398~mRNA splicing, via spliceosome	10	0.0188807	0.00395846	PRPF19, WDR83, PLRG1, STRAP, CDC40, DHX16, ESRP2, CDC5L, PRPF4, GEMIN5	249	223	17911	3.22564	0.999981	0.0985301	6.82742
GOTERM_BP_FAT	GO:0000375~RNA splicing, via transesterification reactions	10	0.0188807	0.0040739	PRPF19, WDR83, PLRG1, STRAP, CDC40, DHX16, ESRP2, CDC5L, PRPF4, GEMIN5	249	224	17911	3.21124	0.999986	0.100353	7.01976
GOTERM_BP_FAT	GO:0016236~macroautophagy	12	0.0226569	0.0042905	WDFY3, RFWD3, ATG4A, AMBRA1, WIPI2, ATG16L1, CHAF1B, WIPI1, ATG16L2, PIK3R4, WDR45B, WDR45	249	312	17911	2.7666	0.999993	0.104476	7.37965
GOTERM_BP_FAT	GO:0045010~actin nucleation	5	0.00944037	0.00433026	ACTR3, ARPC1A, CORO1B, ARPC1B, CORO1A	249	48	17911	7.49289	0.999993	0.10447	7.44556
GOTERM_BP_FAT	GO:0022411~cellular component disassembly	14	0.026433	0.0043814	KATNB1, AMBRA1, WIPI2, WIPI1, WDR45B, EML4, NEDD1, RFWD3, ATG4A, PAFAH1B1, WDR1, CHAF1B, FBXO7, WDR45	249	405	17911	2.48653	0.999994	0.104723	7.53028
GOTERM_BP_FAT	GO:0018205~peptidyl-lysine modification	12	0.0226569	0.00440991	WDR75, TAF5L, RBBP5, WDR61, TAF5, WDR5, EED, TRAF7, WDR82, MYB, MLLT6, PWP1	249	313	17911	2.75777	0.999995	0.104462	7.57748
GOTERM_BP_FAT	GO:0051130~positive regulation of cellular component organization	30	0.0566422	0.00453124	KATNB1, PHIP, ACTR3, RACK1, WDR75, FBXW7, FBXW8, EED, PAFAH1B1, MLST8, MYB, BCAS3, FBXO7, HCK, AHI1, CDC20, AMBRA1, CCT6A, ARPC1A, CORO1C, CORO1B, ARPC1B, POC1A, CORO1A, CDKN1B, WDR61, WRAP73, WRAP53, WDR1, WDR46	249	1253	17911	1.72223	0.999996	0.10627	7.7781
GOTERM_BP_FAT	GO:0032273~positive regulation of protein polymerization	7	0.0132165	0.00468214	ACTR3, ARPC1A, CORO1B, ARPC1B, CORO1A, CDKN1B, MLST8	249	112	17911	4.49573	0.999997	0.108692	8.02702
GOTERM_BP_FAT	GO:0030036~actin cytoskeleton organization	17	0.0320973	0.00493922	HCK, CORO6, RACGAP1, LLGL1, LLGL2, CORO1C, CORO2B, ARPC1A, ACTR3, CORO1B, CORO2A, ARPC1B, CORO1A, PAFAH1B1, MLST8, WDR1, BCAS3	249	558	17911	2.19147	0.999999	0.113368	8.44966
GOTERM_BP_FAT	GO:1904668~positive regulation of ubiquitin protein ligase activity	3	0.00566422	0.00506042	FZR1, CDC20, CDC20B	249	8	17911	26.9744	0.999999	0.115032	8.64826
GOTERM_BP_FAT	GO:2000574~regulation of microtubule motor activity	3	0.00566422	0.00506042	PAFAH1B1, WDR81, WDR43	249	8	17911	26.9744	0.999999	0.115032	8.64826
GOTERM_BP_FAT	GO:0051128~regulation of cellular component organization	49	0.0925157	0.00513382	FZR1, STRAP, KATNB1, ACTR3, PHIP, RACK1, WDR75, FBXW7, FBXW8, WDR36, FBXW5, WDPCP, EED, PAFAH1B1, MLST8, BCAS3, WDHD1, MLLT6, MYB, BUB3, IFT140, FBXO7, HCK, AHI1, CDC20, CCT6A, AMBRA1, RBBP7, EML4, BRWD3, TRIM37, PREB, EML2, ARPC1A, CORO1C, ARPC1B, CORO1B, POC1A, CORO1A, BRWD1, CDKN1B, CRBN, WDR61, WRAP73, WRAP53, USP47, APAF1, WDR1, WDR46	249	2399	17911	1.46922	0.999999	0.11565	8.76834
GOTERM_BP_FAT	GO:0051443~positive regulation of ubiquitin-protein transferase activity	4	0.0075523	0.00538888	FBXW7, FZR1, CDC20, CDC20B	249	26	17911	11.0664	1	0.12007	9.18447
GOTERM_BP_FAT	GO:0050678~regulation of epithelial cell proliferation	12	0.0226569	0.00556277	WNT2, WDR48, FBXW7, IFT122, CDKN1B, IFT80, STRAP, IFT172, WDR77, WDR13, ESRP2, RPTOR	249	323	17911	2.67239	1	0.122715	9.46713
GOTERM_BP_FAT	GO:0044248~cellular catabolic process	32	0.0604184	0.00556467	FZR1, BTRC, PEX7, RBX1, GM7075, RACK1, PLAA, PRPF19, ERCC8, FBXW7, FBXW8, FBXW5, FBXW4, RBCK1, DDA1, PIK3R4, FBXW11, FBXO7, TBL1XR1, DTL, DDB1, SKP2, CDC20, RFWD2, CRBN, RNF7, USP47, GLMN, TRPC4AP, APAF1, DENND3, TBL1X	249	1387	17911	1.65956	1	0.12178	9.47022
GOTERM_BP_FAT	GO:0030031~cell projection assembly	14	0.026433	0.00579145	IFT80, AHI1, SPAG16, CORO1C, ACTR3, WDR19, POC1B, IFT122, WDPCP, WRAP73, IFT172, WDR35, BCAS3, IFT140	249	419	17911	2.40345	1	0.125436	9.8376
GOTERM_BP_FAT	GO:0034198~cellular response to amino acid starvation	4	0.0075523	0.00600124	MIOS, SEH1L, WDR24, WDR59	249	27	17911	10.6566	1	0.128677	10.1762
GOTERM_BP_FAT	GO:1903008~organelle disassembly	9	0.0169927	0.00603725	RFWD3, ATG4A, AMBRA1, WIPI2, CHAF1B, WIPI1, WDR45B, WDR45, FBXO7	249	196	17911	3.30299	1	0.128401	10.2342
GOTERM_BP_FAT	GO:0000902~cell morphogenesis	30	0.0566422	0.00626452	STRAP, LLGL1, SPAG16, PHIP, ACTR3, WNT2, WDR19, IFT122, WDR36, FBXW8, WDPCP, PAFAH1B1, WDR35, NBEAL2, IFT140, IFT80, HCK, LIFR, AHI1, BRWD3, CORO1C, CORO1B, BRWD1, POC1A, CORO1A, POC1B, STXBP5, WRAP73, IFT172, WDR1	249	1283	17911	1.68196	1	0.131898	10.5994
GOTERM_BP_FAT	GO:0050673~epithelial cell proliferation	13	0.024545	0.00646343	IFT80, STRAP, BTRC, RPTOR, WNT2, WDR48, FBXW7, CDKN1B, IFT122, WDR77, IFT172, WDR13, ESRP2	249	377	17911	2.4804	1	0.134775	10.918
GOTERM_BP_FAT	GO:0006513~protein monoubiquitination	5	0.00944037	0.00659895	TRIM37, DTL, DDB1, DDB2, RBX1	249	54	17911	6.66035	1	0.136377	11.1344
GOTERM_BP_FAT	GO:0034314~Arp2/3 complex-mediated actin nucleation	4	0.0075523	0.00665352	ACTR3, ARPC1A, CORO1B, ARPC1B	249	28	17911	10.276	1	0.136406	11.2214
GOTERM_BP_FAT	GO:0048193~Golgi vesicle transport	9	0.0169927	0.00679041	PREB, COPB2, COPA, SEC13, NBEA, SEC22C, AP4M1, WIPI1, LLGL1	249	200	17911	3.23693	1	0.137994	11.4392
GOTERM_BP_FAT	GO:0006479~protein methylation	8	0.0151046	0.00688618	RBBP5, WDR61, WDR5, EED, WDR82, MYB, MLLT6, PWP1	249	160	17911	3.59659	1	0.138783	11.5914
GOTERM_BP_FAT	GO:0008213~protein alkylation	8	0.0151046	0.00688618	RBBP5, WDR61, WDR5, EED, WDR82, MYB, MLLT6, PWP1	249	160	17911	3.59659	1	0.138783	11.5914
GOTERM_BP_FAT	GO:0016071~mRNA metabolic process	16	0.0302092	0.00696019	STRAP, CDC5L, PRPF4, WDR83, PRPF19, PLRG1, CDC40, THOC6, DHX16, SNRNP40, ESRP2, CSTF1, THOC3, WDR33, PPWD1, GEMIN5	249	528	17911	2.17975	1	0.139154	11.7088
GOTERM_BP_FAT	GO:0032886~regulation of microtubule-based process	8	0.0151046	0.00764087	EML2, TRIM37, POC1A, CDKN1B, FBXW5, KATNB1, PAFAH1B1, EML4	249	163	17911	3.53039	1	0.150642	12.7816
GOTERM_BP_FAT	GO:0034660~ncRNA metabolic process	14	0.026433	0.00787445	TBL3, UTP18, UTP15, BOP1, RRP9, PWP2, DCAF13, WDR37, WDR36, WDR55, WDR4, WDR12, WDR3, WDR46	249	435	17911	2.31504	1	0.153793	13.1469
GOTERM_BP_FAT	GO:0030866~cortical actin cytoskeleton organization	4	0.0075523	0.00808032	CORO1C, RACGAP1, LLGL1, LLGL2	249	30	17911	9.5909	1	0.156391	13.4676
GOTERM_BP_FAT	GO:0072594~establishment of protein localization to organelle	16	0.0302092	0.00860819	CCT6A, PEX7, PHIP, WDR75, NUP214, FBXW7, IFT122, RAE1, WRAP53, RBCK1, PPP2R2B, LRWD1, FBXW11, PIK3R4, WDR46, FBXO7	249	541	17911	2.12737	1	0.164606	14.285
GOTERM_BP_FAT	GO:0030838~positive regulation of actin filament polymerization	6	0.0113284	0.00905634	ACTR3, ARPC1A, CORO1B, ARPC1B, CORO1A, MLST8	249	92	17911	4.6912	1	0.171248	14.9732
GOTERM_BP_FAT	GO:0007059~chromosome segregation	11	0.0207688	0.00909557	ACTR3, CIAO1, FBXW7, PPP1R7, SEH1L, KATNB1, NUP37, CDC20, RACGAP1, NUP43, BUB3	249	299	17911	2.64632	1	0.170759	15.0332
GOTERM_BP_FAT	GO:0044770~cell cycle phase transition	12	0.0226569	0.00976085	PRPF19, RFWD3, CDKN1B, PLRG1, DDB1, SKP2, USP47, CDC5L, MYB, BUB3, PPP2R2D, FBXO7	249	350	17911	2.46623	1	0.180875	16.0446
GOTERM_BP_FAT	GO:0000209~protein polyubiquitination	8	0.0151046	0.00980642	PRPF19, ERCC8, DTL, BTRC, DDB2, SKP2, RBCK1, FBXW11	249	171	17911	3.36523	1	0.180434	16.1134
GOTERM_BP_FAT	GO:0030030~cell projection organization	31	0.0585303	0.0103928	WDR60, KATNB1, STRN, LLGL1, SPAG16, ACTR3, WDR19, IFT122, WDR36, FBXW8, WDPCP, PAFAH1B1, WDR35, BCAS3, FBXO7, IFT140, IFT80, WDR5, LIFR, AHI1, CDC20, HERC1, CORO1C, CORO1B, POC1A, CORO1A, POC1B, STXBP5, WRAP73, IFT172, GFRA1	249	1392	17911	1.60193	1	0.18893	16.9947
GOTERM_BP_FAT	GO:0051656~establishment of organelle localization	12	0.0226569	0.0104289	DYNC1I1, ACTR3, PREB, SEH1L, KATNB1, AHI1, PAFAH1B1, WDR81, WIPI1, WDR43, LLGL1, LLGL2	249	353	17911	2.44527	1	0.188289	17.0488
GOTERM_BP_FAT	GO:0051301~cell division	16	0.0302092	0.0106017	KIF3B, FZR1, KATNB1, CDC20, RACGAP1, LLGL2, ACTR3, NEDD1, SEH1L, NUP37, PAFAH1B1, MYB, NUP43, PIK3R4, PPP2R2D, BUB3	249	554	17911	2.07745	1	0.189868	17.3065
GOTERM_BP_FAT	GO:0007052~mitotic spindle organization	4	0.0075523	0.0114373	POC1A, EML1, WDR62, RACGAP1	249	34	17911	8.46256	1	0.201984	18.5429
GOTERM_BP_FAT	GO:0007097~nuclear migration	3	0.00566422	0.0115007	PAFAH1B1, WDR81, WDR43	249	12	17911	17.9829	1	0.201705	18.6361
GOTERM_BP_FAT	GO:0048858~cell projection morphogenesis	21	0.0396496	0.011728	IFT80, LIFR, AHI1, LLGL1, SPAG16, CORO1C, ACTR3, CORO1B, POC1A, WDR19, FBXW8, IFT122, WDR36, POC1B, WDPCP, WRAP73, STXBP5, IFT172, PAFAH1B1, WDR35, IFT140	249	830	17911	1.81996	1	0.203985	18.969
GOTERM_BP_FAT	GO:0047496~vesicle transport along microtubule	4	0.0075523	0.013374	DYNC1I1, PAFAH1B1, WDR81, WDR43	249	36	17911	7.99241	1	0.22783	21.3418
GOTERM_BP_FAT	GO:0035518~histone H2A monoubiquitination	3	0.00566422	0.0134687	TRIM37, DDB1, DDB2	249	13	17911	16.5996	1	0.227858	21.4763
GOTERM_BP_FAT	GO:1904666~regulation of ubiquitin protein ligase activity	3	0.00566422	0.0134687	FZR1, CDC20, CDC20B	249	13	17911	16.5996	1	0.227858	21.4763
GOTERM_BP_FAT	GO:0043254~regulation of protein complex assembly	12	0.0226569	0.0138753	ACTR3, ARPC1A, EML2, PREB, RACK1, CORO1B, ARPC1B, CORO1A, CDKN1B, CRBN, HCK, MLST8	249	368	17911	2.3456	1	0.232494	22.0513
GOTERM_BP_FAT	GO:0032271~regulation of protein polymerization	8	0.0151046	0.0142256	ACTR3, ARPC1A, EML2, CORO1B, ARPC1B, CORO1A, CDKN1B, MLST8	249	184	17911	3.12747	1	0.236223	22.5436
GOTERM_BP_FAT	GO:0008360~regulation of cell shape	7	0.0132165	0.0147141	BRWD3, PHIP, BRWD1, CORO1A, WDPCP, HCK, WDR1	249	143	17911	3.52113	1	0.241874	23.225
GOTERM_BP_FAT	GO:0022604~regulation of cell morphogenesis	16	0.0302092	0.0156125	STRAP, HCK, BRWD3, ACTR3, PHIP, CORO1C, CORO1B, CORO1A, BRWD1, WDR36, FBXW8, WDPCP, WRAP73, PAFAH1B1, WDR1, IFT140	249	581	17911	1.98091	1	0.253202	24.4636
GOTERM_BP_FAT	GO:0032989~cellular component morphogenesis	30	0.0566422	0.0163243	STRAP, LLGL1, SPAG16, PHIP, ACTR3, WNT2, WDR19, IFT122, WDR36, FBXW8, WDPCP, PAFAH1B1, WDR35, NBEAL2, IFT140, IFT80, HCK, LIFR, AHI1, BRWD3, CORO1C, CORO1B, BRWD1, POC1A, CORO1A, POC1B, STXBP5, WRAP73, IFT172, WDR1	249	1382	17911	1.56147	1	0.261646	25.4316
GOTERM_BP_FAT	GO:0032990~cell part morphogenesis	21	0.0396496	0.0171263	IFT80, LIFR, AHI1, LLGL1, SPAG16, CORO1C, ACTR3, CORO1B, POC1A, WDR19, FBXW8, IFT122, WDR36, POC1B, WDPCP, WRAP73, STXBP5, IFT172, PAFAH1B1, WDR35, IFT140	249	863	17911	1.75037	1	0.271116	26.5081
GOTERM_BP_FAT	GO:1903146~regulation of mitophagy	4	0.0075523	0.0177755	WDR75, FBXW7, AMBRA1, FBXO7	249	40	17911	7.19317	1	0.278313	27.3688
GOTERM_BP_FAT	GO:0051640~organelle localization	13	0.024545	0.0179047	DYNC1I1, PREB, ACTR3, SEH1L, RAB34, KATNB1, AHI1, PAFAH1B1, WDR43, WIPI1, WDR81, LLGL1, LLGL2	249	433	17911	2.15961	1	0.278479	27.539
GOTERM_BP_FAT	GO:0090307~mitotic spindle assembly	4	0.0075523	0.018987	KIF3B, WRAP73, CDC20, RACGAP1	249	41	17911	7.01773	1	0.291106	28.9496
GOTERM_BP_FAT	GO:1902850~microtubule cytoskeleton organization involved in mitosis	4	0.0075523	0.0202431	KIF3B, WRAP73, CDC20, RACGAP1	249	42	17911	6.85064	1	0.305569	30.5543
GOTERM_BP_FAT	GO:0030029~actin filament-based process	17	0.0320973	0.0204068	HCK, CORO6, RACGAP1, LLGL1, LLGL2, CORO1C, CORO2B, ARPC1A, ACTR3, CORO1B, CORO2A, ARPC1B, CORO1A, PAFAH1B1, MLST8, WDR1, BCAS3	249	656	17911	1.86408	1	0.30599	30.7608
GOTERM_BP_FAT	GO:0099518~vesicle cytoskeletal trafficking	4	0.0075523	0.021544	DYNC1I1, PAFAH1B1, WDR81, WDR43	249	43	17911	6.69132	1	0.318442	32.18
GOTERM_BP_FAT	GO:0010948~negative regulation of cell cycle process	8	0.0151046	0.0219399	PRPF19, TRIM37, FBXW7, RFWD3, USP47, CDC5L, BUB3, FBXO7	249	201	17911	2.86295	1	0.321594	32.6675
GOTERM_BP_FAT	GO:0031668~cellular response to extracellular stimulus	8	0.0151046	0.0219399	MIOS, TBL2, SEH1L, SKP2, WDR24, PIK3R4, RPTOR, WDR59	249	201	17911	2.86295	1	0.321594	32.6675
GOTERM_BP_FAT	GO:0040023~establishment of nucleus localization	3	0.00566422	0.0226473	PAFAH1B1, WDR81, WDR43	249	17	17911	12.6938	1	0.328425	33.5305
GOTERM_BP_FAT	GO:0031334~positive regulation of protein complex assembly	8	0.0151046	0.023016	ACTR3, ARPC1A, RACK1, CORO1B, ARPC1B, CORO1A, CDKN1B, MLST8	249	203	17911	2.83475	1	0.331114	33.9762
GOTERM_BP_FAT	GO:0006259~DNA metabolic process	21	0.0396496	0.0230586	FZR1, RBBP4, DTL, DDB1, CCT6A, CDC5L, RBBP7, RBX1, WDR48, PRPF19, ERCC8, FBXW7, RFWD3, MCMDC2, WRAP53, DDB2, USP47, TEP1, APAF1, LRWD1, CHAF1B	249	891	17911	1.69536	1	0.329933	34.0275
GOTERM_BP_FAT	GO:1901987~regulation of cell cycle phase transition	9	0.0169927	0.0238929	PRPF19, RFWD3, CDKN1B, PLRG1, DDB1, USP47, CDC5L, BUB3, FBXO7	249	251	17911	2.57923	1	0.337981	35.0248
GOTERM_BP_FAT	GO:0051438~regulation of ubiquitin-protein transferase activity	4	0.0075523	0.02428	FBXW7, FZR1, CDC20, CDC20B	249	45	17911	6.39393	1	0.340742	35.4827
GOTERM_BP_FAT	GO:2000114~regulation of establishment of cell polarity	3	0.00566422	0.0252488	RACK1, WDPCP, BCAS3	249	18	17911	11.9886	1	0.350024	36.6154
GOTERM_BP_FAT	GO:0042594~response to starvation	7	0.0132165	0.0265891	MIOS, TBL2, SEH1L, WDR24, BCAS3, PIK3R4, WDR59	249	164	17911	3.07026	1	0.363156	38.1514
GOTERM_BP_FAT	GO:0044087~regulation of cellular component biogenesis	19	0.0358734	0.0273709	HCK, AMBRA1, CORO1C, PREB, RACK1, EML2, ARPC1A, ACTR3, TRIM37, CORO1B, ARPC1B, CORO1A, CRBN, CDKN1B, WDPCP, WRAP73, MLST8, BCAS3, IFT140	249	792	17911	1.72563	1	0.369895	39.0311
GOTERM_BP_FAT	GO:1903322~positive regulation of protein modification by small protein conjugation or removal	6	0.0113284	0.0291663	FBXW7, FZR1, SKP2, CDC20, CDC20B, TRAF7	249	124	17911	3.48057	1	0.387159	41.0068
GOTERM_BP_FAT	GO:0006888~ER to Golgi vesicle-mediated transport	5	0.00944037	0.0292599	PREB, COPB2, COPA, SEC13, SEC22C	249	84	17911	4.28165	1	0.386333	41.1082
GOTERM_BP_FAT	GO:0006497~protein lipidation	5	0.00944037	0.0292599	ATG4A, WIPI2, WIPI1, WDR45B, WDR45	249	84	17911	4.28165	1	0.386333	41.1082
GOTERM_BP_FAT	GO:0009267~cellular response to starvation	6	0.0113284	0.0300515	MIOS, TBL2, SEH1L, WDR24, PIK3R4, WDR59	249	125	17911	3.45272	1	0.392699	41.9586
GOTERM_BP_FAT	GO:0006903~vesicle targeting	3	0.00566422	0.0307937	PREB, AHI1, WIPI1	249	20	17911	10.7898	1	0.398434	42.7454
GOTERM_BP_FAT	GO:0033522~histone H2A ubiquitination	3	0.00566422	0.0307937	TRIM37, DDB1, DDB2	249	20	17911	10.7898	1	0.398434	42.7454
GOTERM_BP_FAT	GO:0031669~cellular response to nutrient levels	7	0.0132165	0.030905	MIOS, TBL2, SEH1L, WDR24, PIK3R4, RPTOR, WDR59	249	170	17911	2.96189	1	0.397751	42.8625
GOTERM_BP_FAT	GO:0008064~regulation of actin polymerization or depolymerization	7	0.0132165	0.0317037	ACTR3, ARPC1A, CORO1B, ARPC1B, CORO1A, WDR1, MLST8	249	171	17911	2.94457	1	0.403907	43.6963
GOTERM_BP_FAT	GO:0051298~centrosome duplication	4	0.0075523	0.031901	TRIM37, POC1A, FBXW5, WDR62	249	50	17911	5.75454	1	0.404053	43.9004
GOTERM_BP_FAT	GO:0030832~regulation of actin filament length	7	0.0132165	0.0324839	ACTR3, ARPC1A, CORO1B, ARPC1B, CORO1A, WDR1, MLST8	249	172	17911	2.92745	1	0.407954	44.4996
GOTERM_BP_FAT	GO:0070199~establishment of protein localization to chromosome	3	0.00566422	0.0337299	WRAP53, CCT6A, LRWD1	249	21	17911	10.276	1	0.418123	45.7602
GOTERM_BP_FAT	GO:2000251~positive regulation of actin cytoskeleton reorganization	3	0.00566422	0.0337299	ACTR3, HCK, BCAS3	249	21	17911	10.276	1	0.418123	45.7602
GOTERM_BP_FAT	GO:0042158~lipoprotein biosynthetic process	5	0.00944037	0.0351249	ATG4A, WIPI2, WIPI1, WDR45B, WDR45	249	89	17911	4.04111	1	0.429403	47.1396
GOTERM_BP_FAT	GO:0051650~establishment of vesicle localization	7	0.0132165	0.035666	DYNC1I1, PREB, AHI1, PAFAH1B1, WDR81, WIPI1, WDR43	249	176	17911	2.86092	1	0.43257	47.6657
GOTERM_BP_FAT	GO:0043414~macromolecule methylation	9	0.0169927	0.0360302	RBBP5, WDR61, WDR5, WDR4, EED, WDR82, MYB, MLLT6, PWP1	249	272	17911	2.38009	1	0.434076	48.0169
GOTERM_BP_FAT	GO:0006281~DNA repair	12	0.0226569	0.0360311	PRPF19, WDR48, ERCC8, FZR1, RFWD3, DTL, DDB1, DDB2, USP47, CDC5L, CHAF1B, RBX1	249	427	17911	2.0215	1	0.432272	48.0178
GOTERM_BP_FAT	GO:0016050~vesicle organization	8	0.0151046	0.0364223	PREB, CORO1A, LYST, RAB34, PAFAH1B1, SEC22C, NBEAL2, VPS8	249	224	17911	2.56899	1	0.434008	48.3926
GOTERM_BP_FAT	GO:0051494~negative regulation of cytoskeleton organization	6	0.0113284	0.0367217	EML2, TRIM37, CORO1B, CORO1A, KATNB1, EML4	249	132	17911	3.26962	1	0.434901	48.6777
GOTERM_BP_FAT	GO:0032535~regulation of cellular component size	11	0.0207688	0.0375231	ACTR3, ARPC1A, CORO1B, ARPC1B, CORO1A, WDTC1, WDR36, PAFAH1B1, WDR1, MLST8, RPTOR	249	377	17911	2.0988	1	0.44023	49.4337
GOTERM_BP_FAT	GO:0030705~cytoskeleton-dependent intracellular transport	5	0.00944037	0.0376479	DYNC1I1, KIF3B, PAFAH1B1, WDR81, WDR43	249	91	17911	3.95229	1	0.43954	49.5506
GOTERM_BP_FAT	GO:0031109~microtubule polymerization or depolymerization	5	0.00944037	0.0376479	EML2, NEDD1, CDKN1B, KATNB1, EML4	249	91	17911	3.95229	1	0.43954	49.5506
GOTERM_BP_FAT	GO:0045786~negative regulation of cell cycle	11	0.0207688	0.0386783	PRPF19, TRIM37, FBXW7, RFWD3, CDKN1B, WDR6, USP47, NLE1, CDC5L, BUB3, FBXO7	249	379	17911	2.08773	1	0.44673	50.505
GOTERM_BP_FAT	GO:0009411~response to UV	6	0.0113284	0.0387816	ERCC8, FBXW7, DTL, DDB1, DDB2, USP47	249	134	17911	3.22082	1	0.445836	50.5997
GOTERM_BP_FAT	GO:1901988~negative regulation of cell cycle phase transition	6	0.0113284	0.0387816	PRPF19, RFWD3, USP47, CDC5L, BUB3, FBXO7	249	134	17911	3.22082	1	0.445836	50.5997
GOTERM_BP_FAT	GO:0034622~cellular macromolecular complex assembly	20	0.0377615	0.0398925	ELP2, RBBP4, STRAP, HIRA, PWP2, EML2, ARPC1A, PRPF19, ACTR3, CORO1B, ARPC1B, DMXL1, CORO1A, DMXL2, CDKN1B, CDC40, EIF3I, MLST8, CHAF1B, GEMIN5	249	887	17911	1.62191	1	0.453526	51.6078
GOTERM_BP_FAT	GO:0006892~post-Golgi vesicle-mediated transport	4	0.0075523	0.0406249	NBEA, AP4M1, WIPI1, LLGL1	249	55	17911	5.2314	1	0.45789	52.2617
GOTERM_BP_FAT	GO:2001160~regulation of histone H3-K79 methylation	2	0.00377615	0.0409685	WDR61, MLLT6	249	3	17911	47.9545	1	0.458965	52.5657
GOTERM_BP_FAT	GO:0006605~protein targeting	15	0.0283211	0.0413949	NBEA, PEX7, ACTR3, PHIP, WDR75, NUP214, FBXW7, RAE1, ATG4A, RBCK1, PPP2R2B, FBXW11, PIK3R4, WDR46, FBXO7	249	601	17911	1.7953	1	0.460709	52.9403
GOTERM_BP_FAT	GO:0000075~cell cycle checkpoint	7	0.0132165	0.0428144	PRPF19, FZR1, RFWD3, DTL, WDR76, CDC5L, BUB3	249	184	17911	2.73653	1	0.470469	54.1674
GOTERM_BP_FAT	GO:0010390~histone monoubiquitination	3	0.00566422	0.0431511	TRIM37, DDB1, DDB2	249	24	17911	8.99147	1	0.471389	54.454
GOTERM_BP_FAT	GO:1903203~regulation of oxidative stress-induced neuron death	3	0.00566422	0.0431511	RACK1, FBXW7, FBXO7	249	24	17911	8.99147	1	0.471389	54.454
GOTERM_BP_FAT	GO:0061136~regulation of proteasomal protein catabolic process	6	0.0113284	0.0442352	RFWD2, RACK1, FBXW7, BTRC, GLMN, DDA1	249	139	17911	3.10497	1	0.478196	55.3653
GOTERM_BP_FAT	GO:0072384~organelle transport along microtubule	4	0.0075523	0.0444174	DYNC1I1, PAFAH1B1, WDR81, WDR43	249	57	17911	5.04784	1	0.477851	55.5168
GOTERM_BP_FAT	GO:0070201~regulation of establishment of protein localization	19	0.0358734	0.0445516	AHI1, CCT6A, RPTOR, LLGL1, LLGL2, STXBP5L, RACK1, ACTR3, WDR75, NEDD1, FBXW7, STXBP5, WRAP53, RAB34, RBCK1, GLMN, BCAS3, FBXW11, WDR46	249	840	17911	1.62703	1	0.477136	55.6281
GOTERM_BP_FAT	GO:0006886~intracellular protein transport	20	0.0377615	0.045086	COPA, NBEA, AP4M1, PEX7, PREB, ACTR3, PHIP, WDR75, COPB2, NUP214, FBXW7, RAE1, ATG4A, RBCK1, BCAS3, PPP2R2B, PIK3R4, FBXW11, WDR46, FBXO7	249	898	17911	1.60204	1	0.479523	56.0684
GOTERM_BP_FAT	GO:0036475~neuron death in response to oxidative stress	3	0.00566422	0.0464846	RACK1, FBXW7, FBXO7	249	25	17911	8.63181	1	0.488446	57.2016
GOTERM_BP_FAT	GO:0000132~establishment of mitotic spindle orientation	3	0.00566422	0.0464846	PAFAH1B1, WDR81, WDR43	249	25	17911	8.63181	1	0.488446	57.2016
GOTERM_BP_FAT	GO:0051648~vesicle localization	7	0.0132165	0.0477008	DYNC1I1, PREB, AHI1, PAFAH1B1, WDR81, WIPI1, WDR43	249	189	17911	2.66414	1	0.49579	58.1645
GOTERM_BP_FAT	GO:0021915~neural tube development	7	0.0132165	0.0477008	WDR19, IFT122, IFT172, GLMN, APAF1, AMBRA1, IFT140	249	189	17911	2.66414	1	0.49579	58.1645
GOTERM_BP_FAT	GO:0008154~actin polymerization or depolymerization	7	0.0132165	0.049691	ACTR3, ARPC1A, CORO1B, ARPC1B, CORO1A, WDR1, MLST8	249	191	17911	2.63624	1	0.508576	59.6963
GOTERM_BP_FAT	GO:0060972~left/right pattern formation	3	0.00566422	0.0499092	IFT122, IFT172, AHI1	249	26	17911	8.29981	1	0.508378	59.8609
GOTERM_BP_FAT	GO:0060716~labyrinthine layer blood vessel development	3	0.00566422	0.0499092	WNT2, FBXW8, LLGL2	249	26	17911	8.29981	1	0.508378	59.8609
GOTERM_BP_FAT	GO:0000077~DNA damage checkpoint	5	0.00944037	0.0502589	PRPF19, FZR1, RFWD3, DTL, CDC5L	249	100	17911	3.59659	1	0.509121	60.1235
GOTERM_BP_FAT	GO:0033363~secretory granule organization	3	0.00566422	0.0534219	LYST, PAFAH1B1, NBEAL2	249	27	17911	7.99241	1	0.529426	62.4261
GOTERM_BP_FAT	GO:1902745~positive regulation of lamellipodium organization	3	0.00566422	0.0534219	ACTR3, CORO1C, CORO1B	249	27	17911	7.99241	1	0.529426	62.4261
GOTERM_BP_FAT	GO:0000082~G1/S transition of mitotic cell cycle	6	0.0113284	0.0538719	RFWD3, CDKN1B, PLRG1, SKP2, MYB, FBXO7	249	147	17911	2.93599	1	0.530716	62.7433
GOTERM_BP_FAT	GO:0044034~multi-organism biosynthetic process	2	0.00377615	0.0542497	ATG16L1, ATG16L2	249	4	17911	35.9659	1	0.531506	63.0077
GOTERM_BP_FAT	GO:0039689~negative stranded viral RNA replication	2	0.00377615	0.0542497	ATG16L1, ATG16L2	249	4	17911	35.9659	1	0.531506	63.0077
GOTERM_BP_FAT	GO:0034729~histone H3-K79 methylation	2	0.00377615	0.0542497	WDR61, MLLT6	249	4	17911	35.9659	1	0.531506	63.0077
GOTERM_BP_FAT	GO:0060830~ciliary receptor clustering involved in smoothened signaling pathway	2	0.00377615	0.0542497	WDR19, IFT122	249	4	17911	35.9659	1	0.531506	63.0077
GOTERM_BP_FAT	GO:0051258~protein polymerization	8	0.0151046	0.0560895	ACTR3, ARPC1A, EML2, CORO1B, ARPC1B, CORO1A, CDKN1B, MLST8	249	247	17911	2.32977	1	0.541978	64.2699
GOTERM_BP_FAT	GO:0031110~regulation of microtubule polymerization or depolymerization	4	0.0075523	0.0568035	EML2, CDKN1B, KATNB1, EML4	249	63	17911	4.56709	1	0.544881	64.7488
GOTERM_BP_FAT	GO:0040001~establishment of mitotic spindle localization	3	0.00566422	0.0570194	PAFAH1B1, WDR81, WDR43	249	28	17911	7.70697	1	0.544529	64.8924
GOTERM_BP_FAT	GO:1903829~positive regulation of cellular protein localization	10	0.0188807	0.0578564	ACTR3, RACK1, WDR75, FBXW7, WRAP53, RAB34, RBCK1, CCT6A, BCAS3, WDR46	249	353	17911	2.03773	1	0.548167	65.4438
GOTERM_BP_FAT	GO:0031398~positive regulation of protein ubiquitination	5	0.00944037	0.0581498	FBXW7, FZR1, SKP2, CDC20, CDC20B	249	105	17911	3.42532	1	0.548299	65.6352
GOTERM_BP_FAT	GO:0030833~regulation of actin filament polymerization	6	0.0113284	0.0591126	ACTR3, ARPC1A, CORO1B, ARPC1B, CORO1A, MLST8	249	151	17911	2.85821	1	0.552651	66.2561
GOTERM_BP_FAT	GO:0030041~actin filament polymerization	6	0.0113284	0.0604668	ACTR3, ARPC1A, CORO1B, ARPC1B, CORO1A, MLST8	249	152	17911	2.83941	1	0.559344	67.1116
GOTERM_BP_FAT	GO:0008283~cell proliferation	35	0.0660826	0.0613216	FZR1, STRAP, BTRC, STRN, BOP1, PRPF19, PHIP, WNT2, FBXW7, IFT122, FBXW8, FBXW4, WDR77, WDR13, WDR12, PAFAH1B1, IFT80, HCK, PAK1IP1, WDR6, LIFR, SKP2, CDC20, AMBRA1, RACGAP1, RPTOR, WDR48, CORO1A, CDKN1B, EML1, POC1B, GNB1, IFT172, GLMN, ESRP2	249	1874	17911	1.34344	1	0.562856	67.6411
GOTERM_BP_FAT	GO:0031570~DNA integrity checkpoint	5	0.00944037	0.063184	PRPF19, FZR1, RFWD3, DTL, CDC5L	249	108	17911	3.33017	1	0.572336	68.7669
GOTERM_BP_FAT	GO:0031060~regulation of histone methylation	4	0.0075523	0.063546	WDR61, EED, MYB, MLLT6	249	66	17911	4.3595	1	0.572763	68.9814
GOTERM_BP_FAT	GO:0032880~regulation of protein localization	21	0.0396496	0.0636409	AHI1, CCT6A, RPTOR, LLGL1, LLGL2, STXBP5L, RACK1, ACTR3, WDR75, NEDD1, FBXW7, WDPCP, STXBP5, WRAP53, RAB34, RBCK1, GLMN, TRAF7, BCAS3, FBXW11, WDR46	249	1000	17911	1.51057	1	0.571614	69.0373
GOTERM_BP_FAT	GO:0032956~regulation of actin cytoskeleton organization	9	0.0169927	0.0653447	ACTR3, ARPC1A, CORO1B, ARPC1B, CORO1A, HCK, WDR1, MLST8, BCAS3	249	308	17911	2.1019	1	0.579848	70.0266
GOTERM_BP_FAT	GO:0001738~morphogenesis of a polarized epithelium	4	0.0075523	0.0658723	WDPCP, AHI1, PAFAH1B1, WDR1	249	67	17911	4.29443	1	0.581181	70.3268
GOTERM_BP_FAT	GO:0042787~protein ubiquitination involved in ubiquitin-dependent protein catabolic process	6	0.0113284	0.0660589	GM7075, FBXW7, RNF7, DDB1, FBXO7, RBX1	249	156	17911	2.7666	1	0.580557	70.4324
GOTERM_BP_FAT	GO:0007346~regulation of mitotic cell cycle	11	0.0207688	0.0673098	PHIP, RFWD3, CDKN1B, PLRG1, FBXW5, DDB1, USP47, NLE1, PAFAH1B1, BUB3, FBXO7	249	420	17911	1.88393	1	0.585956	71.1305
GOTERM_BP_FAT	GO:0051305~chromosome movement towards spindle pole	2	0.00377615	0.0673477	ACTR3, KATNB1	249	5	17911	28.7727	1	0.584491	71.1514
GOTERM_BP_FAT	GO:0010506~regulation of autophagy	7	0.0132165	0.0678878	WDR75, FBXW7, WDR6, WDR24, AMBRA1, HERC1, FBXO7	249	207	17911	2.43247	1	0.585841	71.4478
GOTERM_BP_FAT	GO:0006919~activation of cysteine-type endopeptidase activity involved in apoptotic process	4	0.0075523	0.0682372	RACK1, RNF7, CDKN1B, APAF1	249	68	17911	4.23128	1	0.586119	71.6381
GOTERM_BP_FAT	GO:0051647~nucleus localization	3	0.00566422	0.068292	PAFAH1B1, WDR81, WDR43	249	31	17911	6.96113	1	0.584767	71.6678
GOTERM_BP_FAT	GO:1903320~regulation of protein modification by small protein conjugation or removal	7	0.0132165	0.0703227	WDR48, FBXW7, FZR1, SKP2, CDC20, CDC20B, TRAF7	249	209	17911	2.4092	1	0.594221	72.7488
GOTERM_BP_FAT	GO:1903050~regulation of proteolysis involved in cellular protein catabolic process	6	0.0113284	0.0706373	RFWD2, RACK1, FBXW7, BTRC, GLMN, DDA1	249	160	17911	2.69744	1	0.594271	72.9128
GOTERM_BP_FAT	GO:0060491~regulation of cell projection assembly	6	0.0113284	0.0706373	ACTR3, CORO1C, WDPCP, WRAP73, BCAS3, IFT140	249	160	17911	2.69744	1	0.594271	72.9128
GOTERM_BP_FAT	GO:0000460~maturation of 5.8S rRNA	3	0.00566422	0.0721998	WDR37, WDR12, BOP1	249	32	17911	6.7436	1	0.600951	73.7134
GOTERM_BP_FAT	GO:0000470~maturation of LSU-rRNA	3	0.00566422	0.0721998	WDR37, WDR12, BOP1	249	32	17911	6.7436	1	0.600951	73.7134
GOTERM_BP_FAT	GO:0006405~RNA export from nucleus	4	0.0075523	0.0730812	NUP214, RAE1, THOC6, THOC3	249	70	17911	4.11038	1	0.603939	74.155
GOTERM_BP_FAT	GO:0042733~embryonic digit morphogenesis	4	0.0075523	0.0730812	IFT122, WDPCP, FBXW4, IFT140	249	70	17911	4.11038	1	0.603939	74.155
GOTERM_BP_FAT	GO:0044772~mitotic cell cycle phase transition	9	0.0169927	0.0746769	RFWD3, CDKN1B, PLRG1, SKP2, USP47, MYB, BUB3, PPP2R2D, FBXO7	249	317	17911	2.04223	1	0.610552	74.9369
GOTERM_BP_FAT	GO:0000819~sister chromatid segregation	6	0.0113284	0.0757473	FBXW7, SEH1L, KATNB1, CDC20, RACGAP1, BUB3	249	163	17911	2.64779	1	0.614368	75.4488
GOTERM_BP_FAT	GO:0007034~vacuolar transport	8	0.0151046	0.0761382	CORO1A, LYST, RAB34, LRBA, AP4M1, DENND3, WIPI1, PIK3R4	249	264	17911	2.17975	1	0.614721	75.6333
GOTERM_BP_FAT	GO:0045862~positive regulation of proteolysis	8	0.0151046	0.0767984	RFWD2, RACK1, FBXW7, RNF7, CDKN1B, BTRC, APAF1, FBXW11	249	266	17911	2.16336	1	0.616415	75.9419
GOTERM_BP_FAT	GO:0010467~gene expression	84	0.158598	0.0776028	UTP18, BTRC, HIRA, UTP15, WNT2, DCAF13, WDR75, TAF5L, WDR37, WDR36, PLRG1, WDR77, EED, RBCK1, MYB, MAP2K6, WDR33, TBL1XR1, RBBP5, ELP2, RBBP4, STRN3, TLE3, TLE4, TLE1, TLE2, RRP9, CDC5L, RBBP7, PRPF4, RPTOR, SCAP, WDR83, TRIM37, CIAO1, BRWD3, BRWD1, DCAF6, MED16, ATG4A, THOC6, SNRNP40, ESRP2, THOC3, WDR46, STRAP, BOP1, PRPF19, RACK1, PHIP, NUP214, FBXW7, WDR55, CDC40, DHX16, WDR12, EIF3I, TRAF7, …	249	5224	17911	1.15664	1	0.618802	76.3129
GOTERM_BP_FAT	GO:0008589~regulation of smoothened signaling pathway	4	0.0075523	0.0780743	IFT122, IFT80, IFT172, IFT140	249	72	17911	3.99621	1	0.619526	76.5279
GOTERM_BP_FAT	GO:0006928~movement of cell or subcellular component	32	0.0604184	0.079017	STRAP, KATNB1, WDR81, SPAG16, PEX7, ACTR3, RACK1, WDR19, FBXW7, IFT122, WDPCP, PAFAH1B1, KIF21A, WDR35, BCAS3, KIF21B, IFT140, DYNC1I1, KIF3B, IFT80, CORO1C, CFAP44, CORO1B, CORO1A, CDKN1B, RNF7, LYST, GFRA1, WDR1, WDR44, WDR43, DYNC1I2	249	1724	17911	1.33516	1	0.622537	76.9521
GOTERM_BP_FAT	GO:0016197~endosomal transport	7	0.0132165	0.0795069	CORO1A, LYST, LRBA, AP4M1, DENND3, WIPI1, PIK3R4	249	216	17911	2.33112	1	0.623325	77.1697
GOTERM_BP_FAT	GO:0031062~positive regulation of histone methylation	3	0.00566422	0.0802246	WDR61, EED, MYB	249	34	17911	6.34692	1	0.625196	77.485
GOTERM_BP_FAT	GO:0000387~spliceosomal snRNP assembly	3	0.00566422	0.0802246	PRPF19, STRAP, GEMIN5	249	34	17911	6.34692	1	0.625196	77.485
GOTERM_BP_FAT	GO:0031111~negative regulation of microtubule polymerization or depolymerization	3	0.00566422	0.0802246	EML2, KATNB1, EML4	249	34	17911	6.34692	1	0.625196	77.485
GOTERM_BP_FAT	GO:0034644~cellular response to UV	4	0.0075523	0.0806256	FBXW7, DDB1, DDB2, USP47	249	73	17911	3.94146	1	0.62554	77.6594
GOTERM_BP_FAT	GO:0007224~smoothened signaling pathway	5	0.00944037	0.0815489	WDR19, IFT122, IFT80, WDPCP, IFT172	249	118	17911	3.04795	1	0.628349	78.0561
GOTERM_BP_FAT	GO:0030010~establishment of cell polarity	5	0.00944037	0.0815489	PAFAH1B1, WDR81, WDR43, LLGL1, LLGL2	249	118	17911	3.04795	1	0.628349	78.0561
GOTERM_BP_FAT	GO:0051347~positive regulation of transferase activity	12	0.0226569	0.0830774	FBXW7, FZR1, CDKN1B, WRAP53, CDC20, CDC20B, AMBRA1, TRAF7, MAPKBP1, PIK3R4, RPTOR, MAP2K6	249	494	17911	1.74733	1	0.633927	78.6981
GOTERM_BP_FAT	GO:0007098~centrosome cycle	4	0.0075523	0.0832127	TRIM37, POC1A, FBXW5, WDR62	249	74	17911	3.8882	1	0.633004	78.7541
GOTERM_BP_FAT	GO:0009790~embryo development	23	0.0434257	0.0838466	WDTC1, HIRA, AHI1, AMBRA1, RACGAP1, LLGL2, WNT2, RACK1, WDR74, WDR48, PRPF19, WDR19, FBXW8, IFT122, WDPCP, FBXW4, IFT172, NLE1, GLMN, PAFAH1B1, APAF1, MYB, IFT140	249	1161	17911	1.425	1	0.634378	79.0145
GOTERM_BP_FAT	GO:0071822~protein complex subunit organization	27	0.050978	0.0840691	HIRA, KATNB1, LLGL1, ACTR3, RACK1, SHKBP1, DMXL1, DMXL2, MLST8, ELP2, RBBP4, HCK, KCTD3, EML4, EML2, ARPC1A, PREB, CORO1B, ARPC1B, CORO1A, NEDD1, CDKN1B, CRBN, GNB1, APAF1, WDR1, CHAF1B	249	1414	17911	1.37352	1	0.633861	79.1052
GOTERM_BP_FAT	GO:2000249~regulation of actin cytoskeleton reorganization	3	0.00566422	0.0843362	ACTR3, HCK, BCAS3	249	35	17911	6.16558	1	0.633551	79.2135
GOTERM_BP_FAT	GO:0065003~macromolecular complex assembly	29	0.0547542	0.085247	STRAP, HIRA, LLGL1, ACTR3, RACK1, SHKBP1, PRPF19, DMXL1, DMXL2, CDC40, EIF3I, MLST8, GEMIN5, ELP2, RBBP4, HCK, KCTD3, PWP2, PREB, EML2, ARPC1A, CORO1B, ARPC1B, CORO1A, CDKN1B, CRBN, GNB1, APAF1, CHAF1B	249	1544	17911	1.35105	1	0.63616	79.5791
GOTERM_BP_FAT	GO:0051783~regulation of nuclear division	6	0.0113284	0.085304	PHIP, FZR1, CDKN1B, FBXW5, CDC20, BUB3	249	169	17911	2.55379	1	0.6349	79.6018
GOTERM_BP_FAT	GO:0001501~skeletal system development	12	0.0226569	0.0864042	WDR48, WDR19, POC1A, IFT80, WDR5, IFT172, FBXW4, NLE1, PAFAH1B1, NBEAL2, IFT140, PEX7	249	499	17911	1.72982	1	0.638321	80.0348
GOTERM_BP_FAT	GO:0006470~protein dephosphorylation	7	0.0132165	0.0868414	PPP1R7, BTRC, PPP2R2B, FBXW11, PPP2R2C, PPP2R2D, PPP2R2A	249	222	17911	2.26812	1	0.63876	80.2045
GOTERM_BP_FAT	GO:0006974~cellular response to DNA damage stimulus	15	0.0283211	0.0875633	FZR1, RBBP5, DTL, DDB1, CDC5L, RBX1, WDR48, PRPF19, ERCC8, FBXW7, RFWD3, WDR76, DDB2, USP47, CHAF1B	249	674	17911	1.60085	1	0.64045	80.4817
GOTERM_BP_FAT	GO:0051129~negative regulation of cellular component organization	15	0.0283211	0.0877415	STRAP, KATNB1, EML4, CORO1C, RACK1, EML2, ACTR3, TRIM37, CORO1B, CORO1A, CRBN, PAFAH1B1, MLLT6, BCAS3, BUB3	249	675	17911	1.59848	1	0.639741	80.5495
GOTERM_BP_FAT	GO:0010762~regulation of fibroblast migration	3	0.00566422	0.0885104	ACTR3, CORO1C, WDPCP	249	36	17911	5.99431	1	0.641617	80.8398
GOTERM_BP_FAT	GO:0060674~placenta blood vessel development	3	0.00566422	0.0885104	WNT2, FBXW8, LLGL2	249	36	17911	5.99431	1	0.641617	80.8398
GOTERM_BP_FAT	GO:0044843~cell cycle G1/S phase transition	6	0.0113284	0.0886021	RFWD3, CDKN1B, PLRG1, SKP2, MYB, FBXO7	249	171	17911	2.52392	1	0.640536	80.8741
GOTERM_BP_FAT	GO:0071496~cellular response to external stimulus	8	0.0151046	0.0895969	MIOS, TBL2, SEH1L, SKP2, WDR24, PIK3R4, RPTOR, WDR59	249	276	17911	2.08498	1	0.643365	81.2429
GOTERM_BP_FAT	GO:0018023~peptidyl-lysine trimethylation	3	0.00566422	0.0927448	WDR61, WDR82, PWP1	249	37	17911	5.8323	1	0.655214	82.3662
GOTERM_BP_FAT	GO:0031648~protein destabilization	3	0.00566422	0.0927448	FBXW7, BTRC, FBXW11	249	37	17911	5.8323	1	0.655214	82.3662
GOTERM_BP_FAT	GO:0040019~positive regulation of embryonic development	3	0.00566422	0.0927448	WNT2, RACK1, PAFAH1B1	249	37	17911	5.8323	1	0.655214	82.3662
GOTERM_BP_FAT	GO:0010824~regulation of centrosome duplication	3	0.00566422	0.0927448	TRIM37, POC1A, FBXW5	249	37	17911	5.8323	1	0.655214	82.3662
GOTERM_BP_FAT	GO:1903599~positive regulation of mitophagy	2	0.00377615	0.0930042	AMBRA1, FBXO7	249	7	17911	20.5519	1	0.654831	82.4559
GOTERM_BP_FAT	GO:0046784~viral mRNA export from host cell nucleus	2	0.00377615	0.0930042	THOC6, THOC3	249	7	17911	20.5519	1	0.654831	82.4559
GOTERM_BP_FAT	GO:2000394~positive regulation of lamellipodium morphogenesis	2	0.00377615	0.0930042	CORO1C, CORO1B	249	7	17911	20.5519	1	0.654831	82.4559
GOTERM_BP_FAT	GO:0051126~negative regulation of actin nucleation	2	0.00377615	0.0930042	CORO1B, CORO1A	249	7	17911	20.5519	1	0.654831	82.4559
GOTERM_BP_FAT	GO:0060770~negative regulation of epithelial cell proliferation involved in prostate gland development	2	0.00377615	0.0930042	CDKN1B, WDR77	249	7	17911	20.5519	1	0.654831	82.4559
GOTERM_BP_FAT	GO:1901990~regulation of mitotic cell cycle phase transition	7	0.0132165	0.0936997	RFWD3, CDKN1B, PLRG1, DDB1, USP47, BUB3, FBXO7	249	226	17911	2.22797	1	0.65625	82.6942
GOTERM_BP_FAT	GO:0033554~cellular response to stress	31	0.0585303	0.0941525	FZR1, RBX1, RACK1, PRPF19, ERCC8, MIOS, FBXW7, SEH1L, WDR76, PAFAH1B1, PIK3R4, MAPKBP1, WDR59, FBXO7, RBBP5, TBL2, DTL, DDB1, CDC5L, AMBRA1, RBBP7, SCAP, WDR48, RNF7, RFWD3, GNB1, DDB2, USP47, WDR24, APAF1, CHAF1B	249	1690	17911	1.31946	1	0.656662	82.8477
GOTERM_BP_FAT	GO:0010657~muscle cell apoptotic process	4	0.0075523	0.0994599	GNB1, LIFR, APAF1, AMBRA1	249	80	17911	3.59659	1	0.676361	84.5538

## Sheet: GO-BP Human WD40
	Table S4: GO categorization for biological processes of human WD40 genes using DAVID
Category	Term	Count	%	PValue	Genes	List Total	Pop Hits	Pop Total	Fold Enrichment	Bonferroni	Benjamini	FDR
GOTERM_BP_FAT	GO:0032446~protein modification by small protein conjugation	53	0.0988382	6.70288e-17	BTRC, DCAF13, DCAF12, DCAF11, DCAF10, RAE1, SEH1L, RBCK1, NUP37, DCAF17, DCAF16, DCAF15, DTL, DDB1, SKP2, DCAF1, HERC1, DCAF4, RFWD2, WDR48, TRIM37, DCAF5, DCAF6, RFWD3, DCAF7, AAAS, DCAF8, UBE2M, DDB2, NUP43, FZR1, PRPF19, ERCC8, FBXW7, NUP214, FBXW8, FBXW5, FBXW2, TRAF7, FBXW11, BUB3, FBXO7, WDTC1, CDC20B, CDC20, WSB1, TULP4, RNF7, CRBN, WDSUB1, WSB2, TRPC4AP, GLMN	262	887	16650	3.79722	3.17857e-13	3.17857e-13	1.9984e-13
GOTERM_BP_FAT	GO:0070647~protein modification by small protein conjugation or removal	56	0.104433	5.7001e-16	BTRC, DCAF13, DCAF12, DCAF11, DCAF10, RAE1, SEH1L, RBCK1, NUP37, DCAF17, DCAF16, DCAF15, DTL, DDB1, SKP2, DCAF1, HERC1, DCAF4, RFWD2, WDR48, TRIM37, DCAF5, DCAF6, RFWD3, DCAF7, AAAS, DCAF8, UBE2M, DDB2, NUP43, FZR1, DMWD, PRPF19, ERCC8, FBXW7, NUP214, FBXW8, FBXW5, FBXW2, TRAF7, FBXW11, BUB3, FBXO7, WDTC1, CDC20, CDC20B, WSB1, TULP4, RNF7, CRBN, WDSUB1, WSB2, USP47, GLMN, TRPC4AP, WDR20	262	1032	16650	3.44843	1.58928e-12	7.94698e-13	9.99201e-13
GOTERM_BP_FAT	GO:0016567~protein ubiquitination	47	0.087649	3.34057e-15	FZR1, BTRC, PRPF19, DCAF13, ERCC8, DCAF12, FBXW7, FBXW8, DCAF11, DCAF10, FBXW5, RBCK1, FBXW2, TRAF7, DCAF17, FBXW11, DCAF16, BUB3, FBXO7, DCAF15, WDTC1, DTL, DDB1, SKP2, CDC20B, CDC20, HERC1, DCAF1, WDR48, DCAF4, WSB1, RFWD2, TRIM37, DCAF5, TULP4, DCAF6, RFWD3, CRBN, DCAF7, RNF7, DCAF8, WDSUB1, UBE2M, WSB2, DDB2, TRPC4AP, GLMN	262	770	16650	3.879	9.53571e-12	3.17857e-12	5.9619e-12
GOTERM_BP_FAT	GO:0044085~cellular component biogenesis	96	0.179028	1.6852e-13	SEC31A, UTP18, COA1, HIRA, UTP15, STRN, SPAG16, WDR74, ACTR3, SHKBP1, DCAF13, WDR75, WDR37, DMXL1, WDR36, IFT122, DMXL2, WDR77, MLST8, WDR35, NSMAF, RBBP5, RBBP4, IFT80, DDB1, TLE3, TLE4, TLE1, RRP9, TLE2, DNAI2, RBBP7, TRMT61B, ARPC1A, TRIM37, EML2, CIAO1, ARPC1B, WBP2NL, GNB1, WRAP53, ATG4A, AAMP, DDB2, NLE1, WDR43, WDR46, WDR45, UTP4, WDCP, STRAP, BOP1, LLGL1, WDR45B, WDR97, RACK1, PRPF19, WDR…	262	2914	16650	2.0936	4.82507e-10	1.20627e-10	3.01892e-10
GOTERM_BP_FAT	GO:1902589~single-organism organelle organization	60	0.111892	4.07693e-10	WDR81, PEX7, SPAG16, ACTR3, IFT122, SEH1L, NUP37, MLST8, WDR35, IFT80, CORO6, DNAI2, VPS8, EML4, ARPC1A, EML2, TRIM37, EML3, ARPC1B, EML1, ATG4A, WDR43, NUP43, WDR45, KATNB1, LLGL1, WDR45B, LLGL2, CORO2B, CORO2A, FBXW7, WDR19, WDPCP, DNAI1, FBXW5, PAFAH1B1, SEC22C, BCAS3, BUB3, FBXO7, IFT140, KIF3B, HCK, AHI1, CDC20, AMBRA1, RACGAP1, WIPI2, WIPI1, CORO1C, CORO1B, CORO1A, CDKN1B, POC1B, WDR62, WRA…	262	1612	16650	2.36537	1.16722e-06	2.33445e-07	7.303e-07
GOTERM_BP_FAT	GO:0022607~cellular component assembly	77	0.143595	2.71695e-08	SEC31A, COA1, HIRA, STRN, SPAG16, SHKBP1, ACTR3, DMXL1, IFT122, DMXL2, WDR77, MLST8, WDR35, RBBP5, RBBP4, IFT80, DDB1, TLE3, TLE4, TLE1, TLE2, DNAI2, RBBP7, TRMT61B, ARPC1A, TRIM37, EML2, CIAO1, ARPC1B, WBP2NL, GNB1, WRAP53, ATG4A, NLE1, DDB2, WDR45, WDCP, STRAP, LLGL1, WDR97, WDR45B, PRPF19, RACK1, WDR19, WDPCP, DNAI1, CDC40, PAFAH1B1, EIF3I, BCAS3, GEMIN5, IFT140, KIF3B, HCK, AHI1, KCTD3, AMBRA…	262	2618	16650	1.86911	7.77834e-05	1.29643e-05	4.86688e-05
GOTERM_BP_FAT	GO:0007049~cell cycle	57	0.106298	3.04183e-08	BTRC, WDR81, ACTR3, PLRG1, RAE1, SEH1L, WDR76, NUP37, MLST8, MYB, MAP2K6, RBBP4, DTL, DDB1, SKP2, CDC5L, RPTOR, EML4, TRIM37, EML1, RFWD3, AAAS, WBP2NL, NLE1, WDR43, NUP43, DYNC1I2, PPP2R2A, FZR1, KATNB1, LLGL1, LLGL2, PRPF19, PHIP, RACK1, FBXW7, NUP214, FBXW5, PAFAH1B1, PPP2R2B, PIK3R4, PPP2R2C, FBXW11, BUB3, PPP2R2D, FBXO7, KIF3B, WDR6, CDC20, RACGAP1, NEDD1, CDKN1B, WDR62, WRAP73, USP47, SEC13…	262	1672	16650	2.16646	8.70837e-05	1.2441e-05	5.44882e-05
GOTERM_BP_FAT	GO:0070925~organelle assembly	32	0.0596759	3.95192e-08	WDR45B, SPAG16, WDR19, IFT122, DNAI1, WDPCP, PAFAH1B1, WDR35, IFT140, KIF3B, IFT80, HCK, AHI1, AMBRA1, RACGAP1, DNAI2, WIPI2, WIPI1, TRIM37, CORO1A, WBP2NL, POC1B, WRAP73, WDR62, ATG4A, RAB34, IFT172, NLE1, WDR1, ATG16L1, ATG16L2, WDR45	262	653	16650	3.11422	0.000113137	1.41428e-05	7.07906e-05
GOTERM_BP_FAT	GO:0022613~ribonucleoprotein complex biogenesis	27	0.0503515	4.04113e-08	UTP4, STRAP, UTP18, UTP15, BOP1, WDR97, WDR74, PRPF19, DCAF13, WDR75, WDR37, WDR36, WDR18, WDR55, WDR77, CDC40, WDR12, EIF3I, GEMIN5, TBL3, RRP9, TRMT61B, AAMP, NLE1, WDR3, WDR43, WDR46	262	480	16650	3.57467	0.000115691	1.28552e-05	7.23887e-05
GOTERM_BP_FAT	GO:0007017~microtubule-based process	31	0.057811	4.10455e-08	KATNB1, WDR81, LLGL1, LLGL2, SPAG16, ACTR3, WDR19, IFT122, FBXW5, DNAI1, PAFAH1B1, BCAS3, WDR35, KIF21A, KIF21B, IFT140, DYNC1I1, KIF3B, RACGAP1, DNAI2, EML4, TRIM37, EML2, EML3, CDKN1B, EML1, WDR62, WRAP73, IFT172, WDR43, DYNC1I2	262	618	16650	3.18776	0.000117506	1.17512e-05	7.35247e-05
GOTERM_BP_FAT	GO:0000278~mitotic cell cycle	40	0.0745949	5.30244e-08	FZR1, BTRC, KATNB1, WDR81, PHIP, NUP214, FBXW5, PLRG1, RAE1, SEH1L, PAFAH1B1, NUP37, MYB, PPP2R2B, FBXW11, PPP2R2C, PPP2R2D, BUB3, FBXO7, KIF3B, DDB1, SKP2, CDC20, CDC5L, RACGAP1, RPTOR, EML4, NEDD1, EML1, AAAS, CDKN1B, RFWD3, WDR62, WRAP73, USP47, NLE1, WDR43, NUP43, DYNC1I2, PPP2R2A	262	968	16650	2.62602	0.000151797	1.38007e-05	9.49825e-05
GOTERM_BP_FAT	GO:0022402~cell cycle process	49	0.0913787	7.18118e-08	BTRC, WDR81, ACTR3, PLRG1, SEH1L, RAE1, WDR76, NUP37, MLST8, MAP2K6, DTL, DDB1, SKP2, CDC5L, RPTOR, EML4, TRIM37, EML1, RFWD3, AAAS, NUP43, WDR43, DYNC1I2, PPP2R2A, FZR1, KATNB1, LLGL1, LLGL2, PRPF19, PHIP, FBXW7, NUP214, FBXW5, PAFAH1B1, PIK3R4, FBXW11, BUB3, PPP2R2D, FBXO7, KIF3B, WDR6, CDC20, RACGAP1, NEDD1, CDKN1B, WRAP73, WDR62, USP47, SEC13	262	1357	16650	2.29472	0.000205576	1.7133e-05	0.000128636
GOTERM_BP_FAT	GO:0007018~microtubule-based movement	18	0.0335677	1.05886e-07	DYNC1I1, KIF3B, KATNB1, RACGAP1, DNAI2, WDR81, SPAG16, ACTR3, WDR19, IFT122, DNAI1, PAFAH1B1, KIF21A, WDR35, KIF21B, WDR43, DYNC1I2, IFT140	262	226	16650	5.06147	0.000303105	2.3319e-05	0.000189673
GOTERM_BP_FAT	GO:0036211~protein modification process	98	0.182757	1.25291e-07	BTRC, WDR82, WDR75, TAF5L, RAE1, WDR77, EED, RBCK1, NUP37, MLST8, MAP2K6, DTL, SKP2, DCAF1, RPTOR, DCAF4, WDR83, TRIM37, DCAF5, DCAF6, AAAS, DCAF7, DCAF8, NUP43, FZR1, STRAP, DMWD, WDR45B, FBXW7, FBXW8, FBXW5, FBXW2, TRAF7, PPP2R2B, PPP2R2C, PPP2R2D, FBXO7, TAF5, WDR5, CDC20B, CDC20, WIPI2, WIPI1, CORO1C, TULP4, CDKN1B, CRBN, RNF7, WDR61, GLMN, DPH7, DCAF13, DCAF12, DCAF11, DCAF10, SEH1L, MYB, DC…	262	3818	16650	1.63118	0.000358645	2.56218e-05	0.000224434
GOTERM_BP_FAT	GO:0006464~cellular protein modification process	98	0.182757	1.25291e-07	BTRC, WDR82, WDR75, TAF5L, RAE1, WDR77, EED, RBCK1, NUP37, MLST8, MAP2K6, DTL, SKP2, DCAF1, RPTOR, DCAF4, WDR83, TRIM37, DCAF5, DCAF6, AAAS, DCAF7, DCAF8, NUP43, FZR1, STRAP, DMWD, WDR45B, FBXW7, FBXW8, FBXW5, FBXW2, TRAF7, PPP2R2B, PPP2R2C, PPP2R2D, FBXO7, TAF5, WDR5, CDC20B, CDC20, WIPI2, WIPI1, CORO1C, TULP4, CDKN1B, CRBN, RNF7, WDR61, GLMN, DPH7, DCAF13, DCAF12, DCAF11, DCAF10, SEH1L, MYB, DC…	262	3818	16650	1.63118	0.000358645	2.56218e-05	0.000224434
GOTERM_BP_FAT	GO:0006396~RNA processing	36	0.0671354	8.22926e-07	UTP4, STRAP, UTP18, UTP15, BOP1, WDR97, PRPF19, WDR75, DCAF13, WDR37, WDR36, WDR55, WDR18, PLRG1, CDC40, WDR77, WDR12, DHX16, WDR33, PPWD1, GEMIN5, TBL3, RRP9, CDC5L, PRPF4, TRMT61B, WDR83, THOC6, WDR4, WDR3, SNRNP40, ESRP2, THOC3, WDR43, CSTF1, WDR46	262	910	16650	2.51405	0.00235326	0.000157057	0.0014741
GOTERM_BP_FAT	GO:0042254~ribosome biogenesis	20	0.0372974	1.48512e-06	UTP4, TBL3, UTP18, UTP15, BOP1, RRP9, TRMT61B, WDR74, DCAF13, WDR75, WDR37, WDR36, WDR18, WDR55, NLE1, AAMP, WDR3, WDR12, WDR43, WDR46	262	335	16650	3.79401	0.00424286	0.000265708	0.00266025
GOTERM_BP_FAT	GO:0010498~proteasomal protein catabolic process	22	0.0410272	1.61243e-06	TBL1XR1, FZR1, BTRC, DDB1, SKP2, CDC20, PLAA, PRPF19, RACK1, RFWD2, ERCC8, FBXW7, CRBN, RNF7, FBXW5, FBXW4, RBCK1, GLMN, DDA1, TBL1X, FBXW11, BUB3	262	403	16650	3.46921	0.00460575	0.000271515	0.0028883
GOTERM_BP_FAT	GO:1903047~mitotic cell cycle process	34	0.0634056	3.84947e-06	FZR1, BTRC, KATNB1, WDR81, PHIP, NUP214, FBXW5, PLRG1, RAE1, SEH1L, NUP37, PAFAH1B1, FBXW11, PPP2R2D, BUB3, FBXO7, KIF3B, SKP2, CDC20, RACGAP1, RPTOR, EML4, NEDD1, EML1, AAAS, CDKN1B, RFWD3, WDR62, WRAP73, USP47, WDR43, NUP43, DYNC1I2, PPP2R2A	262	890	16650	2.42774	0.0109605	0.000612093	0.00689533
GOTERM_BP_FAT	GO:0000226~microtubule cytoskeleton organization	22	0.0410272	4.16062e-06	KIF3B, KATNB1, RACGAP1, DNAI2, WDR81, LLGL1, LLGL2, SPAG16, EML4, EML2, TRIM37, EML3, CDKN1B, EML1, FBXW5, DNAI1, WRAP73, WDR62, IFT172, PAFAH1B1, BCAS3, WDR43	262	428	16650	3.26657	0.0118412	0.000626744	0.00745265
GOTERM_BP_FAT	GO:0032008~positive regulation of TOR signaling	7	0.0130541	4.91607e-06	MIOS, SEH1L, SEC13, WDR24, MLST8, RPTOR, WDR59	262	29	16650	15.3396	0.0139761	0.000703489	0.00880578
GOTERM_BP_FAT	GO:0006364~rRNA processing	17	0.0317028	5.575e-06	UTP4, TBL3, UTP18, UTP15, BOP1, RRP9, TRMT61B, DCAF13, WDR75, WDR37, WDR36, WDR18, WDR55, WDR3, WDR12, WDR43, WDR46	262	269	16650	4.01615	0.0158346	0.000759772	0.00998602
GOTERM_BP_FAT	GO:0016072~rRNA metabolic process	17	0.0317028	7.73085e-06	UTP4, TBL3, UTP18, UTP15, BOP1, RRP9, TRMT61B, DCAF13, WDR75, WDR37, WDR36, WDR18, WDR55, WDR3, WDR12, WDR43, WDR46	262	276	16650	3.91429	0.0218904	0.00100556	0.0138474
GOTERM_BP_FAT	GO:0007010~cytoskeleton organization	38	0.0708651	2.10904e-05	KATNB1, WDR81, LLGL1, LLGL2, SPAG16, CORO2B, ACTR3, PHIP, CORO2A, DNAI1, WDPCP, FBXW5, PAFAH1B1, MLST8, BCAS3, KIF3B, HCK, CORO6, RACGAP1, DNAI2, EML4, ARPC1A, CORO1C, BRWD3, TRIM37, EML2, CORO1B, EML3, ARPC1B, BRWD1, CORO1A, EML1, CDKN1B, WDR62, WRAP73, IFT172, WDR1, WDR43	262	1144	16650	2.11091	0.0585957	0.00262189	0.0377726
GOTERM_BP_FAT	GO:0043161~proteasome-mediated ubiquitin-dependent protein catabolic process	19	0.0354326	2.74611e-05	TBL1XR1, FZR1, BTRC, DDB1, SKP2, CDC20, PLAA, RACK1, RFWD2, ERCC8, FBXW7, CRBN, RNF7, FBXW5, FBXW4, RBCK1, TBL1X, FBXW11, BUB3	262	375	16650	3.21985	0.0756109	0.00327056	0.0491796
GOTERM_BP_FAT	GO:0031146~SCF-dependent proteasomal ubiquitin-dependent protein catabolic process	6	0.0111892	3.0336e-05	FBXW7, RNF7, FBXW5, BTRC, FBXW4, FBXW11	262	24	16650	15.8874	0.0831884	0.0034681	0.0543269
GOTERM_BP_FAT	GO:0044257~cellular protein catabolic process	27	0.0503515	3.27941e-05	FZR1, BTRC, RACK1, PLAA, PRPF19, ERCC8, FBXW7, FBXW5, FBXW4, RBCK1, DDA1, FBXW11, BUB3, FBXO7, TBL1XR1, DTL, DDB1, SKP2, CDC20, RFWD2, CRBN, RNF7, USP47, TRPC4AP, GLMN, DENND3, TBL1X	262	689	16650	2.49033	0.089618	0.00360468	0.0587278
GOTERM_BP_FAT	GO:0051603~proteolysis involved in cellular protein catabolic process	26	0.0484867	4.08061e-05	FZR1, BTRC, RACK1, PLAA, PRPF19, ERCC8, FBXW7, FBXW5, FBXW4, RBCK1, DDA1, FBXW11, BUB3, FBXO7, TBL1XR1, DTL, DDB1, SKP2, CDC20, RFWD2, CRBN, RNF7, USP47, TRPC4AP, GLMN, TBL1X	262	657	16650	2.5149	0.110264	0.0043177	0.0730707
GOTERM_BP_FAT	GO:0043933~macromolecular complex subunit organization	63	0.117487	7.57257e-05	SEC31A, COA1, HIRA, WDR82, SHKBP1, ACTR3, WDR75, TAF5L, DMXL1, DMXL2, WDR77, EED, MLST8, LRWD1, MYB, TBL1XR1, RBBP5, RBBP4, DDB1, TLE3, TLE4, TLE1, TLE2, DNAI2, RBBP7, DCAF1, TRMT61B, ARPC1A, EML2, TRIM37, ARPC1B, GNB1, NLE1, DDB2, WDCP, STRAP, KATNB1, LLGL1, WDR97, PRPF19, RACK1, DNAI1, CDC40, EIF3I, GEMIN5, TAF5, WDR5, HCK, KCTD3, PWP1, PREB, CORO1B, CORO1A, CRBN, CDKN1B, WDR61, SEC13, WDR1, AP…	262	2461	16650	1.62683	0.194918	0.00771334	0.135561
GOTERM_BP_FAT	GO:0075733~intracellular transport of virus	8	0.014919	8.36984e-05	NUP214, AAAS, SEH1L, RAE1, THOC6, NUP37, NUP43, THOC3	262	67	16650	7.58801	0.213088	0.00822935	0.149823
GOTERM_BP_FAT	GO:1902583~multi-organism intracellular transport	8	0.014919	9.20705e-05	NUP214, AAAS, SEH1L, RAE1, THOC6, NUP37, NUP43, THOC3	262	68	16650	7.47643	0.231727	0.00874851	0.164798
GOTERM_BP_FAT	GO:1902581~multi-organism cellular localization	8	0.014919	9.20705e-05	NUP214, AAAS, SEH1L, RAE1, THOC6, NUP37, NUP43, THOC3	262	68	16650	7.47643	0.231727	0.00874851	0.164798
GOTERM_BP_FAT	GO:0030397~membrane disassembly	7	0.0130541	9.89824e-05	NUP214, AAAS, SEH1L, RAE1, NUP37, PAFAH1B1, NUP43	262	48	16650	9.26765	0.246782	0.0091003	0.177159
GOTERM_BP_FAT	GO:0051081~nuclear envelope disassembly	7	0.0130541	9.89824e-05	NUP214, AAAS, SEH1L, RAE1, NUP37, PAFAH1B1, NUP43	262	48	16650	9.26765	0.246782	0.0091003	0.177159
GOTERM_BP_FAT	GO:0042384~cilium assembly	13	0.0242433	0.000102025	IFT80, AHI1, DNAI2, SPAG16, WDR19, POC1B, IFT122, WDPCP, DNAI1, WRAP73, IFT172, WDR35, IFT140	262	206	16650	4.01041	0.253315	0.00908696	0.182599
GOTERM_BP_FAT	GO:0046794~transport of virus	8	0.014919	0.000110863	NUP214, AAAS, SEH1L, RAE1, THOC6, NUP37, NUP43, THOC3	262	70	16650	7.26281	0.271975	0.00957265	0.198403
GOTERM_BP_FAT	GO:0006511~ubiquitin-dependent protein catabolic process	23	0.042892	0.000116322	TBL1XR1, FZR1, DTL, BTRC, DDB1, SKP2, CDC20, PLAA, RACK1, RFWD2, ERCC8, FBXW7, CRBN, RNF7, FBXW5, FBXW4, USP47, RBCK1, TRPC4AP, TBL1X, FBXW11, BUB3, FBXO7	262	577	16650	2.53317	0.283265	0.00974776	0.208163
GOTERM_BP_FAT	GO:0006409~tRNA export from nucleus	6	0.0111892	0.000129734	NUP214, AAAS, SEH1L, RAE1, NUP37, NUP43	262	32	16650	11.9156	0.310269	0.0105568	0.232138
GOTERM_BP_FAT	GO:0071431~tRNA-containing ribonucleoprotein complex export from nucleus	6	0.0111892	0.000129734	NUP214, AAAS, SEH1L, RAE1, NUP37, NUP43	262	32	16650	11.9156	0.310269	0.0105568	0.232138
GOTERM_BP_FAT	GO:0019941~modification-dependent protein catabolic process	23	0.042892	0.000142123	TBL1XR1, FZR1, DTL, BTRC, DDB1, SKP2, CDC20, PLAA, RACK1, RFWD2, ERCC8, FBXW7, CRBN, RNF7, FBXW5, FBXW4, USP47, RBCK1, TRPC4AP, TBL1X, FBXW11, BUB3, FBXO7	262	585	16650	2.49853	0.334308	0.0112399	0.25428
GOTERM_BP_FAT	GO:0051726~regulation of cell cycle	32	0.0596759	0.000145001	FZR1, BTRC, BOP1, PRPF19, RACK1, PHIP, NUP214, FBXW7, FBXW5, PLRG1, WDR76, PAFAH1B1, MLST8, PIK3R4, BUB3, MAP2K6, FBXO7, KIF3B, RBBP4, DTL, DDB1, WDR6, SKP2, CDC20, CDC5L, RACGAP1, RPTOR, TRIM37, CDKN1B, RFWD3, USP47, NLE1	262	976	16650	2.08359	0.33977	0.011158	0.259422
GOTERM_BP_FAT	GO:0060271~cilium morphogenesis	14	0.0261082	0.000146175	IFT80, AHI1, DNAI2, SPAG16, ACTR3, WDR19, POC1B, IFT122, WDPCP, DNAI1, WRAP73, IFT172, WDR35, IFT140	262	247	16650	3.602	0.341986	0.0109535	0.26152
GOTERM_BP_FAT	GO:1902579~multi-organism localization	8	0.014919	0.000157812	NUP214, AAAS, SEH1L, RAE1, THOC6, NUP37, NUP43, THOC3	262	74	16650	6.87023	0.363551	0.0115191	0.282312
GOTERM_BP_FAT	GO:0044766~multi-organism transport	8	0.014919	0.000157812	NUP214, AAAS, SEH1L, RAE1, THOC6, NUP37, NUP43, THOC3	262	74	16650	6.87023	0.363551	0.0115191	0.282312
GOTERM_BP_FAT	GO:0043632~modification-dependent macromolecule catabolic process	23	0.042892	0.000173008	TBL1XR1, FZR1, DTL, BTRC, DDB1, SKP2, CDC20, PLAA, RACK1, RFWD2, ERCC8, FBXW7, CRBN, RNF7, FBXW5, FBXW4, USP47, RBCK1, TRPC4AP, TBL1X, FBXW11, BUB3, FBXO7	262	593	16650	2.46482	0.390652	0.0123078	0.309457
GOTERM_BP_FAT	GO:0051031~tRNA transport	6	0.0111892	0.000174739	NUP214, AAAS, SEH1L, RAE1, NUP37, NUP43	262	34	16650	11.2146	0.393665	0.0121288	0.312549
GOTERM_BP_FAT	GO:0010970~establishment of localization by movement along microtubule	9	0.0167838	0.000175735	DYNC1I1, KIF3B, WDR19, IFT122, PAFAH1B1, WDR35, WDR43, WDR81, IFT140	262	100	16650	5.71947	0.395391	0.0119088	0.314326
GOTERM_BP_FAT	GO:1900034~regulation of cellular response to heat	8	0.014919	0.000186691	NUP214, AAAS, SEH1L, RAE1, NUP37, MLST8, NUP43, RPTOR	262	76	16650	6.68943	0.414065	0.0123544	0.333892
GOTERM_BP_FAT	GO:0030163~protein catabolic process	28	0.0522164	0.000188229	FZR1, BTRC, RACK1, PLAA, PRPF19, ERCC8, FBXW7, FBXW5, FBXW4, RBCK1, DDA1, FBXW11, BUB3, FBXO7, TBL1XR1, DTL, DDB1, SKP2, CDC20, RFWD2, CRBN, CDKN1B, RNF7, USP47, TRPC4AP, GLMN, DENND3, TBL1X	262	811	16650	2.19407	0.41664	0.0121742	0.336639
GOTERM_BP_FAT	GO:0044804~nucleophagy	5	0.00932436	0.000189988	ATG4A, WIPI2, WIPI1, WDR45B, WDR45	262	19	16650	16.7236	0.419571	0.0120158	0.339779
GOTERM_BP_FAT	GO:0010638~positive regulation of organelle organization	23	0.042892	0.000205265	HCK, KATNB1, CCT6A, AMBRA1, ARPC1A, ACTR3, PHIP, ARPC1B, CORO1B, WDR75, CORO1A, FBXW7, CDKN1B, WDR61, WRAP73, WRAP53, EED, WDR1, MLST8, BCAS3, MYB, WDR46, FBXO7	262	600	16650	2.43607	0.444416	0.0126956	0.367054
GOTERM_BP_FAT	GO:0016570~histone modification	19	0.0354326	0.000207089	TBL1XR1, RBBP5, RBBP4, TAF5, WDR5, DDB1, RBBP7, WDR82, DCAF1, PWP1, TRIM37, WDR75, TAF5L, WDR61, DDB2, EED, TBL1X, MYB, TBL1Y	262	440	16650	2.74419	0.44731	0.0125369	0.37031
GOTERM_BP_FAT	GO:0051276~chromosome organization	36	0.0671354	0.000213513	KATNB1, HIRA, WDR82, WDR75, TAF5L, FBXW7, RAE1, SEH1L, EED, NUP37, PAFAH1B1, MYB, LRWD1, BUB3, TBL1XR1, RBBP5, RBBP4, TAF5, WDR5, DDB1, CDC20, CCT6A, RACGAP1, RBBP7, DCAF1, PWP1, TRIM37, WDR61, WRAP53, DDB2, SEC13, TEP1, TBL1X, CHAF1B, NUP43, TBL1Y	262	1184	16650	1.93225	0.457384	0.0126558	0.381776
GOTERM_BP_FAT	GO:0071427~mRNA-containing ribonucleoprotein complex export from nucleus	9	0.0167838	0.000230524	NUP214, AAAS, SEH1L, RAE1, CDC40, THOC6, NUP37, NUP43, THOC3	262	104	16650	5.49949	0.483183	0.0133804	0.412134
GOTERM_BP_FAT	GO:0006406~mRNA export from nucleus	9	0.0167838	0.000230524	NUP214, AAAS, SEH1L, RAE1, CDC40, THOC6, NUP37, NUP43, THOC3	262	104	16650	5.49949	0.483183	0.0133804	0.412134
GOTERM_BP_FAT	GO:0010927~cellular component assembly involved in morphogenesis	15	0.0279731	0.000234526	IFT80, AHI1, DNAI2, SPAG16, WDR19, POC1B, IFT122, WDPCP, DNAI1, WRAP73, IFT172, PAFAH1B1, WDR1, WDR35, IFT140	262	294	16650	3.24233	0.489072	0.0133407	0.419274
GOTERM_BP_FAT	GO:0061726~mitochondrion disassembly	7	0.0130541	0.000235886	ATG4A, AMBRA1, WIPI2, WIPI1, WDR45B, WDR45, FBXO7	262	56	16650	7.9437	0.491059	0.0131563	0.421701
GOTERM_BP_FAT	GO:0000422~mitophagy	7	0.0130541	0.000235886	ATG4A, AMBRA1, WIPI2, WIPI1, WDR45B, WDR45, FBXO7	262	56	16650	7.9437	0.491059	0.0131563	0.421701
GOTERM_BP_FAT	GO:0044782~cilium organization	13	0.0242433	0.000253003	IFT80, AHI1, DNAI2, SPAG16, WDR19, POC1B, IFT122, WDPCP, DNAI1, WRAP73, IFT172, WDR35, IFT140	262	227	16650	3.63941	0.515404	0.0138349	0.452236
GOTERM_BP_FAT	GO:0034470~ncRNA processing	18	0.0335677	0.000277502	UTP4, TBL3, UTP18, UTP15, BOP1, RRP9, TRMT61B, DCAF13, WDR75, WDR37, WDR36, WDR18, WDR55, WDR4, WDR3, WDR12, WDR43, WDR46	262	411	16650	2.78319	0.548237	0.0148806	0.495924
GOTERM_BP_FAT	GO:0000398~mRNA splicing, via spliceosome	15	0.0279731	0.000279069	STRAP, CDC5L, PRPF4, WDR97, WDR83, PRPF19, PLRG1, WDR77, CDC40, DHX16, SNRNP40, ESRP2, CSTF1, PPWD1, GEMIN5	262	299	16650	3.18811	0.55026	0.0146889	0.498718
GOTERM_BP_FAT	GO:0000377~RNA splicing, via transesterification reactions with bulged adenosine as nucleophile	15	0.0279731	0.000279069	STRAP, CDC5L, PRPF4, WDR97, WDR83, PRPF19, PLRG1, WDR77, CDC40, DHX16, SNRNP40, ESRP2, CSTF1, PPWD1, GEMIN5	262	299	16650	3.18811	0.55026	0.0146889	0.498718
GOTERM_BP_FAT	GO:0000375~RNA splicing, via transesterification reactions	15	0.0279731	0.000317275	STRAP, CDC5L, PRPF4, WDR97, WDR83, PRPF19, PLRG1, WDR77, CDC40, DHX16, SNRNP40, ESRP2, CSTF1, PPWD1, GEMIN5	262	303	16650	3.14602	0.596872	0.0163825	0.566811
GOTERM_BP_FAT	GO:0006914~autophagy	18	0.0335677	0.000335813	WDFY3, WDR6, AMBRA1, HERC1, WIPI2, WIPI1, WDR45B, RPTOR, WDR75, FBXW7, ATG4A, WDR24, MLST8, ATG16L1, PIK3R4, ATG16L2, WDR45, FBXO7	262	418	16650	2.73659	0.617717	0.0170247	0.599836
GOTERM_BP_FAT	GO:0065003~macromolecular complex assembly	46	0.0857841	0.000355276	SEC31A, WDCP, STRAP, COA1, HIRA, LLGL1, WDR97, PRPF19, SHKBP1, RACK1, ACTR3, DMXL1, DMXL2, DNAI1, CDC40, WDR77, EIF3I, MLST8, GEMIN5, RBBP5, RBBP4, HCK, DDB1, TLE3, TLE4, TLE1, KCTD3, TLE2, DNAI2, RBBP7, TRMT61B, ARPC1A, PREB, EML2, CORO1B, ARPC1B, CORO1A, CDKN1B, CRBN, GNB1, NLE1, DDB2, SEC13, APAF1, ATG16L1, CHAF1B	262	1710	16650	1.70952	0.638443	0.0176897	0.634497
GOTERM_BP_FAT	GO:0016236~macroautophagy	12	0.0223785	0.00037041	WDFY3, ATG4A, MLST8, AMBRA1, ATG16L1, WIPI2, PIK3R4, ATG16L2, WIPI1, WDR45B, RPTOR, WDR45	262	203	16650	3.75663	0.65378	0.0181214	0.661441
GOTERM_BP_FAT	GO:0006998~nuclear envelope organization	8	0.014919	0.000374072	NUP214, AAAS, SEH1L, RAE1, NUP37, PAFAH1B1, NUP43, PPP2R2A	262	85	16650	5.98114	0.657392	0.0179916	0.66796
GOTERM_BP_FAT	GO:0051653~spindle localization	6	0.0111892	0.000382757	ACTR3, PAFAH1B1, WDR43, WDR81, LLGL1, LLGL2	262	40	16650	9.53244	0.665809	0.0181015	0.683417
GOTERM_BP_FAT	GO:0044770~cell cycle phase transition	21	0.0391623	0.000408775	FZR1, BTRC, DDB1, SKP2, CDC20, CDC5L, RPTOR, PRPF19, NEDD1, FBXW7, RFWD3, CDKN1B, PLRG1, USP47, PAFAH1B1, FBXW11, PPP2R2D, BUB3, DYNC1I2, FBXO7, PPP2R2A	262	547	16650	2.43975	0.689807	0.0190066	0.729712
GOTERM_BP_FAT	GO:0000045~autophagosome assembly	7	0.0130541	0.000412988	ATG4A, ATG16L1, WIPI2, ATG16L2, WIPI1, WDR45B, WDR45	262	62	16650	7.17496	0.693528	0.0188939	0.737206
GOTERM_BP_FAT	GO:0032878~regulation of establishment or maintenance of cell polarity	5	0.00932436	0.000413156	RACK1, WDPCP, BCAS3, LLGL1, LLGL2	262	23	16650	13.8151	0.693676	0.0186043	0.737507
GOTERM_BP_FAT	GO:0035721~intraciliary retrograde transport	4	0.00745949	0.000421178	WDR19, IFT122, WDR35, IFT140	262	10	16650	25.4198	0.700634	0.0186687	0.751775
GOTERM_BP_FAT	GO:0016569~covalent chromatin modification	21	0.0391623	0.000432516	TBL1XR1, RBBP5, RBBP4, TAF5, WDR5, DDB1, HIRA, RBBP7, WDR82, DCAF1, PWP1, TRIM37, WDR75, TAF5L, WDR61, EED, DDB2, TBL1X, MYB, LRWD1, TBL1Y	262	550	16650	2.42644	0.710199	0.0188744	0.771938
GOTERM_BP_FAT	GO:1905037~autophagosome organization	7	0.0130541	0.00049072	ATG4A, ATG16L1, WIPI2, ATG16L2, WIPI1, WDR45B, WDR45	262	64	16650	6.95074	0.754701	0.021067	0.875388
GOTERM_BP_FAT	GO:0051028~mRNA transport	10	0.0186487	0.000497458	NUP214, AAAS, SEH1L, RAE1, CDC40, THOC6, SEC13, NUP37, NUP43, THOC3	262	146	16650	4.35271	0.75939	0.0210379	0.887357
GOTERM_BP_FAT	GO:0006403~RNA localization	12	0.0223785	0.000512255	NUP214, AAAS, SEH1L, RAE1, WRAP53, CDC40, THOC6, SEC13, NUP37, CCT6A, NUP43, THOC3	262	211	16650	3.6142	0.769375	0.0213419	0.913637
GOTERM_BP_FAT	GO:0071426~ribonucleoprotein complex export from nucleus	9	0.0167838	0.000542645	NUP214, AAAS, SEH1L, RAE1, CDC40, THOC6, NUP37, NUP43, THOC3	262	118	16650	4.847	0.788602	0.0222702	0.967592
GOTERM_BP_FAT	GO:0034497~protein localization to pre-autophagosomal structure	4	0.00745949	0.000572424	WIPI2, WIPI1, WDR45B, WDR45	262	11	16650	23.109	0.805888	0.0231467	1.02043
GOTERM_BP_FAT	GO:0008380~RNA splicing	17	0.0317028	0.00059496	STRAP, CDC5L, PRPF4, WDR97, WDR83, PRPF19, PLRG1, WDR77, CDC40, THOC6, DHX16, SNRNP40, ESRP2, THOC3, CSTF1, PPWD1, GEMIN5	262	400	16650	2.70086	0.818024	0.0237126	1.06041
GOTERM_BP_FAT	GO:0007077~mitotic nuclear envelope disassembly	6	0.0111892	0.000600336	NUP214, AAAS, SEH1L, RAE1, NUP37, NUP43	262	44	16650	8.66586	0.820805	0.023596	1.06994
GOTERM_BP_FAT	GO:0042273~ribosomal large subunit biogenesis	7	0.0130541	0.00062815	WDR74, WDR37, WDR55, AAMP, NLE1, WDR12, BOP1	262	67	16650	6.63951	0.834529	0.0243421	1.11925
GOTERM_BP_FAT	GO:0044265~cellular macromolecule catabolic process	30	0.0559461	0.00070908	FZR1, BTRC, EDC4, PRPF19, RACK1, PLAA, ERCC8, FBXW7, FBXW5, FBXW4, RBCK1, DDA1, FBXW11, BUB3, FBXO7, TBL1XR1, DTL, DDB1, SKP2, CDC20, RFWD2, CRBN, RNF7, USP47, TRPC4AP, GLMN, APAF1, DENND3, TBL1X, PPP2R2A	262	976	16650	1.95337	0.868772	0.0270703	1.26259
GOTERM_BP_FAT	GO:0006405~RNA export from nucleus	9	0.0167838	0.000714503	NUP214, AAAS, SEH1L, RAE1, CDC40, THOC6, NUP37, NUP43, THOC3	262	123	16650	4.64997	0.870795	0.0269159	1.27219
GOTERM_BP_FAT	GO:0051495~positive regulation of cytoskeleton organization	11	0.0205136	0.000750915	ACTR3, ARPC1A, ARPC1B, CORO1B, CORO1A, CDKN1B, HCK, KATNB1, WDR1, MLST8, BCAS3	262	187	16650	3.73821	0.883595	0.0279017	1.33661
GOTERM_BP_FAT	GO:0070262~peptidyl-serine dephosphorylation	4	0.00745949	0.000754413	PPP2R2B, PPP2R2C, PPP2R2D, PPP2R2A	262	12	16650	21.1832	0.884755	0.027671	1.34279
GOTERM_BP_FAT	GO:0051294~establishment of spindle orientation	5	0.00932436	0.000779524	PAFAH1B1, WDR43, WDR81, LLGL1, LLGL2	262	27	16650	11.7684	0.892756	0.0282179	1.38719
GOTERM_BP_FAT	GO:0071166~ribonucleoprotein complex localization	9	0.0167838	0.00079446	NUP214, AAAS, SEH1L, RAE1, CDC40, THOC6, NUP37, NUP43, THOC3	262	125	16650	4.57557	0.897249	0.0283922	1.41359
GOTERM_BP_FAT	GO:0030490~maturation of SSU-rRNA	6	0.0111892	0.000899592	UTP4, DCAF13, TBL3, UTP18, WDR3, WDR46	262	48	16650	7.9437	0.923975	0.0316954	1.59924
GOTERM_BP_FAT	GO:0032006~regulation of TOR signaling	7	0.0130541	0.000991042	MIOS, SEH1L, SEC13, WDR24, MLST8, RPTOR, WDR59	262	73	16650	6.0938	0.941502	0.0344394	1.76045
GOTERM_BP_FAT	GO:0051641~cellular localization	60	0.111892	0.00101149	COPA, SEC31A, WDR81, PEX7, ACTR3, WDR75, COPB2, MIOS, IFT122, PLRG1, RAE1, SEH1L, RBCK1, NUP37, LRWD1, WDR35, DYNC1I1, CCT6A, AP4M1, AAAS, LYST, WRAP53, ATG4A, THOC6, DENND3, THOC3, NUP43, WDR43, WDR46, DYNC1I2, WDR45, KATNB1, LLGL1, WDR45B, LLGL2, PRPF19, RACK1, FBXW7, NUP214, WDR19, CDC40, PAFAH1B1, SEC22C, BCAS3, PIK3R4, FBXW11, IFT140, FBXO7, GEMIN5, KIF3B, AHI1, WIPI2, WIPI1, PREB, CORO1B, T…	262	2541	16650	1.50058	0.944832	0.0347168	1.79647
GOTERM_BP_FAT	GO:0016070~RNA metabolic process	97	0.180893	0.00105486	UTP18, BTRC, UTP15, HIRA, EDC4, WNT2, WDR75, DCAF13, TAF5L, WDR37, WDR36, PLRG1, ZNF682, SEH1L, RAE1, WDR77, EED, RBCK1, NUP37, MYB, MAP2K6, WDR33, TBL1XR1, ELP2, RBBP5, RBBP4, STRN3, TLE6, TLE3, TLE4, TLE1, CDC5L, RRP9, TLE2, DCAF1, RBBP7, PRPF4, TRMT61B, RPTOR, SCAP, TRIM37, CIAO1, BRWD3, WDR83, DCAF6, BRWD1, AAAS, CA9, MED16, THOC6, SNRNP40, ESRP2, NUP43, WDR43, THOC3, WDR46, PPP2R2A, UTP4, ST…	262	4648	16650	1.32623	0.95128	0.0357508	1.87281
GOTERM_BP_FAT	GO:0006461~protein complex assembly	39	0.07273	0.00109192	SEC31A, WDCP, COA1, HIRA, LLGL1, ACTR3, RACK1, SHKBP1, DMXL1, DMXL2, DNAI1, MLST8, GEMIN5, RBBP5, RBBP4, HCK, DDB1, TLE3, TLE4, TLE1, KCTD3, TLE2, DNAI2, RBBP7, TRMT61B, ARPC1A, PREB, EML2, CORO1B, ARPC1B, CORO1A, CDKN1B, CRBN, GNB1, DDB2, SEC13, APAF1, ATG16L1, CHAF1B	262	1445	16650	1.71518	0.956189	0.0365519	1.938
GOTERM_BP_FAT	GO:0070271~protein complex biogenesis	39	0.07273	0.00110583	SEC31A, WDCP, COA1, HIRA, LLGL1, ACTR3, RACK1, SHKBP1, DMXL1, DMXL2, DNAI1, MLST8, GEMIN5, RBBP5, RBBP4, HCK, DDB1, TLE3, TLE4, TLE1, KCTD3, TLE2, DNAI2, RBBP7, TRMT61B, ARPC1A, PREB, EML2, CORO1B, ARPC1B, CORO1A, CDKN1B, CRBN, GNB1, DDB2, SEC13, APAF1, ATG16L1, CHAF1B	262	1446	16650	1.71399	0.957901	0.0365816	1.96245
GOTERM_BP_FAT	GO:0010564~regulation of cell cycle process	21	0.0391623	0.00114802	FZR1, KIF3B, BTRC, DDB1, CDC20, CDC5L, RACGAP1, RPTOR, PRPF19, PHIP, TRIM37, FBXW7, RFWD3, CDKN1B, PLRG1, FBXW5, WDR76, USP47, PIK3R4, BUB3, FBXO7	262	595	16650	2.24293	0.962697	0.0375186	2.03661
GOTERM_BP_FAT	GO:0033043~regulation of organelle organization	33	0.0615408	0.00115689	FZR1, KATNB1, HIRA, ACTR3, PHIP, WDR75, FBXW7, FBXW5, EED, PAFAH1B1, MLST8, BCAS3, MYB, BUB3, FBXO7, IFT140, HCK, CDC20, CCT6A, AMBRA1, ARPC1A, PREB, TRIM37, EML2, ARPC1B, CORO1B, CORO1A, CDKN1B, WDR61, WRAP73, WRAP53, WDR1, WDR46	262	1152	16650	1.82043	0.963633	0.0373767	2.05219
GOTERM_BP_FAT	GO:0008104~protein localization	58	0.108163	0.00117692	COPA, SEC31B, SEC31A, NBEA, STXBP5L, PEX7, WDR75, COPB2, MIOS, IFT122, PLRG1, SEH1L, RAE1, RBCK1, NUP37, LRWD1, WDR35, CCT6A, AP4M1, VPS8, AAAS, STXBP5, LYST, WRAP53, ATG4A, NUP43, WDR46, WDR45, KATNB1, LLGL1, WDR45B, LLGL2, PRPF19, RACK1, FBXW7, NUP214, WDR19, WDPCP, PAFAH1B1, SEC22C, BCAS3, PIK3R4, FBXW11, IFT140, FBXO7, AHI1, WIPI2, WIPI1, PREB, CORO1C, CORO1B, TULP4, NEDD1, RAB34, SEC13, GLMN…	262	2448	16650	1.50567	0.965662	0.0375878	2.08736
GOTERM_BP_FAT	GO:0006397~mRNA processing	18	0.0335677	0.00127316	STRAP, CDC5L, PRPF4, WDR97, WDR83, PRPF19, PLRG1, WDR77, CDC40, THOC6, DHX16, SNRNP40, ESRP2, THOC3, CSTF1, WDR33, PPWD1, GEMIN5	262	471	16650	2.42865	0.973941	0.0401534	2.25622
GOTERM_BP_FAT	GO:1903008~organelle disassembly	7	0.0130541	0.00131042	ATG4A, AMBRA1, WIPI2, WIPI1, WDR45B, WDR45, FBXO7	262	77	16650	5.77724	0.97658	0.0408551	2.32152
GOTERM_BP_FAT	GO:0031929~TOR signaling	7	0.0130541	0.00140131	MIOS, SEH1L, SEC13, WDR24, MLST8, RPTOR, WDR59	262	78	16650	5.70317	0.981953	0.0431593	2.48064
GOTERM_BP_FAT	GO:0007163~establishment or maintenance of cell polarity	10	0.0186487	0.00147049	ACTR3, RACK1, WDPCP, PAFAH1B1, WDR1, BCAS3, WDR43, WDR81, LLGL1, LLGL2	262	170	16650	3.73821	0.9852	0.0447619	2.60158
GOTERM_BP_FAT	GO:0034660~ncRNA metabolic process	20	0.0372974	0.00168347	UTP4, TBL3, UTP18, TAF5, UTP15, BOP1, RRP9, TRMT61B, DCAF13, WDR75, WDR37, WDR36, WDR18, WDR55, WDR4, WDR3, WDR12, GTF3C2, WDR43, WDR46	262	570	16650	2.22981	0.991964	0.0505468	2.97304
GOTERM_BP_FAT	GO:0050657~nucleic acid transport	10	0.0186487	0.00186389	NUP214, AAAS, SEH1L, RAE1, CDC40, THOC6, SEC13, NUP37, NUP43, THOC3	262	176	16650	3.61077	0.99521	0.055238	3.28667
GOTERM_BP_FAT	GO:0050658~RNA transport	10	0.0186487	0.00186389	NUP214, AAAS, SEH1L, RAE1, CDC40, THOC6, SEC13, NUP37, NUP43, THOC3	262	176	16650	3.61077	0.99521	0.055238	3.28667
GOTERM_BP_FAT	GO:0006997~nucleus organization	9	0.0167838	0.00197173	NUP214, WBP2NL, AAAS, SEH1L, RAE1, NUP37, PAFAH1B1, NUP43, PPP2R2A	262	144	16650	3.97185	0.996485	0.057746	3.47368
GOTERM_BP_FAT	GO:0018205~peptidyl-lysine modification	16	0.0298379	0.0019765	RBBP5, TAF5, WDR5, WDR82, PWP1, WDR75, NUP214, TAF5L, AAAS, WDR61, SEH1L, RAE1, EED, NUP37, MYB, NUP43	262	407	16650	2.49827	0.996532	0.0572963	3.48194
GOTERM_BP_FAT	GO:0007033~vacuole organization	11	0.0205136	0.00207565	CORO1A, ATG4A, LYST, RAB34, AMBRA1, ATG16L1, WIPI2, ATG16L2, WIPI1, WDR45B, WDR45	262	214	16650	3.26657	0.997391	0.0594848	3.65356
GOTERM_BP_FAT	GO:0051236~establishment of RNA localization	10	0.0186487	0.00209139	NUP214, AAAS, SEH1L, RAE1, CDC40, THOC6, SEC13, NUP37, NUP43, THOC3	262	179	16650	3.55026	0.997506	0.0593296	3.68078
GOTERM_BP_FAT	GO:0051293~establishment of spindle localization	5	0.00932436	0.00210832	PAFAH1B1, WDR43, WDR81, LLGL1, LLGL2	262	35	16650	9.07852	0.997624	0.05921	3.71005
GOTERM_BP_FAT	GO:0032273~positive regulation of protein polymerization	8	0.014919	0.00212606	ACTR3, ARPC1A, ARPC1B, CORO1B, CORO1A, CDKN1B, HCK, MLST8	262	114	16650	4.45962	0.997742	0.0591146	3.74071
GOTERM_BP_FAT	GO:0031503~protein complex localization	8	0.014919	0.00223426	MIOS, WDR19, IFT122, SEH1L, RBCK1, WDR35, FBXW11, IFT140	262	115	16650	4.42084	0.998345	0.0614361	3.92749
GOTERM_BP_FAT	GO:0047496~vesicle transport along microtubule	5	0.00932436	0.00234302	DYNC1I1, KIF3B, PAFAH1B1, WDR43, WDR81	262	36	16650	8.82634	0.998789	0.0637216	4.11491
GOTERM_BP_FAT	GO:0033554~cellular response to stress	44	0.0820543	0.00246587	FZR1, SEC31A, BTRC, PRPF19, RACK1, ERCC8, MIOS, NUP214, FBXW7, RAE1, SEH1L, WDR76, PAFAH1B1, NUP37, MLST8, PIK3R4, FBXW11, WDR33, MAP2K6, FBXO7, WDR59, RBBP5, TBL2, DTL, DDB1, CDC5L, AMBRA1, RBBP7, WIPI1, RPTOR, SCAP, WDR48, PREB, AAAS, CDKN1B, RFWD3, CA9, GNB1, USP47, DDB2, WDR24, APAF1, NUP43, CHAF1B	262	1773	16650	1.57709	0.999149	0.0663245	4.3262
GOTERM_BP_FAT	GO:0050680~negative regulation of epithelial cell proliferation	8	0.014919	0.00258449	FBXW7, CDKN1B, IFT122, IFT80, STRAP, IFT172, WDR77, WDR13	262	118	16650	4.30845	0.999394	0.0687617	4.52979
GOTERM_BP_FAT	GO:1901987~regulation of cell cycle phase transition	14	0.0261082	0.00258837	FZR1, DDB1, BTRC, CDC20, CDC5L, RPTOR, PRPF19, FBXW7, RFWD3, CDKN1B, PLRG1, USP47, BUB3, FBXO7	262	336	16650	2.6479	0.999401	0.0682285	4.53643
GOTERM_BP_FAT	GO:0030865~cortical cytoskeleton organization	5	0.00932436	0.00259509	PAFAH1B1, WDR1, RACGAP1, LLGL1, LLGL2	262	37	16650	8.58779	0.999412	0.0677767	4.54795
GOTERM_BP_FAT	GO:0000462~maturation of SSU-rRNA from tricistronic rRNA transcript (SSU-rRNA, 5.8S rRNA, LSU-rRNA)	5	0.00932436	0.00259509	DCAF13, TBL3, UTP18, WDR3, WDR46	262	37	16650	8.58779	0.999412	0.0677767	4.54795
GOTERM_BP_FAT	GO:0031334~positive regulation of protein complex assembly	11	0.0205136	0.00288216	ACTR3, ARPC1A, RACK1, ARPC1B, CORO1B, CORO1A, CDKN1B, HCK, DDB1, DDB2, MLST8	262	224	16650	3.12074	0.999742	0.0743225	5.03888
GOTERM_BP_FAT	GO:0016055~Wnt signaling pathway	17	0.0317028	0.00300447	TBL1XR1, IFT80, DDB1, BTRC, TLE3, TLE4, STRN, TLE1, TLE2, RACK1, WNT2, WDR61, GNB1, FBXW4, NLE1, TBL1X, FBXW11	262	468	16650	2.30843	0.999819	0.0766677	5.24732
GOTERM_BP_FAT	GO:0198738~cell-cell signaling by wnt	17	0.0317028	0.00309381	TBL1XR1, IFT80, DDB1, BTRC, TLE3, TLE4, STRN, TLE1, TLE2, RACK1, WNT2, WDR61, GNB1, FBXW4, NLE1, TBL1X, FBXW11	262	469	16650	2.3035	0.99986	0.0781642	5.3993
GOTERM_BP_FAT	GO:0031023~microtubule organizing center organization	8	0.014919	0.00326027	TRIM37, KIF3B, FBXW5, WDR62, PAFAH1B1, BCAS3, WDR43, WDR81	262	123	16650	4.13331	0.999913	0.0814827	5.68185
GOTERM_BP_FAT	GO:0007067~mitotic nuclear division	16	0.0298379	0.00340695	KIF3B, FZR1, KATNB1, CDC20, RACGAP1, EML4, PHIP, NEDD1, FBXW5, SEH1L, WRAP73, NUP37, PAFAH1B1, NUP43, PPP2R2D, BUB3	262	431	16650	2.35915	0.999943	0.0842619	5.93018
GOTERM_BP_FAT	GO:0007062~sister chromatid cohesion	8	0.014919	0.0040633	FBXW7, SEH1L, SEC13, NUP37, CDC20, PAFAH1B1, NUP43, BUB3	262	128	16650	3.97185	0.999991	0.0988466	7.0338
GOTERM_BP_FAT	GO:0030838~positive regulation of actin filament polymerization	7	0.0130541	0.00421593	ACTR3, ARPC1A, ARPC1B, CORO1B, CORO1A, HCK, MLST8	262	97	16650	4.58605	0.999994	0.101512	7.28868
GOTERM_BP_FAT	GO:0009057~macromolecule catabolic process	32	0.0596759	0.00422071	FZR1, BTRC, EDC4, PRPF19, RACK1, PLAA, ERCC8, FBXW7, FBXW5, FBXW4, RBCK1, DDA1, PIK3R4, FBXW11, BUB3, FBXO7, TBL1XR1, DTL, DDB1, SKP2, CDC20, RFWD2, CRBN, CDKN1B, RNF7, USP47, TRPC4AP, GLMN, APAF1, DENND3, TBL1X, PPP2R2A	262	1201	16650	1.69325	0.999994	0.100776	7.29665
GOTERM_BP_FAT	GO:0042274~ribosomal small subunit biogenesis	6	0.0111892	0.0042513	UTP4, DCAF13, TBL3, UTP18, WDR3, WDR46	262	68	16650	5.60732	0.999995	0.100633	7.34765
GOTERM_BP_FAT	GO:0033036~macromolecule localization	62	0.115622	0.00435876	COPA, SEC31B, SEC31A, NBEA, STXBP5L, PEX7, WDR75, COPB2, MIOS, IFT122, PLRG1, RAE1, SEH1L, RBCK1, NUP37, LRWD1, WDR35, MAP2K6, CCT6A, AP4M1, VPS8, AAAS, STXBP5, LYST, WRAP53, ATG4A, THOC6, THOC3, NUP43, WDR46, WDR45, KATNB1, LLGL1, WDR45B, LLGL2, PRPF19, RACK1, FBXW7, NUP214, WDR19, WDPCP, CDC40, PAFAH1B1, SEC22C, BCAS3, PIK3R4, FBXW11, IFT140, FBXO7, AHI1, WIPI2, WIPI1, PREB, CORO1C, CORO1B, TUL…	262	2817	16650	1.39868	0.999996	0.102205	7.52659
GOTERM_BP_FAT	GO:0034622~cellular macromolecular complex assembly	28	0.0522164	0.00438626	STRAP, COA1, HIRA, WDR97, ACTR3, PRPF19, DMXL1, DMXL2, DNAI1, WDR77, CDC40, EIF3I, MLST8, GEMIN5, RBBP4, HCK, DDB1, DNAI2, RBBP7, ARPC1A, EML2, CORO1B, ARPC1B, CORO1A, CDKN1B, NLE1, DDB2, CHAF1B	262	1004	16650	1.7723	0.999997	0.101985	7.57233
GOTERM_BP_FAT	GO:0099518~vesicle cytoskeletal trafficking	5	0.00932436	0.00450664	DYNC1I1, KIF3B, PAFAH1B1, WDR43, WDR81	262	43	16650	7.38949	0.999998	0.103799	7.77232
GOTERM_BP_FAT	GO:0071822~protein complex subunit organization	41	0.0764597	0.00455781	SEC31A, WDCP, COA1, KATNB1, HIRA, LLGL1, ACTR3, RACK1, SHKBP1, DMXL1, DMXL2, DNAI1, MLST8, GEMIN5, RBBP5, RBBP4, HCK, DDB1, TLE3, TLE4, TLE1, KCTD3, TLE2, DNAI2, RBBP7, TRMT61B, ARPC1A, PREB, EML2, CORO1B, ARPC1B, CORO1A, CDKN1B, CRBN, GNB1, DDB2, SEC13, WDR1, APAF1, ATG16L1, CHAF1B	262	1674	16650	1.55647	0.999998	0.104082	7.8572
GOTERM_BP_FAT	GO:0048193~Golgi vesicle transport	13	0.0242433	0.0046485	DYNC1I1, PREB, COPA, COPB2, KIF3B, SEC31A, SEC13, SEC22C, AP4M1, RACGAP1, WIPI1, LLGL1, DYNC1I2	262	319	16650	2.5898	0.999998	0.105208	8.00745
GOTERM_BP_FAT	GO:0000393~spliceosomal conformational changes to generate catalytic conformation	3	0.00559461	0.00488033	PRPF19, CDC40, WDR97	262	7	16650	27.2356	0.999999	0.109308	8.39051
GOTERM_BP_FAT	GO:0034968~histone lysine methylation	7	0.0130541	0.00489272	RBBP5, WDR61, WDR5, EED, MYB, WDR82, PWP1	262	100	16650	4.44847	0.999999	0.108723	8.41095
GOTERM_BP_FAT	GO:1904837~beta-catenin-TCF complex assembly	5	0.00932436	0.00489727	RBBP5, TLE3, TLE4, TLE1, TLE2	262	44	16650	7.22155	0.999999	0.107984	8.41845
GOTERM_BP_FAT	GO:0015931~nucleobase-containing compound transport	10	0.0186487	0.0061774	NUP214, AAAS, SEH1L, RAE1, CDC40, THOC6, SEC13, NUP37, NUP43, THOC3	262	211	16650	3.01183	1	0.133307	10.506
GOTERM_BP_FAT	GO:0051568~histone H3-K4 methylation	5	0.00932436	0.00620389	RBBP5, WDR61, WDR5, MYB, WDR82	262	47	16650	6.7606	1	0.132844	10.5487
GOTERM_BP_FAT	GO:0051130~positive regulation of cellular component organization	31	0.057811	0.0062322	KATNB1, ACTR3, RACK1, PHIP, WDR75, FBXW7, FBXW8, EED, PAFAH1B1, MLST8, BCAS3, MYB, FBXO7, HCK, DDB1, AHI1, CDC20, CCT6A, AMBRA1, ARPC1A, CORO1C, CORO1B, ARPC1B, CORO1A, CDKN1B, WDR61, WRAP73, WRAP53, DDB2, WDR1, WDR46	262	1183	16650	1.66529	1	0.132424	10.5944
GOTERM_BP_FAT	GO:0034613~cellular protein localization	39	0.07273	0.00628486	COPA, KATNB1, WDR45B, PEX7, PRPF19, RACK1, COPB2, WDR75, WDR19, NUP214, FBXW7, MIOS, IFT122, PLRG1, RAE1, SEH1L, RBCK1, BCAS3, WDR35, LRWD1, PIK3R4, FBXW11, FBXO7, IFT140, AHI1, CCT6A, AP4M1, WIPI2, WIPI1, PREB, CORO1B, TULP4, NEDD1, ATG4A, WRAP53, RAB34, SEC13, WDR46, WDR45	262	1600	16650	1.54902	1	0.13249	10.6792
GOTERM_BP_FAT	GO:2000574~regulation of microtubule motor activity	3	0.00559461	0.00644005	PAFAH1B1, WDR43, WDR81	262	8	16650	23.8311	1	0.134555	10.9288
GOTERM_BP_FAT	GO:0000209~protein polyubiquitination	11	0.0205136	0.00655757	WSB1, PRPF19, ERCC8, FZR1, FBXW7, DTL, BTRC, SKP2, DDB2, RBCK1, FBXW11	262	252	16650	2.77399	1	0.135857	11.1173
GOTERM_BP_FAT	GO:0030031~cell projection assembly	15	0.0279731	0.00658178	IFT80, AHI1, DNAI2, SPAG16, CORO1C, WDR19, POC1B, IFT122, WDPCP, DNAI1, WRAP73, IFT172, WDR35, BCAS3, IFT140	262	419	16650	2.27505	1	0.13535	11.1561
GOTERM_BP_FAT	GO:0007059~chromosome segregation	13	0.0242433	0.00661636	CIAO1, ACTR3, FBXW7, PPP1R7, SEH1L, KATNB1, SEC13, NUP37, CDC20, PAFAH1B1, RACGAP1, NUP43, BUB3	262	334	16650	2.47349	1	0.135048	11.2115
GOTERM_BP_FAT	GO:0034198~cellular response to amino acid starvation	4	0.00745949	0.00678663	MIOS, SEH1L, WDR24, WDR59	262	25	16650	10.1679	1	0.13731	11.4837
GOTERM_BP_FAT	GO:0051493~regulation of cytoskeleton organization	15	0.0279731	0.00693998	HCK, KATNB1, ARPC1A, EML2, ACTR3, TRIM37, CORO1B, ARPC1B, CORO1A, CDKN1B, FBXW5, PAFAH1B1, WDR1, MLST8, BCAS3	262	422	16650	2.25887	1	0.139217	11.7282
GOTERM_BP_FAT	GO:0070727~cellular macromolecule localization	39	0.07273	0.00714901	COPA, KATNB1, WDR45B, PEX7, PRPF19, RACK1, COPB2, WDR75, WDR19, NUP214, FBXW7, MIOS, IFT122, PLRG1, RAE1, SEH1L, RBCK1, BCAS3, WDR35, LRWD1, PIK3R4, FBXW11, FBXO7, IFT140, AHI1, CCT6A, AP4M1, WIPI2, WIPI1, PREB, CORO1B, TULP4, NEDD1, ATG4A, WRAP53, RAB34, SEC13, WDR46, WDR45	262	1613	16650	1.53654	1	0.142121	12.0604
GOTERM_BP_FAT	GO:0044772~mitotic cell cycle phase transition	17	0.0317028	0.00728906	FZR1, BTRC, SKP2, CDC20, RPTOR, NEDD1, RFWD3, CDKN1B, PLRG1, USP47, PAFAH1B1, FBXW11, PPP2R2D, BUB3, DYNC1I2, FBXO7, PPP2R2A	262	514	16650	2.10184	1	0.143712	12.2823
GOTERM_BP_FAT	GO:0043254~regulation of protein complex assembly	14	0.0261082	0.00729284	DDB1, HCK, ARPC1A, EML2, RACK1, ACTR3, PREB, CORO1B, ARPC1B, CORO1A, CDKN1B, CRBN, DDB2, MLST8	262	381	16650	2.33516	1	0.142803	12.2883
GOTERM_BP_FAT	GO:0050678~regulation of epithelial cell proliferation	12	0.0223785	0.00792523	WDR48, WNT2, FBXW7, CDKN1B, IFT122, IFT80, STRAP, IFT172, WDR77, WDR13, ESRP2, RPTOR	262	300	16650	2.54198	1	0.153191	13.2839
GOTERM_BP_FAT	GO:0018022~peptidyl-lysine methylation	7	0.0130541	0.00806668	RBBP5, WDR61, WDR5, EED, MYB, WDR82, PWP1	262	111	16650	4.00763	1	0.154674	13.5051
GOTERM_BP_FAT	GO:0032271~regulation of protein polymerization	9	0.0167838	0.00808289	ACTR3, ARPC1A, EML2, ARPC1B, CORO1B, CORO1A, CDKN1B, HCK, MLST8	262	182	16650	3.14256	1	0.153936	13.5304
GOTERM_BP_FAT	GO:0050673~epithelial cell proliferation	13	0.0242433	0.00884083	WDR48, WNT2, FBXW7, IFT122, CDKN1B, IFT80, STRAP, BTRC, WDR77, IFT172, WDR13, ESRP2, RPTOR	262	347	16650	2.38082	1	0.166064	14.7063
GOTERM_BP_FAT	GO:0045010~actin nucleation	5	0.00932436	0.00886161	ACTR3, ARPC1A, ARPC1B, CORO1B, CORO1A	262	52	16650	6.11054	1	0.165345	14.7384
GOTERM_BP_FAT	GO:0051168~nuclear export	9	0.0167838	0.00887631	NUP214, AAAS, SEH1L, RAE1, CDC40, THOC6, NUP37, NUP43, THOC3	262	185	16650	3.0916	1	0.164532	14.761
GOTERM_BP_FAT	GO:0000819~sister chromatid segregation	10	0.0186487	0.00897786	FBXW7, SEH1L, KATNB1, SEC13, NUP37, CDC20, PAFAH1B1, RACGAP1, NUP43, BUB3	262	224	16650	2.83704	1	0.165195	14.9173
GOTERM_BP_FAT	GO:1905114~cell surface receptor signaling pathway involved in cell-cell signaling	17	0.0317028	0.00911848	TBL1XR1, IFT80, DDB1, BTRC, TLE3, TLE4, STRN, TLE1, TLE2, RACK1, WNT2, WDR61, GNB1, FBXW4, NLE1, TBL1X, FBXW11	262	527	16650	2.04999	1	0.166503	15.1333
GOTERM_BP_FAT	GO:0042073~intraciliary transport	4	0.00745949	0.0093391	WDR19, IFT122, WDR35, IFT140	262	28	16650	9.07852	1	0.169116	15.4712
GOTERM_BP_FAT	GO:0045184~establishment of protein localization	46	0.0857841	0.00935986	COPA, SEC31B, SEC31A, KATNB1, LLGL1, LLGL2, STXBP5L, PEX7, RACK1, COPB2, WDR75, WDR19, NUP214, FBXW7, IFT122, WDPCP, RAE1, SEH1L, RBCK1, NUP37, SEC22C, PAFAH1B1, BCAS3, WDR35, LRWD1, PIK3R4, FBXW11, FBXO7, IFT140, CCT6A, AP4M1, VPS8, PREB, CORO1C, AAAS, STXBP5, ATG4A, WRAP53, LYST, RAB34, SEC13, GLMN, ATG16L1, ATG16L2, NUP43, WDR46	262	2021	16650	1.44645	1	0.168403	15.5029
GOTERM_BP_FAT	GO:0006325~chromatin organization	22	0.0410272	0.00968567	TBL1XR1, RBBP5, RBBP4, TAF5, WDR5, DDB1, HIRA, RBBP7, WDR82, DCAF1, PWP1, TRIM37, WDR75, TAF5L, WDR61, EED, DDB2, TBL1X, MYB, LRWD1, CHAF1B, TBL1Y	262	768	16650	1.82043	1	0.172676	15.9993
GOTERM_BP_FAT	GO:0016071~mRNA metabolic process	20	0.0372974	0.00986924	STRAP, EDC4, CDC5L, PRPF4, WDR97, WDR83, PRPF19, PLRG1, WDR77, CDC40, THOC6, DHX16, SNRNP40, ESRP2, CSTF1, THOC3, WDR33, PPWD1, PPP2R2A, GEMIN5	262	672	16650	1.89136	1	0.174582	16.2778
GOTERM_BP_FAT	GO:0007368~determination of left/right symmetry	7	0.0130541	0.0099139	KIF3B, DAW1, DNAI1, IFT172, AHI1, DNAI2, IFT140	262	116	16650	3.83489	1	0.174234	16.3454
GOTERM_BP_FAT	GO:0046907~intracellular transport	38	0.0708651	0.0099519	COPA, SEC31A, KATNB1, WDR81, PEX7, COPB2, WDR75, NUP214, FBXW7, RAE1, SEH1L, CDC40, RBCK1, NUP37, SEC22C, PAFAH1B1, BCAS3, PIK3R4, FBXW11, GEMIN5, FBXO7, DYNC1I1, KIF3B, AP4M1, WIPI1, PREB, CORO1A, AAAS, ATG4A, LYST, THOC6, SEC13, DENND3, THOC3, WDR43, NUP43, WDR46, DYNC1I2	262	1594	16650	1.51498	1	0.173785	16.4029
GOTERM_BP_FAT	GO:0007097~nuclear migration	3	0.00559461	0.0101383	PAFAH1B1, WDR43, WDR81	262	10	16650	19.0649	1	0.175687	16.6843
GOTERM_BP_FAT	GO:0051649~establishment of localization in cell	45	0.0839192	0.0128523	COPA, SEC31A, KATNB1, WDR81, LLGL1, LLGL2, PEX7, ACTR3, COPB2, WDR75, WDR19, NUP214, FBXW7, IFT122, RAE1, SEH1L, CDC40, RBCK1, PAFAH1B1, NUP37, SEC22C, BCAS3, WDR35, PIK3R4, FBXW11, GEMIN5, FBXO7, IFT140, DYNC1I1, KIF3B, AP4M1, WIPI1, PREB, CORO1A, AAAS, ATG4A, LYST, THOC6, SEC13, DENND3, THOC3, WDR43, NUP43, WDR46, DYNC1I2	262	2004	16650	1.42701	1	0.216237	20.6828
GOTERM_BP_FAT	GO:0022411~cellular component disassembly	16	0.0298379	0.013071	KATNB1, AMBRA1, WIPI2, WIPI1, WDR45B, NUP214, AAAS, RAE1, SEH1L, ATG4A, NUP37, PAFAH1B1, WDR1, NUP43, WDR45, FBXO7	262	502	16650	2.02549	1	0.218236	20.9969
GOTERM_BP_FAT	GO:0030036~actin cytoskeleton organization	17	0.0317028	0.0139582	HCK, CORO6, RACGAP1, LLGL1, LLGL2, ARPC1A, ACTR3, CORO2B, CORO1C, CORO2A, CORO1B, ARPC1B, CORO1A, PAFAH1B1, WDR1, MLST8, BCAS3	262	553	16650	1.9536	1	0.229968	22.2595
GOTERM_BP_FAT	GO:0009855~determination of bilateral symmetry	7	0.0130541	0.0139659	KIF3B, DAW1, DNAI1, IFT172, AHI1, DNAI2, IFT140	262	125	16650	3.55878	1	0.22878	22.2704
GOTERM_BP_FAT	GO:0009799~specification of symmetry	7	0.0130541	0.0144779	KIF3B, DAW1, DNAI1, IFT172, AHI1, DNAI2, IFT140	262	126	16650	3.53053	1	0.234824	22.9903
GOTERM_BP_FAT	GO:0035518~histone H2A monoubiquitination	3	0.00559461	0.0145659	TRIM37, DDB1, DDB2	262	12	16650	15.8874	1	0.234765	23.1134
GOTERM_BP_FAT	GO:0034314~Arp2/3 complex-mediated actin nucleation	4	0.00745949	0.0146884	ACTR3, ARPC1A, ARPC1B, CORO1B	262	33	16650	7.70298	1	0.235193	23.2844
GOTERM_BP_FAT	GO:0061512~protein localization to cilium	4	0.00745949	0.0146884	TULP4, IFT122, WDR35, IFT140	262	33	16650	7.70298	1	0.235193	23.2844
GOTERM_BP_FAT	GO:0019886~antigen processing and presentation of exogenous peptide antigen via MHC class II	6	0.0111892	0.0148399	DYNC1I1, KIF3B, SEC31A, SEC13, RACGAP1, DYNC1I2	262	92	16650	4.14454	1	0.236021	23.4954
GOTERM_BP_FAT	GO:0098813~nuclear chromosome segregation	11	0.0205136	0.015385	ACTR3, FBXW7, SEH1L, KATNB1, SEC13, NUP37, CDC20, PAFAH1B1, RACGAP1, NUP43, BUB3	262	287	16650	2.4357	1	0.242275	24.2501
GOTERM_BP_FAT	GO:0051656~establishment of organelle localization	14	0.0261082	0.0154618	DYNC1I1, PREB, ACTR3, KIF3B, SEC31A, SEH1L, KATNB1, SEC13, PAFAH1B1, WDR43, WDR81, WIPI1, LLGL1, LLGL2	262	420	16650	2.11832	1	0.242021	24.3559
GOTERM_BP_FAT	GO:0044087~regulation of cellular component biogenesis	22	0.0410272	0.016167	DDB1, HCK, AMBRA1, ARPC1A, EML2, PREB, TRIM37, CORO1C, RACK1, ACTR3, ARPC1B, CORO1B, CORO1A, CRBN, CDKN1B, WDPCP, WRAP73, DDB2, MLST8, NSMAF, BCAS3, IFT140	262	807	16650	1.73246	1	0.250277	25.3206
GOTERM_BP_FAT	GO:0072384~organelle transport along microtubule	5	0.00932436	0.0161801	DYNC1I1, KIF3B, PAFAH1B1, WDR43, WDR81	262	62	16650	5.12497	1	0.249127	25.3384
GOTERM_BP_FAT	GO:0006479~protein methylation	8	0.014919	0.0163477	RBBP5, WDR61, WDR5, WDR77, EED, MYB, WDR82, PWP1	262	167	16650	3.04429	1	0.250048	25.566
GOTERM_BP_FAT	GO:0008213~protein alkylation	8	0.014919	0.0163477	RBBP5, WDR61, WDR5, WDR77, EED, MYB, WDR82, PWP1	262	167	16650	3.04429	1	0.250048	25.566
GOTERM_BP_FAT	GO:1903203~regulation of oxidative stress-induced neuron death	3	0.00559461	0.017038	RACK1, FBXW7, FBXO7	262	13	16650	14.6653	1	0.257834	26.4961
GOTERM_BP_FAT	GO:0016571~histone methylation	7	0.0130541	0.0172348	RBBP5, WDR61, WDR5, EED, MYB, WDR82, PWP1	262	131	16650	3.39578	1	0.259063	26.7593
GOTERM_BP_FAT	GO:0002495~antigen processing and presentation of peptide antigen via MHC class II	6	0.0111892	0.0175472	DYNC1I1, KIF3B, SEC31A, SEC13, RACGAP1, DYNC1I2	262	96	16650	3.97185	1	0.261767	27.1752
GOTERM_BP_FAT	GO:0008064~regulation of actin polymerization or depolymerization	8	0.014919	0.017892	ACTR3, ARPC1A, ARPC1B, CORO1B, CORO1A, HCK, WDR1, MLST8	262	170	16650	2.99057	1	0.264842	27.6316
GOTERM_BP_FAT	GO:0030832~regulation of actin filament length	8	0.014919	0.0183701	ACTR3, ARPC1A, ARPC1B, CORO1B, CORO1A, HCK, WDR1, MLST8	262	171	16650	2.97308	1	0.269553	28.2601
GOTERM_BP_FAT	GO:0008589~regulation of smoothened signaling pathway	5	0.00932436	0.0189403	IFT122, IFT80, BTRC, IFT172, IFT140	262	65	16650	4.88843	1	0.275328	29.0029
GOTERM_BP_FAT	GO:0036475~neuron death in response to oxidative stress	3	0.00559461	0.0196744	RACK1, FBXW7, FBXO7	262	14	16650	13.6178	1	0.283005	29.9486
GOTERM_BP_FAT	GO:0040023~establishment of nucleus localization	3	0.00559461	0.0196744	PAFAH1B1, WDR43, WDR81	262	14	16650	13.6178	1	0.283005	29.9486
GOTERM_BP_FAT	GO:0002504~antigen processing and presentation of peptide or polysaccharide antigen via MHC class II	6	0.0111892	0.0197794	DYNC1I1, KIF3B, SEC31A, SEC13, RACGAP1, DYNC1I2	262	99	16650	3.85149	1	0.282896	30.0829
GOTERM_BP_FAT	GO:0044033~multi-organism metabolic process	9	0.0167838	0.0198966	NUP214, AAAS, SEH1L, RAE1, NUP37, ATG16L1, ATG16L2, NUP43, MAP2K6	262	214	16650	2.67265	1	0.282937	30.2324
GOTERM_BP_FAT	GO:0000280~nuclear division	17	0.0317028	0.0211881	KIF3B, FZR1, KATNB1, CDC20, RACGAP1, EML4, PHIP, ACTR3, NEDD1, FBXW5, SEH1L, WRAP73, NUP37, PAFAH1B1, NUP43, PPP2R2D, BUB3	262	583	16650	1.85308	1	0.296984	31.861
GOTERM_BP_FAT	GO:0000387~spliceosomal snRNP assembly	4	0.00745949	0.0214525	PRPF19, STRAP, WDR77, GEMIN5	262	38	16650	6.68943	1	0.298674	32.19
GOTERM_BP_FAT	GO:0006888~ER to Golgi vesicle-mediated transport	8	0.014919	0.021732	DYNC1I1, PREB, COPA, COPB2, SEC31A, SEC13, SEC22C, DYNC1I2	262	177	16650	2.8723	1	0.300516	32.536
GOTERM_BP_FAT	GO:0051640~organelle localization	15	0.0279731	0.0224749	DYNC1I1, PREB, ACTR3, KIF3B, SEC31A, SEH1L, RAB34, KATNB1, SEC13, PAFAH1B1, WDR43, WDR81, WIPI1, LLGL1, LLGL2	262	489	16650	1.94937	1	0.307663	33.4479
GOTERM_BP_FAT	GO:0010827~regulation of glucose transport	6	0.0111892	0.0230343	NUP214, AAAS, SEH1L, RAE1, NUP37, NUP43	262	103	16650	3.70192	1	0.312589	34.1268
GOTERM_BP_FAT	GO:0051443~positive regulation of ubiquitin-protein transferase activity	6	0.0111892	0.0230343	FZR1, FBXW7, BTRC, CDC20, CDC20B, BUB3	262	103	16650	3.70192	1	0.312589	34.1268
GOTERM_BP_FAT	GO:0007346~regulation of mitotic cell cycle	15	0.0279731	0.0231943	FZR1, BTRC, DDB1, CDC20, RPTOR, PHIP, RFWD3, CDKN1B, PLRG1, FBXW5, NLE1, USP47, PAFAH1B1, BUB3, FBXO7	262	491	16650	1.94143	1	0.312951	34.3198
GOTERM_BP_FAT	GO:0006508~proteolysis	38	0.0708651	0.0236278	FZR1, BTRC, DMWD, NAALADL1, PRPF19, RACK1, PLAA, ERCC8, FBXW7, FBXW5, FBXW4, RBCK1, FBXW2, DDA1, FBXW11, BUB3, MAP2K6, FBXO7, TBL1XR1, CELA3B, DTL, DDB1, SKP2, CDC20, WDR48, RFWD2, CRBN, CDKN1B, RNF7, ATG4A, IFT172, USP47, NLE1, TRPC4AP, GLMN, APAF1, TBL1X, WDR20	262	1693	16650	1.42639	1	0.316361	34.8401
GOTERM_BP_FAT	GO:0015031~protein transport	41	0.0764597	0.023791	COPA, SEC31B, SEC31A, KATNB1, LLGL1, LLGL2, STXBP5L, PEX7, RACK1, COPB2, WDR75, NUP214, WDR19, FBXW7, IFT122, RAE1, SEH1L, RBCK1, NUP37, SEC22C, PAFAH1B1, WDR35, BCAS3, PIK3R4, FBXW11, IFT140, FBXO7, AP4M1, VPS8, PREB, AAAS, STXBP5, ATG4A, LYST, RAB34, SEC13, GLMN, ATG16L1, ATG16L2, NUP43, WDR46	262	1860	16650	1.40082	1	0.316731	35.0348
GOTERM_BP_FAT	GO:0032535~regulation of cellular component size	12	0.0223785	0.0242521	ACTR3, ARPC1A, ARPC1B, CORO1B, WDTC1, CORO1A, WDR36, HCK, PAFAH1B1, WDR1, MLST8, RPTOR	262	354	16650	2.15422	1	0.320369	35.5823
GOTERM_BP_FAT	GO:0007052~mitotic spindle organization	4	0.00745949	0.0245598	KIF3B, EML1, WDR62, RACGAP1	262	40	16650	6.35496	1	0.322286	35.9452
GOTERM_BP_FAT	GO:0071377~cellular response to glucagon stimulus	4	0.00745949	0.0245598	GNB2, GNB1, GNB4, GNB3	262	40	16650	6.35496	1	0.322286	35.9452
GOTERM_BP_FAT	GO:0043414~macromolecule methylation	10	0.0186487	0.0247526	RBBP5, WDR61, WDR5, WDR77, WDR4, EED, MYB, WDR82, TRMT61B, PWP1	262	266	16650	2.38908	1	0.322938	36.1717
GOTERM_BP_FAT	GO:0000086~G2/M transition of mitotic cell cycle	8	0.014919	0.0254958	NEDD1, BTRC, USP47, SKP2, PAFAH1B1, FBXW11, DYNC1I2, PPP2R2A	262	183	16650	2.77813	1	0.329466	37.0373
GOTERM_BP_FAT	GO:1901990~regulation of mitotic cell cycle phase transition	11	0.0205136	0.0256621	FZR1, CDKN1B, RFWD3, PLRG1, BTRC, DDB1, USP47, CDC20, BUB3, RPTOR, FBXO7	262	312	16650	2.24053	1	0.329787	37.2296
GOTERM_BP_FAT	GO:0051128~regulation of cellular component organization	49	0.0913787	0.026071	HIRA, ACTR3, WDR75, WDR36, EED, MLST8, MYB, DDB1, CCT6A, RBBP7, RPTOR, BRWD3, EML2, TRIM37, ARPC1A, ARPC1B, BRWD1, WRAP53, DDB2, WDR46, FZR1, STRAP, KATNB1, PHIP, RACK1, FBXW7, FBXW8, WDPCP, FBXW5, PAFAH1B1, BCAS3, BUB3, IFT140, FBXO7, HCK, AHI1, CDC20, AMBRA1, PREB, CORO1C, CORO1B, CORO1A, CRBN, CDKN1B, WDR61, WRAP73, USP47, WDR1, APAF1	262	2323	16650	1.34048	1	0.332654	37.6998
GOTERM_BP_FAT	GO:0008360~regulation of cell shape	7	0.0130541	0.0268239	BRWD3, PHIP, BRWD1, CORO1A, WDPCP, HCK, WDR1	262	145	16650	3.06791	1	0.339047	38.5569
GOTERM_BP_FAT	GO:0010467~gene expression	99	0.184622	0.0287573	BTRC, HIRA, WNT2, WDR75, TAF5L, RAE1, WDR77, EED, RBCK1, NUP37, MAP2K6, STRN3, RRP9, DCAF1, RPTOR, WDR83, TRIM37, DCAF6, AAAS, MED16, NUP43, STRAP, BOP1, FBXW7, WDR55, CDC40, EIF3I, TRAF7, TBL3, TAF5, WDR5, TULP4, CDKN1B, WDR61, WDR4, WDR3, GLMN, CHAF1B, CSTF1, UTP18, COA1, UTP15, DCAF13, WDR37, WDR36, ZNF682, PLRG1, SEH1L, MYB, WDR33, TBL1XR1, RBBP5, ELP2, RBBP4, TLE6, TLE3, TLE4, TLE1, TLE2, CD…	262	5306	16650	1.18572	1	0.357254	40.7071
GOTERM_BP_FAT	GO:0031668~cellular response to extracellular stimulus	8	0.014919	0.028957	MIOS, TBL2, SEH1L, SKP2, WDR24, PIK3R4, RPTOR, WDR59	262	188	16650	2.70424	1	0.35775	40.9251
GOTERM_BP_FAT	GO:1903050~regulation of proteolysis involved in cellular protein catabolic process	9	0.0167838	0.0290005	RFWD2, RACK1, FZR1, FBXW7, BTRC, GLMN, DDA1, CDC20, BUB3	262	230	16650	2.48672	1	0.356692	40.9725
GOTERM_BP_FAT	GO:0007224~smoothened signaling pathway	6	0.0111892	0.0295256	WDR19, IFT122, IFT80, WDPCP, BTRC, IFT172	262	110	16650	3.46634	1	0.360392	41.5417
GOTERM_BP_FAT	GO:0008154~actin polymerization or depolymerization	8	0.014919	0.029683	ACTR3, ARPC1A, ARPC1B, CORO1B, CORO1A, HCK, WDR1, MLST8	262	189	16650	2.68993	1	0.36045	41.7113
GOTERM_BP_FAT	GO:0039689~negative stranded viral RNA replication	2	0.00372974	0.0311066	ATG16L1, ATG16L2	262	2	16650	63.5496	1	0.372715	43.2243
GOTERM_BP_FAT	GO:0044034~multi-organism biosynthetic process	2	0.00372974	0.0311066	ATG16L1, ATG16L2	262	2	16650	63.5496	1	0.372715	43.2243
GOTERM_BP_FAT	GO:0000902~cell morphogenesis	29	0.0540813	0.032602	STRAP, LLGL1, SPAG16, ACTR3, WNT2, PHIP, WDR19, IFT122, FBXW8, WDR36, DNAI1, WDPCP, PAFAH1B1, WDR35, NBEAL2, IFT140, IFT80, HCK, AHI1, DNAI2, CORO1C, BRWD3, CORO1B, BRWD1, CORO1A, POC1B, WRAP73, IFT172, WDR1	262	1240	16650	1.48624	1	0.385312	44.7737
GOTERM_BP_FAT	GO:0030833~regulation of actin filament polymerization	7	0.0130541	0.0327299	ACTR3, ARPC1A, ARPC1B, CORO1B, CORO1A, HCK, MLST8	262	152	16650	2.92663	1	0.384973	44.9044
GOTERM_BP_FAT	GO:1903146~regulation of mitophagy	4	0.00745949	0.0333301	WDR75, FBXW7, AMBRA1, FBXO7	262	45	16650	5.64885	1	0.38899	45.5135
GOTERM_BP_FAT	GO:0042594~response to starvation	7	0.0130541	0.0336372	MIOS, TBL2, SEH1L, WDR24, BCAS3, PIK3R4, WDR59	262	153	16650	2.9075	1	0.390276	45.8228
GOTERM_BP_FAT	GO:0045786~negative regulation of cell cycle	14	0.0261082	0.0340074	WDR6, CDC5L, RPTOR, TRIM37, PRPF19, FBXW7, RFWD3, CDKN1B, NLE1, USP47, MLST8, MAP2K6, BUB3, FBXO7	262	470	16650	1.89297	1	0.392119	46.1934
GOTERM_BP_FAT	GO:0030030~cell projection organization	30	0.0559461	0.0345903	WDR60, KATNB1, STRN, LLGL1, SPAG16, ACTR3, WDR19, IFT122, WDR36, FBXW8, DNAI1, WDPCP, PAFAH1B1, WDR35, BCAS3, FBXO7, IFT140, IFT80, WDR5, AHI1, CDC20, DNAI2, HERC1, CORO1C, CORO1B, POC1A, CORO1A, POC1B, WRAP73, IFT172	262	1301	16650	1.4654	1	0.395846	46.772
GOTERM_BP_FAT	GO:0009267~cellular response to starvation	6	0.0111892	0.0348035	MIOS, TBL2, SEH1L, WDR24, PIK3R4, WDR59	262	115	16650	3.31563	1	0.396232	46.9822
GOTERM_BP_FAT	GO:0033522~histone H2A ubiquitination	3	0.00559461	0.0351258	TRIM37, DDB1, DDB2	262	19	16650	10.0342	1	0.397581	47.2984
GOTERM_BP_FAT	GO:2000114~regulation of establishment of cell polarity	3	0.00559461	0.0351258	RACK1, WDPCP, BCAS3	262	19	16650	10.0342	1	0.397581	47.2984
GOTERM_BP_FAT	GO:0010948~negative regulation of cell cycle process	9	0.0167838	0.0358315	PRPF19, TRIM37, FBXW7, CDKN1B, RFWD3, USP47, CDC5L, BUB3, FBXO7	262	240	16650	2.38311	1	0.402274	47.9846
GOTERM_BP_FAT	GO:0044839~cell cycle G2/M phase transition	8	0.014919	0.0359621	NEDD1, BTRC, USP47, SKP2, PAFAH1B1, FBXW11, DYNC1I2, PPP2R2A	262	197	16650	2.5807	1	0.401903	48.1107
GOTERM_BP_FAT	GO:0048285~organelle fission	17	0.0317028	0.0361486	KIF3B, FZR1, KATNB1, CDC20, RACGAP1, EML4, PHIP, ACTR3, NEDD1, FBXW5, SEH1L, WRAP73, NUP37, PAFAH1B1, NUP43, PPP2R2D, BUB3	262	622	16650	1.73689	1	0.402019	48.2902
GOTERM_BP_FAT	GO:0051650~establishment of vesicle localization	9	0.0167838	0.0373426	DYNC1I1, PREB, KIF3B, SEC31A, SEC13, PAFAH1B1, WDR43, WDR81, WIPI1	262	242	16650	2.36342	1	0.410764	49.4257
GOTERM_BP_FAT	GO:0051301~cell division	16	0.0298379	0.0373655	KIF3B, FZR1, KATNB1, CDC20, RACGAP1, LLGL2, ACTR3, NEDD1, SEH1L, CDC40, PAFAH1B1, NUP37, PIK3R4, NUP43, PPP2R2D, BUB3	262	575	16650	1.76834	1	0.409451	49.4473
GOTERM_BP_FAT	GO:0030041~actin filament polymerization	7	0.0130541	0.0374286	ACTR3, ARPC1A, ARPC1B, CORO1B, CORO1A, HCK, MLST8	262	157	16650	2.83342	1	0.408487	49.5066
GOTERM_BP_FAT	GO:0051438~regulation of ubiquitin-protein transferase activity	6	0.0111892	0.0394208	FZR1, FBXW7, BTRC, CDC20, CDC20B, BUB3	262	119	16650	3.20418	1	0.423593	51.3462
GOTERM_BP_FAT	GO:0031669~cellular response to nutrient levels	7	0.0130541	0.0394227	MIOS, TBL2, SEH1L, WDR24, PIK3R4, RPTOR, WDR59	262	159	16650	2.79778	1	0.422094	51.3479
GOTERM_BP_FAT	GO:1904668~positive regulation of ubiquitin protein ligase activity	5	0.00932436	0.0399175	FZR1, BTRC, CDC20, CDC20B, BUB3	262	82	16650	3.87498	1	0.424627	51.7949
GOTERM_BP_FAT	GO:0016575~histone deacetylation	5	0.00932436	0.0399175	TBL1XR1, RBBP4, RBBP7, TBL1X, TBL1Y	262	82	16650	3.87498	1	0.424627	51.7949
GOTERM_BP_FAT	GO:0051258~protein polymerization	9	0.0167838	0.0404873	ACTR3, ARPC1A, EML2, ARPC1B, CORO1B, CORO1A, CDKN1B, HCK, MLST8	262	246	16650	2.32499	1	0.427731	52.3048
GOTERM_BP_FAT	GO:0070507~regulation of microtubule cytoskeleton organization	6	0.0111892	0.0406307	EML2, TRIM37, CDKN1B, FBXW5, KATNB1, PAFAH1B1	262	120	16650	3.17748	1	0.427381	52.4323
GOTERM_BP_FAT	GO:0080135~regulation of cellular response to stress	16	0.0298379	0.0408383	RPTOR, RACK1, ERCC8, NUP214, FBXW7, RFWD3, AAAS, SEH1L, RAE1, WDR76, USP47, NUP37, PAFAH1B1, MLST8, NUP43, FBXO7	262	581	16650	1.75008	1	0.427548	52.6164
GOTERM_BP_FAT	GO:0021915~neural tube development	7	0.0130541	0.0414832	WDR19, IFT122, IFT172, GLMN, APAF1, AMBRA1, IFT140	262	161	16650	2.76303	1	0.431178	53.1838
GOTERM_BP_FAT	GO:0000132~establishment of mitotic spindle orientation	3	0.00559461	0.0422668	PAFAH1B1, WDR43, WDR81	262	21	16650	9.07852	1	0.435838	53.8647
GOTERM_BP_FAT	GO:0033762~response to glucagon	4	0.00745949	0.0435113	GNB2, GNB1, GNB4, GNB3	262	50	16650	5.08397	1	0.44397	54.9269
GOTERM_BP_FAT	GO:0006497~protein lipidation	5	0.00932436	0.0445893	ATG4A, WIPI2, WIPI1, WDR45B, WDR45	262	85	16650	3.73821	1	0.450667	55.8282
GOTERM_BP_FAT	GO:1903362~regulation of cellular protein catabolic process	9	0.0167838	0.0446682	RFWD2, RACK1, FZR1, FBXW7, BTRC, GLMN, DDA1, CDC20, BUB3	262	251	16650	2.27867	1	0.449756	55.8935
GOTERM_BP_FAT	GO:0044089~positive regulation of cellular component biogenesis	13	0.0242433	0.0460142	ACTR3, ARPC1A, RACK1, ARPC1B, CORO1B, CORO1A, CDKN1B, WRAP73, HCK, DDB1, DDB2, MLST8, BCAS3	262	441	16650	1.87334	1	0.458292	56.9935
GOTERM_BP_FAT	GO:0051647~nucleus localization	3	0.00559461	0.0460231	PAFAH1B1, WDR43, WDR81	262	22	16650	8.66586	1	0.456852	57.0006
GOTERM_BP_FAT	GO:0060972~left/right pattern formation	3	0.00559461	0.0460231	IFT122, IFT172, AHI1	262	22	16650	8.66586	1	0.456852	57.0006
GOTERM_BP_FAT	GO:0070199~establishment of protein localization to chromosome	3	0.00559461	0.0460231	WRAP53, CCT6A, LRWD1	262	22	16650	8.66586	1	0.456852	57.0006
GOTERM_BP_FAT	GO:1904666~regulation of ubiquitin protein ligase activity	5	0.00932436	0.0462118	FZR1, BTRC, CDC20, CDC20B, BUB3	262	86	16650	3.69475	1	0.456745	57.1528
GOTERM_BP_FAT	GO:0048858~cell projection morphogenesis	20	0.0372974	0.0462724	IFT80, AHI1, DNAI2, LLGL1, SPAG16, ACTR3, CORO1C, CORO1B, WDR19, WDR36, IFT122, FBXW8, POC1B, WDPCP, DNAI1, WRAP73, IFT172, PAFAH1B1, WDR35, IFT140	262	797	16650	1.59472	1	0.4557	57.2015
GOTERM_BP_FAT	GO:0060830~ciliary receptor clustering involved in smoothened signaling pathway	2	0.00372974	0.0462964	WDR19, IFT122	262	3	16650	42.3664	1	0.454396	57.2208
GOTERM_BP_FAT	GO:0031396~regulation of protein ubiquitination	9	0.0167838	0.0464585	WDR48, FZR1, FBXW7, BTRC, SKP2, GLMN, CDC20, CDC20B, BUB3	262	253	16650	2.26066	1	0.454107	57.3509
GOTERM_BP_FAT	GO:1901988~negative regulation of cell cycle phase transition	7	0.0130541	0.0469477	PRPF19, CDKN1B, RFWD3, USP47, CDC5L, BUB3, FBXO7	262	166	16650	2.6798	1	0.456189	57.7411
GOTERM_BP_FAT	GO:0051648~vesicle localization	9	0.0167838	0.0472959	DYNC1I1, PREB, KIF3B, SEC31A, SEC13, PAFAH1B1, WDR43, WDR81, WIPI1	262	254	16650	2.25176	1	0.457235	58.0168
GOTERM_BP_FAT	GO:0010390~histone monoubiquitination	3	0.00559461	0.049897	TRIM37, DDB1, DDB2	262	23	16650	8.28908	1	0.474144	60.0233
GOTERM_BP_FAT	GO:0022618~ribonucleoprotein complex assembly	8	0.014919	0.0499539	PRPF19, STRAP, WDR77, CDC40, NLE1, EIF3I, WDR97, GEMIN5	262	212	16650	2.3981	1	0.473062	60.0662
GOTERM_BP_FAT	GO:0006513~protein monoubiquitination	4	0.00745949	0.0502795	TRIM37, DTL, DDB1, DDB2	262	53	16650	4.7962	1	0.473842	60.3107
GOTERM_BP_FAT	GO:0009411~response to UV	6	0.0111892	0.0511173	ERCC8, FBXW7, DTL, DDB1, USP47, DDB2	262	128	16650	2.97889	1	0.478116	60.9331
GOTERM_BP_FAT	GO:1903052~positive regulation of proteolysis involved in cellular protein catabolic process	7	0.0130541	0.052786	RFWD2, RACK1, FZR1, FBXW7, BTRC, CDC20, BUB3	262	171	16650	2.60145	1	0.487897	62.1457
GOTERM_BP_FAT	GO:2000060~positive regulation of protein ubiquitination involved in ubiquitin-dependent protein catabolic process	5	0.00932436	0.0548116	FZR1, FBXW7, BTRC, CDC20, BUB3	262	91	16650	3.49174	1	0.499757	63.5698
GOTERM_BP_FAT	GO:0032990~cell part morphogenesis	20	0.0372974	0.0560902	IFT80, AHI1, DNAI2, LLGL1, SPAG16, ACTR3, CORO1C, CORO1B, WDR19, WDR36, IFT122, FBXW8, POC1B, WDPCP, DNAI1, WRAP73, IFT172, PAFAH1B1, WDR35, IFT140	262	817	16650	1.55568	1	0.506515	64.4426
GOTERM_BP_FAT	GO:0040001~establishment of mitotic spindle localization	3	0.00559461	0.0579792	PAFAH1B1, WDR43, WDR81	262	25	16650	7.62595	1	0.516964	65.6959
GOTERM_BP_FAT	GO:0000470~maturation of LSU-rRNA	3	0.00559461	0.0579792	WDR37, WDR12, BOP1	262	25	16650	7.62595	1	0.516964	65.6959
GOTERM_BP_FAT	GO:0016925~protein sumoylation	6	0.0111892	0.0584049	NUP214, AAAS, SEH1L, RAE1, NUP37, NUP43	262	133	16650	2.8669	1	0.518122	65.9725
GOTERM_BP_FAT	GO:0030010~establishment of cell polarity	5	0.00932436	0.0584775	PAFAH1B1, WDR43, WDR81, LLGL1, LLGL2	262	93	16650	3.41665	1	0.517085	66.0195
GOTERM_BP_FAT	GO:0042158~lipoprotein biosynthetic process	5	0.00932436	0.0584775	ATG4A, WIPI2, WIPI1, WDR45B, WDR45	262	93	16650	3.41665	1	0.517085	66.0195
GOTERM_BP_FAT	GO:0006476~protein deacetylation	5	0.00932436	0.0603584	TBL1XR1, RBBP4, RBBP7, TBL1X, TBL1Y	262	94	16650	3.3803	1	0.52712	67.2152
GOTERM_BP_FAT	GO:0042787~protein ubiquitination involved in ubiquitin-dependent protein catabolic process	8	0.014919	0.0611143	FZR1, FBXW7, RNF7, BTRC, DDB1, CDC20, BUB3, FBXO7	262	222	16650	2.29008	1	0.530186	67.6844
GOTERM_BP_FAT	GO:0071826~ribonucleoprotein complex subunit organization	8	0.014919	0.0621325	PRPF19, STRAP, WDR77, CDC40, NLE1, EIF3I, WDR97, GEMIN5	262	223	16650	2.27981	1	0.534767	68.3065
GOTERM_BP_FAT	GO:0030705~cytoskeleton-dependent intracellular transport	5	0.00932436	0.0622713	DYNC1I1, KIF3B, PAFAH1B1, WDR43, WDR81	262	95	16650	3.34472	1	0.534106	68.3904
GOTERM_BP_FAT	GO:0032989~cellular component morphogenesis	29	0.0540813	0.06304	STRAP, LLGL1, SPAG16, ACTR3, WNT2, PHIP, WDR19, IFT122, FBXW8, WDR36, DNAI1, WDPCP, PAFAH1B1, WDR35, NBEAL2, IFT140, IFT80, HCK, AHI1, DNAI2, CORO1C, BRWD3, CORO1B, BRWD1, CORO1A, POC1B, WRAP73, IFT172, WDR1	262	1321	16650	1.39511	1	0.537146	68.8513
GOTERM_BP_FAT	GO:0071482~cellular response to light stimulus	5	0.00932436	0.0642158	FBXW7, GNB1, DDB1, USP47, DDB2	262	96	16650	3.30988	1	0.542495	69.5441
GOTERM_BP_FAT	GO:0022604~regulation of cell morphogenesis	15	0.0279731	0.0646424	STRAP, HCK, PHIP, BRWD3, CORO1C, CORO1B, BRWD1, CORO1A, WDR36, FBXW8, WDPCP, WRAP73, PAFAH1B1, WDR1, IFT140	262	568	16650	1.67825	1	0.543476	69.7919
GOTERM_BP_FAT	GO:0030029~actin filament-based process	17	0.0317028	0.0651865	HCK, CORO6, RACGAP1, LLGL1, LLGL2, ARPC1A, ACTR3, CORO2B, CORO1C, CORO2A, CORO1B, ARPC1B, CORO1A, PAFAH1B1, WDR1, MLST8, BCAS3	262	672	16650	1.60765	1	0.545116	70.1051
GOTERM_BP_FAT	GO:0031398~positive regulation of protein ubiquitination	7	0.0130541	0.0672155	FZR1, FBXW7, BTRC, SKP2, CDC20, CDC20B, BUB3	262	182	16650	2.44422	1	0.555053	71.2464
GOTERM_BP_FAT	GO:0000075~cell cycle checkpoint	8	0.014919	0.0694986	PRPF19, FZR1, CDKN1B, RFWD3, DTL, WDR76, CDC5L, BUB3	262	229	16650	2.22007	1	0.566094	72.4813
GOTERM_BP_FAT	GO:1903320~regulation of protein modification by small protein conjugation or removal	9	0.0167838	0.0697799	WDR48, FZR1, FBXW7, BTRC, SKP2, GLMN, CDC20, CDC20B, BUB3	262	276	16650	2.07227	1	0.566147	72.6299
GOTERM_BP_FAT	GO:0035601~protein deacylation	5	0.00932436	0.0702381	TBL1XR1, RBBP4, RBBP7, TBL1X, TBL1Y	262	99	16650	3.20958	1	0.567149	72.8704
GOTERM_BP_FAT	GO:0098732~macromolecule deacylation	5	0.00932436	0.0723079	TBL1XR1, RBBP4, RBBP7, TBL1X, TBL1Y	262	100	16650	3.17748	1	0.576641	73.9321
GOTERM_BP_FAT	GO:1903364~positive regulation of cellular protein catabolic process	7	0.0130541	0.072975	RFWD2, RACK1, FZR1, FBXW7, BTRC, CDC20, BUB3	262	186	16650	2.39165	1	0.57866	74.2659
GOTERM_BP_FAT	GO:2000058~regulation of protein ubiquitination involved in ubiquitin-dependent protein catabolic process	5	0.00932436	0.0744086	FZR1, FBXW7, BTRC, CDC20, BUB3	262	101	16650	3.14602	1	0.584581	74.9695
GOTERM_BP_FAT	GO:0000350~generation of catalytic spliceosome for second transesterification step	2	0.00372974	0.0759682	CDC40, WDR97	262	5	16650	25.4198	1	0.591016	75.7143
GOTERM_BP_FAT	GO:0032886~regulation of microtubule-based process	6	0.0111892	0.0764183	EML2, TRIM37, CDKN1B, FBXW5, KATNB1, PAFAH1B1	262	144	16650	2.6479	1	0.591822	75.9254
GOTERM_BP_FAT	GO:0008283~cell proliferation	38	0.0708651	0.0767383	FZR1, STRAP, BTRC, STRN, BOP1, PRPF19, WNT2, PHIP, FBXW7, IFT122, FBXW8, WDR77, FBXW4, WDR13, WDR12, PAFAH1B1, RBBP4, IFT80, HCK, PAK1IP1, WDR6, LIFR, SKP2, CDC20, AMBRA1, RACGAP1, RBBP7, RPTOR, WDR48, CIAO1, CORO1A, EML1, POC1B, CDKN1B, GNB1, IFT172, GLMN, ESRP2	262	1861	16650	1.29763	1	0.591975	76.0743
GOTERM_BP_FAT	GO:0006369~termination of RNA polymerase II transcription	4	0.00745949	0.0790788	CDC40, THOC6, CSTF1, THOC3	262	64	16650	3.97185	1	0.602004	77.1379
GOTERM_BP_FAT	GO:0018193~peptidyl-amino acid modification	26	0.0484867	0.0795559	DPH7, WDR82, RACK1, WDR75, NUP214, FBXW7, TAF5L, RAE1, SEH1L, WDR77, EED, NUP37, MLST8, MYB, PPWD1, MAP2K6, RBBP5, TAF5, HCK, WDR5, DCAF1, RPTOR, PWP1, AAAS, WDR61, NUP43	262	1185	16650	1.39434	1	0.602874	77.3491
GOTERM_BP_FAT	GO:0032259~methylation	10	0.0186487	0.0808086	RBBP5, WDR61, WDR5, WDR77, WDR4, EED, MYB, WDR82, TRMT61B, PWP1	262	334	16650	1.90268	1	0.607428	77.895
GOTERM_BP_FAT	GO:0061136~regulation of proteasomal protein catabolic process	6	0.0111892	0.0817979	RFWD2, RACK1, FBXW7, BTRC, GLMN, DDA1	262	147	16650	2.59386	1	0.61067	78.3173
GOTERM_BP_FAT	GO:0048199~vesicle targeting, to, from or within Golgi	4	0.00745949	0.0819888	PREB, SEC31A, SEC13, WIPI1	262	65	16650	3.91075	1	0.610148	78.3979
GOTERM_BP_FAT	GO:0016032~viral process	22	0.0410272	0.0821266	TAF5, BTRC, DDB1, HCK, DCAF1, PAAF1, WDR48, RACK1, NUP214, FBXW7, AAAS, SEH1L, RAE1, LYST, THOC6, RBCK1, NUP37, ATG16L1, ATG16L2, NUP43, THOC3, DYNC1I2	262	966	16650	1.4473	1	0.609383	78.4559
GOTERM_BP_FAT	GO:0000077~DNA damage checkpoint	6	0.0111892	0.0836349	PRPF19, FZR1, CDKN1B, RFWD3, DTL, CDC5L	262	148	16650	2.57634	1	0.614961	79.0813
GOTERM_BP_FAT	GO:0044764~multi-organism cellular process	22	0.0410272	0.085804	TAF5, BTRC, DDB1, HCK, DCAF1, PAAF1, WDR48, RACK1, NUP214, FBXW7, AAAS, SEH1L, RAE1, LYST, THOC6, RBCK1, NUP37, ATG16L1, ATG16L2, NUP43, THOC3, DYNC1I2	262	973	16650	1.43689	1	0.623403	79.9508
GOTERM_BP_FAT	GO:0030866~cortical actin cytoskeleton organization	3	0.00559461	0.0893338	RACGAP1, LLGL1, LLGL2	262	32	16650	5.95778	1	0.637538	81.2931
GOTERM_BP_FAT	GO:0060770~negative regulation of epithelial cell proliferation involved in prostate gland development	2	0.00372974	0.0904573	CDKN1B, WDR77	262	6	16650	21.1832	1	0.640967	81.7022
GOTERM_BP_FAT	GO:0051126~negative regulation of actin nucleation	2	0.00372974	0.0904573	CORO1B, CORO1A	262	6	16650	21.1832	1	0.640967	81.7022
GOTERM_BP_FAT	GO:0034644~cellular response to UV	4	0.00745949	0.0909897	FBXW7, DDB1, USP47, DDB2	262	68	16650	3.73821	1	0.641846	81.8931
GOTERM_BP_FAT	GO:1903322~positive regulation of protein modification by small protein conjugation or removal	7	0.0130541	0.0919011	FZR1, FBXW7, BTRC, SKP2, CDC20, CDC20B, BUB3	262	198	16650	2.2467	1	0.644313	82.2156
GOTERM_BP_FAT	GO:0032956~regulation of actin cytoskeleton organization	9	0.0167838	0.0927508	ACTR3, ARPC1A, ARPC1B, CORO1B, CORO1A, HCK, WDR1, MLST8, BCAS3	262	294	16650	1.9454	1	0.646491	82.5113
GOTERM_BP_FAT	GO:1902806~regulation of cell cycle G1/S phase transition	6	0.0111892	0.0931438	FBXW7, CDKN1B, RFWD3, PLRG1, RPTOR, FBXO7	262	153	16650	2.49214	1	0.646755	82.6465
GOTERM_BP_FAT	GO:0016050~vesicle organization	9	0.0167838	0.093769	PREB, CORO1A, SEC31A, LYST, RAB34, SEC13, PAFAH1B1, SEC22C, VPS8	262	295	16650	1.9388	1	0.647974	82.8596
GOTERM_BP_FAT	GO:0098930~axonal transport	3	0.00559461	0.0941497	KIF3B, PAFAH1B1, WDR81	262	33	16650	5.77724	1	0.648181	82.9881
GOTERM_BP_FAT	GO:0000460~maturation of 5.8S rRNA	3	0.00559461	0.0941497	WDR37, WDR12, BOP1	262	33	16650	5.77724	1	0.648181	82.9881
GOTERM_BP_FAT	GO:0018023~peptidyl-lysine trimethylation	3	0.00559461	0.0990386	WDR61, WDR82, PWP1	262	34	16650	5.60732	1	0.666382	84.5598
GOTERM_BP_FAT	GO:0031062~positive regulation of histone methylation	3	0.00559461	0.0990386	WDR61, EED, MYB	262	34	16650	5.60732	1	0.666382	84.5598
GOTERM_BP_FAT	GO:0044248~cellular catabolic process	33	0.0615408	0.0995474	FZR1, NT5C3A, BTRC, EDC4, PEX7, PRPF19, RACK1, PLAA, ERCC8, FBXW7, FBXW5, FBXW4, RBCK1, DDA1, PIK3R4, FBXW11, BUB3, FBXO7, TBL1XR1, DTL, DDB1, SKP2, CDC20, RFWD2, CRBN, RNF7, USP47, TRPC4AP, GLMN, APAF1, DENND3, TBL1X, PPP2R2A	262	1616	16650	1.29773	1	0.667017	84.7153

## Sheet: GO-MF Mouse WD40
	Table S4: GO categorization for molecular functions of mouse WD40 genes using DAVID
Category	Term	Count	%	PValue	Genes	List Total	Pop Hits	Pop Total	Fold Enrichment	Bonferroni	Benjamini	FDR
GOTERM_MF_FAT	GO:0044877~macromolecular complex binding	44	13.4557	1.44813e-08	FZR1, STRN, BOP1, WDR82, RBX1, CORO2B, ACTR3, PHIP, CORO2A, ERCC8, WDR13, EED, WDR12, PAFAH1B1, WDHD1, PPP2R2B, LRWD1, BCAS3, ELP2, RBBP4, STRN3, STRN4, TLE4, CORO6, TLE1, CDC20, RPTOR, SCAP, TRIM37, CORO1C, ARPC1A, ARPC1B, CORO1B, CORO1A, CDKN1B, GNB2, GNB1, WRAP53, GFRA1, GNB4, WDR1, TBL1X, DYNC1I2, PPP2R2A	195	1498	16866	2.5405	6.05316e-06	6.05316e-06	2.03279e-05
GOTERM_MF_FAT	GO:0032403~protein complex binding	32	9.78593	4.35007e-08	FZR1, STRN, RBX1, ACTR3, CORO2B, PHIP, CORO2A, ERCC8, PAFAH1B1, PPP2R2B, ELP2, RBBP4, STRN3, STRN4, CORO6, CDC20, RPTOR, SCAP, ARPC1A, CORO1C, ARPC1B, CORO1B, CORO1A, CDKN1B, GNB2, GNB1, WRAP53, GFRA1, GNB4, WDR1, DYNC1I2, PPP2R2A	195	903	16866	3.06507	1.81831e-05	9.0916e-06	6.10636e-05
GOTERM_MF_FAT	GO:0004842~ubiquitin-protein transferase activity	21	6.42202	5.0946e-08	DTL, BTRC, SKP2, HERC1, RBX1, RFWD2, GM7075, TRIM37, PRPF19, WSB1, ERCC8, FBXW7, FBXW8, RNF7, RFWD3, WDSUB1, UBE2M, DDB2, RBCK1, TRAF7, FBXW11	195	407	16866	4.46275	2.12952e-05	7.09845e-06	7.15148e-05
GOTERM_MF_FAT	GO:0019787~ubiquitin-like protein transferase activity	21	6.42202	9.96311e-08	DTL, BTRC, SKP2, HERC1, RBX1, RFWD2, GM7075, TRIM37, PRPF19, WSB1, ERCC8, FBXW7, FBXW8, RNF7, RFWD3, WDSUB1, UBE2M, DDB2, RBCK1, TRAF7, FBXW11	195	424	16866	4.28382	4.16449e-05	1.04114e-05	0.000139856
GOTERM_MF_FAT	GO:0008017~microtubule binding	14	4.28135	7.79656e-07	DYNC1I1, KIF3B, KATNB1, RACGAP1, WDR81, EML4, EML2, CFAP44, EML3, EML1, PAFAH1B1, KIF21A, WDR43, KIF21B	195	206	16866	5.87812	0.000325843	6.51771e-05	0.00109443
GOTERM_MF_FAT	GO:0008092~cytoskeletal protein binding	28	8.56269	1.3156e-06	KATNB1, WDR81, ACTR3, CORO2B, CORO2A, PAFAH1B1, KIF21A, BCAS3, KIF21B, DYNC1I1, KIF3B, CORO6, RACGAP1, EML4, EML2, ARPC1A, CORO1C, CFAP44, EML3, CORO1B, ARPC1B, CORO1A, EML1, GNB1, GNB3, WDR1, WDR43, PPP2R2A	195	841	16866	2.87965	0.000549769	9.16491e-05	0.00184674
GOTERM_MF_FAT	GO:0019899~enzyme binding	46	14.0673	2.27246e-06	STRN, NBEA, LLGL1, LLGL2, SPAG16, STXBP5L, PEX7, ACTR3, RACK1, COPB2, FBXW7, DMXL2, FBXW5, RBCK1, EIF3I, WDHD1, BCAS3, MAP2K6, FBXO7, KIF3B, WDTC1, ELP2, RBBP4, TBL2, STRN3, STRN4, CDC20, CDC5L, AMBRA1, WDR70, RACGAP1, RPTOR, TRIM37, PREB, CORO1C, CDKN1B, GNB2, GNB1, STXBP5, RAB34, GLMN, TRPC4AP, TEP1, GNB3, WDR44, PPP2R2A	195	1923	16866	2.06898	0.000949438	0.000135689	0.00318989
GOTERM_MF_FAT	GO:0015631~tubulin binding	15	4.58716	5.20402e-06	DYNC1I1, KIF3B, KATNB1, RACGAP1, WDR81, EML4, EML2, EML3, CFAP44, EML1, PAFAH1B1, BCAS3, KIF21A, WDR43, KIF21B	195	283	16866	4.5844	0.00217292	0.000271874	0.00730483
GOTERM_MF_FAT	GO:0071987~WD40-repeat domain binding	4	1.22324	5.94369e-06	USP47, CCT6A, CDC5L, MYB	195	4	16866	86.4923	0.00248139	0.000276014	0.00834306
GOTERM_MF_FAT	GO:0055106~ubiquitin-protein transferase regulator activity	5	1.52905	2.09771e-05	FBXW7, FZR1, GLMN, CDC20, CDC20B	195	15	16866	28.8308	0.00873019	0.000876468	0.0294423
GOTERM_MF_FAT	GO:0051015~actin filament binding	10	3.0581	2.19832e-05	ACTR3, CORO1C, ARPC1A, CORO2B, CORO1B, CORO2A, ARPC1B, CORO1A, CORO6, WDR1	195	132	16866	6.55245	0.00914698	0.000835021	0.0308542
GOTERM_MF_FAT	GO:0055103~ligase regulator activity	5	1.52905	2.77183e-05	FBXW7, FZR1, GLMN, CDC20, CDC20B	195	16	16866	27.0288	0.0115195	0.000965067	0.0389022
GOTERM_MF_FAT	GO:0019788~NEDD8 transferase activity	4	1.22324	2.92161e-05	GM7075, RNF7, UBE2M, RBX1	195	6	16866	57.6615	0.0121382	0.000938982	0.0410039
GOTERM_MF_FAT	GO:0042393~histone binding	11	3.36391	3.92998e-05	PHIP, TBL1XR1, ELP2, WDTC1, RBBP5, WDR5, TBL1X, BCAS3, LRWD1, CHAF1B, PWP1	195	177	16866	5.37523	0.0162935	0.00117272	0.0551525
GOTERM_MF_FAT	GO:0030234~enzyme regulator activity	25	7.64526	0.000165538	FZR1, LLGL1, STXBP5L, LLGL2, RACK1, PLAA, FBXW7, BCAS3, PPP2R2B, NSMAF, PPP2R2C, PPP2R2D, ELP2, WDTC1, CDC20, CDC20B, RACGAP1, RPTOR, PREB, CDKN1B, STXBP5, GNB5, GLMN, APAF1, PPP2R2A	195	926	16866	2.33511	0.0668607	0.00460276	0.232122
GOTERM_MF_FAT	GO:0097027~ubiquitin-protein transferase activator activity	4	1.22324	0.000169429	FBXW7, FZR1, CDC20, CDC20B	195	10	16866	34.5969	0.0683773	0.00441693	0.237572
GOTERM_MF_FAT	GO:0003723~RNA binding	37	11.315	0.000243882	UTP18, STRAP, UTP15, BOP1, RACK1, DCAF13, WDR75, WDR36, RAE1, GRWD1, CDC40, DHX16, EIF3I, WDHD1, WDR33, GEMIN5, TBL3, TBL2, WDR6, CDC5L, RRP9, CCT6A, RBBP7, PRPF4, PWP2, CORO1A, WRAP53, THOC6, NOL10, WDR3, TEP1, SNRNP40, ESRP2, CSTF1, THOC3, WDR43, WDR46	195	1707	16866	1.87476	0.09693	0.00597941	0.341803
GOTERM_MF_FAT	GO:0051020~GTPase binding	13	3.97554	0.000304342	CORO1C, PREB, KIF3B, DMXL2, GNB2, STXBP5, GNB1, RAB34, GNB3, WDR44, LLGL1, LLGL2, STXBP5L	195	316	16866	3.55823	0.119473	0.00704366	0.426371
GOTERM_MF_FAT	GO:0008047~enzyme activator activity	15	4.58716	0.00035172	ELP2, RACGAP1, RPTOR, LLGL1, STXBP5L, LLGL2, RACK1, PLAA, PREB, CDKN1B, STXBP5, GNB5, APAF1, BCAS3, NSMAF	195	418	16866	3.10379	0.136745	0.00770933	0.492592
GOTERM_MF_FAT	GO:0098772~molecular function regulator	29	8.8685	0.000436294	FZR1, LLGL1, LLGL2, STXBP5L, RACK1, WNT2, PLAA, FBXW7, PPP2R2B, BCAS3, NSMAF, PPP2R2C, PPP2R2D, ELP2, WDTC1, CDC20B, CDC20, RACGAP1, RPTOR, PREB, CDKN1B, GNB2, STXBP5, MED16, GNB5, GLMN, APAF1, DENND3, PPP2R2A	195	1237	16866	2.02771	0.166741	0.00907907	0.610704
GOTERM_MF_FAT	GO:0005543~phospholipid binding	13	3.97554	0.000633675	WDFY3, WDFY1, TULP4, WDFY4, WDR35, RACGAP1, WIPI2, NSMAF, WIPI1, NBEAL2, WDR45B, NBEAL1, WDR45	195	343	16866	3.27813	0.232763	0.0125379	0.885848
GOTERM_MF_FAT	GO:0045502~dynein binding	5	1.52905	0.000672215	DYNC1I1, KATNB1, PAFAH1B1, WDR81, WDR43	195	35	16866	12.356	0.245032	0.0126951	0.93949
GOTERM_MF_FAT	GO:0008601~protein phosphatase type 2A regulator activity	4	1.22324	0.00107652	PPP2R2B, PPP2R2C, PPP2R2D, PPP2R2A	195	18	16866	19.2205	0.362517	0.0193848	1.50059
GOTERM_MF_FAT	GO:0044822~poly(A) RNA binding	27	8.25688	0.00129151	UTP18, STRAP, UTP15, BOP1, RACK1, DCAF13, WDR75, WDR36, GRWD1, CDC40, DHX16, WDR33, GEMIN5, TBL3, TBL2, WDR6, CCT6A, RRP9, CDC5L, CORO1A, NOL10, WDR3, SNRNP40, ESRP2, CSTF1, WDR43, WDR46	195	1197	16866	1.95095	0.417368	0.0222569	1.79775
GOTERM_MF_FAT	GO:0080025~phosphatidylinositol-3,5-bisphosphate binding	4	1.22324	0.00223972	WIPI2, WIPI1, WDR45B, WDR45	195	23	16866	15.0421	0.608298	0.0367961	3.09849
GOTERM_MF_FAT	GO:0061630~ubiquitin protein ligase activity	9	2.75229	0.00260652	RFWD2, GM7075, PRPF19, TRIM37, RNF7, BTRC, SKP2, FBXW11, RBX1	195	205	16866	3.79722	0.664102	0.0410914	3.59735
GOTERM_MF_FAT	GO:0061659~ubiquitin-like protein ligase activity	9	2.75229	0.00293488	RFWD2, GM7075, PRPF19, TRIM37, RNF7, BTRC, SKP2, FBXW11, RBX1	195	209	16866	3.72455	0.707293	0.0444834	4.0419
GOTERM_MF_FAT	GO:0035091~phosphatidylinositol binding	9	2.75229	0.00326847	WDFY3, TULP4, WDFY1, WIPI2, WDR35, RACGAP1, WIPI1, WDR45B, WDR45	195	213	16866	3.6546	0.745501	0.0476984	4.49159
GOTERM_MF_FAT	GO:0030515~snoRNA binding	4	1.22324	0.00439323	TBL3, WDR3, RRP9, PWP2	195	29	16866	11.93	0.841248	0.0614907	5.9934
GOTERM_MF_FAT	GO:0032266~phosphatidylinositol-3-phosphate binding	4	1.22324	0.00581492	WIPI2, WIPI1, WDR45B, WDR45	195	32	16866	10.8115	0.912641	0.078044	7.86033
GOTERM_MF_FAT	GO:0019902~phosphatase binding	8	2.44648	0.0059915	RACK1, CDKN1B, STRN3, STRN4, STRN, TRPC4AP, CDC5L, PPP2R2A	195	187	16866	3.70021	0.918893	0.0778355	8.08978
GOTERM_MF_FAT	GO:0019903~protein phosphatase binding	7	2.14067	0.00603114	RACK1, CDKN1B, STRN3, STRN4, STRN, CDC5L, PPP2R2A	195	142	16866	4.26371	0.920233	0.0759788	8.14122
GOTERM_MF_FAT	GO:0008656~cysteine-type endopeptidase activator activity involved in apoptotic process	3	0.917431	0.00676165	RACK1, CDKN1B, APAF1	195	11	16866	23.5888	0.941338	0.0823492	9.08436
GOTERM_MF_FAT	GO:0051721~protein phosphatase 2A binding	4	1.22324	0.00809443	STRN3, STRN4, STRN, PPP2R2A	195	36	16866	9.61026	0.966534	0.0950891	10.782
GOTERM_MF_FAT	GO:0016504~peptidase activator activity	4	1.22324	0.00809443	RACK1, ELP2, CDKN1B, APAF1	195	36	16866	9.61026	0.966534	0.0950891	10.782
GOTERM_MF_FAT	GO:0016505~peptidase activator activity involved in apoptotic process	3	0.917431	0.00944549	RACK1, CDKN1B, APAF1	195	13	16866	19.9598	0.981069	0.107155	12.4728
GOTERM_MF_FAT	GO:0070016~armadillo repeat domain binding	3	0.917431	0.00944549	STRN3, STRN4, STRN	195	13	16866	19.9598	0.981069	0.107155	12.4728
GOTERM_MF_FAT	GO:0043130~ubiquitin binding	6	1.83486	0.00987157	PLAA, RAE1, RBCK1, BUB3, FBXO7, WDR92	195	113	16866	4.59251	0.984185	0.108803	12.9998
GOTERM_MF_FAT	GO:0000989~transcription factor activity, transcription factor binding	13	3.97554	0.0115172	TBL1XR1, ELP2, TLE4, TLE1, TLE2, CDC5L, WDR75, DCAF6, TAF5L, MED16, WDR77, TBL1X, MYB	195	491	16866	2.29002	0.99211	0.122667	15.0077
GOTERM_MF_FAT	GO:0097602~cullin family protein binding	3	0.917431	0.0125248	GM7075, RNF7, RBX1	195	15	16866	17.2985	0.994848	0.129461	16.2158
GOTERM_MF_FAT	GO:0000988~transcription factor activity, protein binding	13	3.97554	0.01258	TBL1XR1, ELP2, TLE4, TLE1, TLE2, CDC5L, WDR75, DCAF6, TAF5L, MED16, WDR77, TBL1X, MYB	195	497	16866	2.26237	0.994967	0.126884	16.2815
GOTERM_MF_FAT	GO:0017016~Ras GTPase binding	9	2.75229	0.0144063	CORO1C, KIF3B, DMXL2, STXBP5, RAB34, WDR44, LLGL1, STXBP5L, LLGL2	195	275	16866	2.83066	0.997679	0.140703	18.4291
GOTERM_MF_FAT	GO:0017137~Rab GTPase binding	6	1.83486	0.0177657	DMXL2, STXBP5, WDR44, LLGL1, STXBP5L, LLGL2	195	131	16866	3.96148	0.999443	0.167025	22.2464
GOTERM_MF_FAT	GO:0035064~methylated histone binding	4	1.22324	0.0187387	RBBP5, WDR5, LRWD1, PWP1	195	49	16866	7.0606	0.999632	0.171604	23.3206
GOTERM_MF_FAT	GO:0032182~ubiquitin-like protein binding	6	1.83486	0.0188412	PLAA, RAE1, RBCK1, BUB3, FBXO7, WDR92	195	133	16866	3.90191	0.999648	0.168814	23.4331
GOTERM_MF_FAT	GO:0031267~small GTPase binding	9	2.75229	0.0189352	CORO1C, KIF3B, DMXL2, STXBP5, RAB34, WDR44, LLGL1, STXBP5L, LLGL2	195	289	16866	2.69353	0.999661	0.166073	23.536
GOTERM_MF_FAT	GO:0042800~histone methyltransferase activity (H3-K4 specific)	3	0.917431	0.0197934	RBBP5, WDR5, WDR82	195	19	16866	13.6567	0.999765	0.16948	24.4695
GOTERM_MF_FAT	GO:0019901~protein kinase binding	14	4.28135	0.021599	ELP2, TBL2, NBEA, CDC5L, RACGAP1, RPTOR, LLGL1, SPAG16, RACK1, COPB2, FBXW5, RBCK1, MAP2K6, FBXO7	195	600	16866	2.01815	0.999891	0.179975	26.3993
GOTERM_MF_FAT	GO:0042054~histone methyltransferase activity	4	1.22324	0.0278486	RBBP5, WDR5, EED, WDR82	195	57	16866	6.06964	0.999993	0.222125	32.7309
GOTERM_MF_FAT	GO:0004722~protein serine/threonine phosphatase activity	4	1.22324	0.0304333	PPP2R2B, PPP2R2C, PPP2R2D, PPP2R2A	195	59	16866	5.86389	0.999998	0.235963	35.1984
GOTERM_MF_FAT	GO:0003779~actin binding	10	3.0581	0.0340339	ACTR3, CORO1C, ARPC1A, CORO2B, CORO1B, CORO2A, ARPC1B, CORO1A, CORO6, WDR1	195	384	16866	2.2524	0.999999	0.255756	38.4959
GOTERM_MF_FAT	GO:0019900~kinase binding	14	4.28135	0.0435112	ELP2, TBL2, NBEA, CDC5L, RACGAP1, RPTOR, LLGL1, SPAG16, RACK1, COPB2, FBXW5, RBCK1, MAP2K6, FBXO7	195	664	16866	1.82363	1	0.31058	46.4454
GOTERM_MF_FAT	GO:0019888~protein phosphatase regulator activity	4	1.22324	0.0435613	PPP2R2B, PPP2R2C, PPP2R2D, PPP2R2A	195	68	16866	5.08778	1	0.305832	46.4848
GOTERM_MF_FAT	GO:0008289~lipid binding	14	4.28135	0.0448224	WDFY3, WDFY1, WDFY4, WIPI2, RACGAP1, WIPI1, WDR45B, SCAP, TULP4, NSMAF, WDR35, NBEAL2, NBEAL1, WDR45	195	667	16866	1.81543	1	0.308317	47.4669
GOTERM_MF_FAT	GO:0030507~spectrin binding	3	0.917431	0.0492157	DYNC1I1, GNB1, GNB3	195	31	16866	8.37022	1	0.328359	50.7588
GOTERM_MF_FAT	GO:0005096~GTPase activator activity	7	2.14067	0.0545008	PREB, STXBP5, GNB5, RACGAP1, LLGL1, STXBP5L, LLGL2	195	235	16866	2.57637	1	0.351963	54.4649
GOTERM_MF_FAT	GO:0010997~anaphase-promoting complex binding	2	0.611621	0.0562107	FZR1, CDC20	195	5	16866	34.5969	1	0.355756	55.6073
GOTERM_MF_FAT	GO:0003777~microtubule motor activity	4	1.22324	0.0572258	DYNC1I1, KIF3B, KIF21A, KIF21B	195	76	16866	4.55223	1	0.355873	56.2729
GOTERM_MF_FAT	GO:1901981~phosphatidylinositol phosphate binding	5	1.52905	0.0576807	WIPI2, RACGAP1, WIPI1, WDR45B, WDR45	195	126	16866	3.43223	1	0.353176	56.5681
GOTERM_MF_FAT	GO:0051219~phosphoprotein binding	4	1.22324	0.0590609	FBXW7, TBL2, BTRC, PAFAH1B1	195	77	16866	4.49311	1	0.355147	57.4526
GOTERM_MF_FAT	GO:0019208~phosphatase regulator activity	4	1.22324	0.0609235	PPP2R2B, PPP2R2C, PPP2R2D, PPP2R2A	195	78	16866	4.4355	1	0.35939	58.6197
GOTERM_MF_FAT	GO:0003712~transcription cofactor activity	10	3.0581	0.0626243	WDR75, TBL1XR1, DCAF6, TAF5L, MED16, WDR77, TLE4, TLE1, TLE2, TBL1X	195	432	16866	2.00214	1	0.362718	59.6595
GOTERM_MF_FAT	GO:0008276~protein methyltransferase activity	4	1.22324	0.0666739	RBBP5, WDR5, EED, WDR82	195	81	16866	4.27123	1	0.37676	62.0381
GOTERM_MF_FAT	GO:0043028~cysteine-type endopeptidase regulator activity involved in apoptotic process	3	0.917431	0.0674309	RACK1, CDKN1B, APAF1	195	37	16866	7.01289	1	0.375415	62.4681
GOTERM_MF_FAT	GO:0030695~GTPase regulator activity	7	2.14067	0.0723952	PREB, STXBP5, GNB5, RACGAP1, LLGL1, STXBP5L, LLGL2	195	253	16866	2.39307	1	0.392626	65.1774
GOTERM_MF_FAT	GO:0003774~motor activity	5	1.52905	0.0815285	DYNC1I1, KIF3B, KIF21A, KIF21B, DYNC1I2	195	142	16866	3.0455	1	0.426184	69.6933
GOTERM_MF_FAT	GO:0016874~ligase activity	9	2.75229	0.0827374	RFWD2, PRPF19, TRIM37, RFWD3, UBE2M, RBCK1, TRAF7, HERC1, RBX1	195	391	16866	1.99087	1	0.42614	70.2484
GOTERM_MF_FAT	GO:0017111~nucleoside-triphosphatase activity	14	4.28135	0.0870397	DYNC1I1, KIF3B, CRBN, RBBP4, GNB2, GNB1, RAB34, KATNB1, DHX16, GNB4, GNB3, KIF21A, KIF21B, DYNC1I2	195	742	16866	1.63193	1	0.438269	72.1485
GOTERM_MF_FAT	GO:0018024~histone-lysine N-methyltransferase activity	3	0.917431	0.0874827	RBBP5, WDR5, WDR82	195	43	16866	6.03435	1	0.435126	72.3376
GOTERM_MF_FAT	GO:0030374~ligand-dependent nuclear receptor transcription coactivator activity	3	0.917431	0.0945175	DCAF6, MED16, WDR77	195	45	16866	5.76615	1	0.456826	75.1853
GOTERM_MF_FAT	GO:0060589~nucleoside-triphosphatase regulator activity	7	2.14067	0.0981149	PREB, STXBP5, GNB5, RACGAP1, LLGL1, STXBP5L, LLGL2	195	275	16866	2.20162	1	0.465057	76.5339
GOTERM_MF_FAT	GO:0001135~transcription factor activity, RNA polymerase II transcription factor recruiting	2	0.611621	0.0989069	CDC5L, MYB	195	9	16866	19.2205	1	0.463079	76.8215

## Sheet: GO-MF Human WD40
	Table S4: GO categorization for molecular functions of human WD40 genes using DAVID
Category	Term	Count	%	PValue	Genes	List Total	Pop Hits	Pop Total	Fold Enrichment	Bonferroni	Benjamini	FDR
GOTERM_MF_FAT	GO:0032403~protein complex binding	30	8.92857	3.53452e-07	FZR1, HIRA, STRN, CORO2B, ACTR3, PHIP, ERCC8, CORO2A, PAFAH1B1, ELP2, RBBP4, STRN3, STRN4, CORO6, CDC20B, CDC20, RPTOR, SCAP, ARPC1A, CORO1C, ARPC1B, CORO1B, CORO1A, CDKN1B, GNB2, GNB1, WRAP53, GNB4, WDR1, PPP2R2A	207	766	15478	2.92844	0.000163635	0.000163635	0.00050348
GOTERM_MF_FAT	GO:0019787~ubiquitin-like protein transferase activity	22	6.54762	4.23364e-07	DTL, BTRC, SKP2, HERC1, PRPF19, TRIM37, WSB1, RFWD2, ERCC8, FBXW7, FBXW8, RNF7, RFWD3, WDSUB1, UBE2M, DDB2, RBCK1, FBXW2, TRAF7, ATG16L1, FBXW11, FBXO7	207	439	15478	3.74716	0.000195998	9.8004e-05	0.000603067
GOTERM_MF_FAT	GO:0004842~ubiquitin-protein transferase activity	21	6.25	8.38003e-07	DTL, BTRC, SKP2, HERC1, PRPF19, TRIM37, WSB1, RFWD2, ERCC8, FBXW7, FBXW8, RNF7, RFWD3, WDSUB1, UBE2M, DDB2, RBCK1, FBXW2, TRAF7, FBXW11, FBXO7	207	419	15478	3.74757	0.00038792	0.000129324	0.0011937
GOTERM_MF_FAT	GO:0044877~macromolecular complex binding	40	11.9048	1.2948e-06	FZR1, HIRA, STRN, BOP1, WDR82, CORO2B, ACTR3, PHIP, ERCC8, CORO2A, EED, WDR13, WDR12, PAFAH1B1, BCAS3, LRWD1, ELP2, RBBP4, STRN3, STRN4, TLE4, CORO6, CDC20B, CDC20, RPTOR, SCAP, ARPC1A, CORO1C, TRIM37, CORO1B, ARPC1B, CORO1A, CDKN1B, GNB2, GNB1, WRAP53, GNB4, WDR1, CHAF1B, PPP2R2A	207	1306	15478	2.29014	0.000599313	0.000149862	0.00184439
GOTERM_MF_FAT	GO:0008017~microtubule binding	15	4.46429	1.40944e-06	DYNC1I1, KIF3B, KATNB1, RACGAP1, WDR81, EML4, EML2, CFAP44, EML3, EML1, RAE1, PAFAH1B1, KIF21A, KIF21B, WDR43	207	219	15478	5.12143	0.00065236	0.000130506	0.00200769
GOTERM_MF_FAT	GO:0008092~cytoskeletal protein binding	29	8.63095	7.73826e-06	KATNB1, WDR81, CORO2B, ACTR3, CORO2A, RAE1, PAFAH1B1, KIF21A, BCAS3, KIF21B, DYNC1I1, KIF3B, CORO6, RACGAP1, EML4, ARPC1A, EML2, CORO1C, ARPC1B, EML3, CORO1B, CFAP44, CORO1A, EML1, GNB1, WDR1, GNB3, WDR43, PPP2R2A	207	846	15478	2.56314	0.00357642	0.00059696	0.0110223
GOTERM_MF_FAT	GO:0015631~tubulin binding	16	4.7619	9.4638e-06	DYNC1I1, KIF3B, KATNB1, RACGAP1, WDR81, EML4, EML2, CFAP44, EML3, EML1, RAE1, PAFAH1B1, KIF21A, BCAS3, KIF21B, WDR43	207	294	15478	4.06928	0.00437218	0.00062577	0.01348
GOTERM_MF_FAT	GO:0055106~ubiquitin-protein transferase regulator activity	5	1.4881	1.98332e-05	FZR1, FBXW7, GLMN, CDC20B, CDC20	207	13	15478	28.7588	0.00914082	0.0011472	0.028248
GOTERM_MF_FAT	GO:0055103~ligase regulator activity	5	1.4881	2.74775e-05	FZR1, FBXW7, GLMN, CDC20B, CDC20	207	14	15478	26.7046	0.0126417	0.00141259	0.0391337
GOTERM_MF_FAT	GO:0042393~histone binding	12	3.57143	3.79078e-05	PHIP, TBL1XR1, ELP2, WDTC1, RBBP5, RBBP4, WDR5, BCAS3, LRWD1, TBL1X, CHAF1B, PWP1	207	185	15478	4.85014	0.0173985	0.00175363	0.0539849
GOTERM_MF_FAT	GO:0051015~actin filament binding	10	2.97619	6.80051e-05	CORO2B, CORO1C, ACTR3, ARPC1A, ARPC1B, CORO2A, CORO1B, CORO1A, CORO6, WDR1	207	132	15478	5.66462	0.0309969	0.0028584	0.0968275
GOTERM_MF_FAT	GO:0097027~ubiquitin-protein transferase activator activity	4	1.19048	0.000123861	FZR1, FBXW7, CDC20B, CDC20	207	8	15478	37.3865	0.0557377	0.00476788	0.176292
GOTERM_MF_FAT	GO:0019899~enzyme binding	42	12.5	0.000335797	WDCP, STRN, NBEA, LLGL1, LLGL2, STXBP5L, PEX7, RACK1, FBXW7, DMXL2, FBXW5, PAFAH1B1, BCAS3, MAP2K6, FBXO7, ELP2, WDTC1, KIF3B, RBBP4, TBL2, STRN3, STRN4, CDC20, WDR70, CDC5L, AMBRA1, RACGAP1, RPTOR, PREB, TRIM37, CORO1C, CDKN1B, GNB2, GNB1, STXBP5, RAB34, UBE2M, TRPC4AP, GLMN, TEP1, GNB3, PPP2R2A	207	1789	15478	1.75543	0.144013	0.0118903	0.47727
GOTERM_MF_FAT	GO:0071987~WD40-repeat domain binding	3	0.892857	0.000524212	USP47, CDC5L, CCT6A	207	3	15478	74.7729	0.215551	0.0171915	0.744138
GOTERM_MF_FAT	GO:0003723~RNA binding	39	11.6071	0.000562979	UTP4, STRAP, UTP18, COA1, UTP15, BOP1, RACK1, WDR75, DCAF13, WDR36, GRWD1, RAE1, CDC40, DHX16, ZNF106, EIF3I, WDR33, GEMIN5, TBL3, TBL2, WDR6, CCT6A, RRP9, CDC5L, RBBP7, PRPF4, CORO1A, WRAP53, NOL10, THOC6, WDR3, NLRP11, TEP1, SNRNP40, ESRP2, THOC3, WDR43, CSTF1, WDR46	207	1656	15478	1.76096	0.229513	0.017232	0.798964
GOTERM_MF_FAT	GO:0045502~dynein binding	5	1.4881	0.000921528	DYNC1I1, KATNB1, PAFAH1B1, WDR81, WDR43	207	33	15478	11.3292	0.347448	0.0263263	1.30471
GOTERM_MF_FAT	GO:0044822~poly(A) RNA binding	30	8.92857	0.00119327	UTP4, STRAP, UTP18, UTP15, BOP1, RACK1, DCAF13, WDR75, WDR36, GRWD1, CDC40, DHX16, ZNF106, WDR33, GEMIN5, TBL3, TBL2, WDR6, RRP9, CDC5L, CCT6A, CORO1A, NOL10, WDR3, NLRP11, SNRNP40, ESRP2, CSTF1, WDR43, WDR46	207	1196	15478	1.87558	0.424671	0.0319954	1.68641
GOTERM_MF_FAT	GO:0010997~anaphase-promoting complex binding	3	0.892857	0.00255271	FZR1, CDC20B, CDC20	207	6	15478	37.3865	0.693769	0.0636307	3.57542
GOTERM_MF_FAT	GO:0008601~protein phosphatase type 2A regulator activity	4	1.19048	0.00258917	PPP2R2B, PPP2R2C, PPP2R2D, PPP2R2A	207	21	15478	14.2425	0.698908	0.0612216	3.62562
GOTERM_MF_FAT	GO:0005543~phospholipid binding	13	3.86905	0.00283492	WDFY3, WDFY1, WDFY4, RACGAP1, WIPI2, WIPI1, WDR45B, TULP4, WDR35, NSMAF, NBEAL2, NBEAL1, WDR45	207	354	15478	2.7459	0.731373	0.0636085	3.96331
GOTERM_MF_FAT	GO:0080025~phosphatidylinositol-3,5-bisphosphate binding	4	1.19048	0.00338096	WIPI2, WIPI1, WDR45B, WDR45	207	23	15478	13.004	0.791546	0.0719487	4.70971
GOTERM_MF_FAT	GO:0051020~GTPase binding	12	3.57143	0.00344555	CORO1C, PREB, KIF3B, DMXL2, GNB2, GNB1, STXBP5, RAB34, GNB3, LLGL1, LLGL2, STXBP5L	207	316	15478	2.83948	0.797708	0.070063	4.79765
GOTERM_MF_FAT	GO:0030234~enzyme regulator activity	25	7.44048	0.00348045	FZR1, LLGL1, LLGL2, STXBP5L, PLAA, RACK1, FBXW7, PPP2R2B, BCAS3, NSMAF, PPP2R2C, PPP2R2D, WDTC1, CDC20, CDC20B, RACGAP1, RPTOR, PREB, CDKN1B, PPP1R7, STXBP5, GLMN, GNB5, APAF1, PPP2R2A	207	996	15478	1.87683	0.800962	0.0677789	4.84513
GOTERM_MF_FAT	GO:0019903~protein phosphatase binding	7	2.08333	0.0036771	RACK1, CDKN1B, STRN3, STRN4, STRN, CDC5L, PPP2R2A	207	111	15478	4.71541	0.818343	0.0686015	5.11226
GOTERM_MF_FAT	GO:0003777~microtubule motor activity	6	1.78571	0.00426447	DYNC1I1, KIF3B, DNAI2, KIF21A, KIF21B, DYNC1I2	207	80	15478	5.60797	0.861747	0.0760957	5.906
GOTERM_MF_FAT	GO:0019902~phosphatase binding	8	2.38095	0.00457165	RACK1, CDKN1B, STRN3, STRN4, TRPC4AP, STRN, CDC5L, PPP2R2A	207	154	15478	3.88431	0.880151	0.0783568	6.31864
GOTERM_MF_FAT	GO:0051721~protein phosphatase 2A binding	4	1.19048	0.00537037	STRN3, STRN4, STRN, PPP2R2A	207	27	15478	11.0775	0.917353	0.0882049	7.38373
GOTERM_MF_FAT	GO:0098772~molecular function regulator	31	9.22619	0.00600239	FZR1, LLGL1, LLGL2, STXBP5L, PLAA, WNT2, RACK1, FBXW7, NSMAF, PPP2R2B, BCAS3, PPP2R2C, PPP2R2D, WDTC1, CDC20, CDC20B, RACGAP1, HERC1, RPTOR, PREB, CDKN1B, GNB2, PPP1R7, STXBP5, MED16, GFRA1, GLMN, GNB5, APAF1, DENND3, PPP2R2A	207	1397	15478	1.65924	0.938424	0.0947579	8.21853
GOTERM_MF_FAT	GO:0035091~phosphatidylinositol binding	9	2.67857	0.00690057	WDFY3, TULP4, WDFY1, RACGAP1, WIPI2, WDR35, WIPI1, WDR45B, WDR45	207	209	15478	3.21989	0.959483	0.104661	9.39286
GOTERM_MF_FAT	GO:0032266~phosphatidylinositol-3-phosphate binding	4	1.19048	0.00867449	WIPI2, WIPI1, WDR45B, WDR45	207	32	15478	9.34662	0.982293	0.125812	11.6712
GOTERM_MF_FAT	GO:0003774~motor activity	7	2.08333	0.0104068	DYNC1I1, KIF3B, DNAI1, DNAI2, KIF21A, KIF21B, DYNC1I2	207	138	15478	3.79283	0.992121	0.144651	13.8447
GOTERM_MF_FAT	GO:0070016~armadillo repeat domain binding	3	0.892857	0.0124846	STRN3, STRN4, STRN	207	13	15478	17.2553	0.997023	0.166209	16.3859
GOTERM_MF_FAT	GO:0008757~S-adenosylmethionine-dependent methyltransferase activity	7	2.08333	0.0143201	RBBP5, WDR5, WDR77, WDR4, WDR82, TRMT61B, PPP2R2A	207	148	15478	3.53656	0.998742	0.183206	18.5728
GOTERM_MF_FAT	GO:0008047~enzyme activator activity	14	4.16667	0.0151649	RACGAP1, RPTOR, LLGL1, LLGL2, STXBP5L, PLAA, RACK1, PREB, CDKN1B, STXBP5, GNB5, APAF1, BCAS3, NSMAF	207	494	15478	2.11907	0.999154	0.187868	19.5613
GOTERM_MF_FAT	GO:0061630~ubiquitin protein ligase activity	8	2.38095	0.0168759	RFWD2, PRPF19, TRIM37, RNF7, BTRC, UBE2M, SKP2, FBXW11	207	198	15478	3.02113	0.999622	0.201603	21.5292
GOTERM_MF_FAT	GO:0043130~ubiquitin binding	6	1.78571	0.0181679	PLAA, RAE1, RBCK1, BUB3, WDR92, FBXO7	207	114	15478	3.93542	0.999794	0.210068	22.9855
GOTERM_MF_FAT	GO:0019888~protein phosphatase regulator activity	5	1.4881	0.018571	PPP1R7, PPP2R2B, PPP2R2C, PPP2R2D, PPP2R2A	207	76	15478	4.91927	0.99983	0.209092	23.4346
GOTERM_MF_FAT	GO:0061659~ubiquitin-like protein ligase activity	8	2.38095	0.0190708	RFWD2, PRPF19, TRIM37, RNF7, BTRC, UBE2M, SKP2, FBXW11	207	203	15478	2.94672	0.999866	0.209118	23.9882
GOTERM_MF_FAT	GO:0008656~cysteine-type endopeptidase activator activity involved in apoptotic process	3	0.892857	0.0210228	RACK1, CDKN1B, APAF1	207	17	15478	13.1952	0.999947	0.222941	26.1147
GOTERM_MF_FAT	GO:0042800~histone methyltransferase activity (H3-K4 specific)	3	0.892857	0.0234461	RBBP5, WDR5, WDR82	207	18	15478	12.4622	0.999983	0.24014	28.6777
GOTERM_MF_FAT	GO:0008276~protein methyltransferase activity	5	1.4881	0.0257498	RBBP5, WDR5, WDR77, EED, WDR82	207	84	15478	4.45077	0.999994	0.255166	31.0373
GOTERM_MF_FAT	GO:0008168~methyltransferase activity	8	2.38095	0.027573	RBBP5, WDR5, WDR77, WDR4, EED, WDR82, TRMT61B, PPP2R2A	207	219	15478	2.73143	0.999998	0.265252	32.8529
GOTERM_MF_FAT	GO:0016505~peptidase activator activity involved in apoptotic process	3	0.892857	0.0286157	RACK1, CDKN1B, APAF1	207	20	15478	11.2159	0.999999	0.268466	33.8713
GOTERM_MF_FAT	GO:0019208~phosphatase regulator activity	5	1.4881	0.0298845	PPP1R7, PPP2R2B, PPP2R2C, PPP2R2D, PPP2R2A	207	88	15478	4.24846	0.999999	0.273314	35.0912
GOTERM_MF_FAT	GO:0032182~ubiquitin-like protein binding	6	1.78571	0.0308131	PLAA, RAE1, RBCK1, BUB3, WDR92, FBXO7	207	131	15478	3.42472	0.999999	0.275316	35.9706
GOTERM_MF_FAT	GO:0000989~transcription factor activity, transcription factor binding	15	4.46429	0.0322007	TBL1XR1, ELP2, HIRA, TLE4, TLE1, CDC5L, TLE2, WDR75, TAF5L, DCAF6, MED16, WDR77, TBL1X, MYB, TBL1Y	207	606	15478	1.85082	1	0.280674	37.2641
GOTERM_MF_FAT	GO:0016741~transferase activity, transferring one-carbon groups	8	2.38095	0.0337588	RBBP5, WDR5, WDR77, WDR4, EED, WDR82, TRMT61B, PPP2R2A	207	229	15478	2.61216	1	0.287021	38.6876
GOTERM_MF_FAT	GO:0000988~transcription factor activity, protein binding	15	4.46429	0.0345581	TBL1XR1, ELP2, HIRA, TLE4, TLE1, CDC5L, TLE2, WDR75, TAF5L, DCAF6, MED16, WDR77, TBL1X, MYB, TBL1Y	207	612	15478	1.83267	1	0.287687	39.4061
GOTERM_MF_FAT	GO:0035064~methylated histone binding	4	1.19048	0.0367652	RBBP5, WDR5, LRWD1, PWP1	207	55	15478	5.43803	1	0.298084	41.3498
GOTERM_MF_FAT	GO:0051219~phosphoprotein binding	4	1.19048	0.0367652	FBXW7, TBL2, BTRC, PAFAH1B1	207	55	15478	5.43803	1	0.298084	41.3498
GOTERM_MF_FAT	GO:0042054~histone methyltransferase activity	4	1.19048	0.0438518	RBBP5, WDR5, EED, WDR82	207	59	15478	5.06935	1	0.339819	47.2056
GOTERM_MF_FAT	GO:0030507~spectrin binding	3	0.892857	0.0464778	DYNC1I1, GNB1, GNB3	207	26	15478	8.62765	1	0.350833	49.2339
GOTERM_MF_FAT	GO:0019788~NEDD8 transferase activity	2	0.595238	0.0521884	RNF7, UBE2M	207	4	15478	37.3865	1	0.379508	53.3972
GOTERM_MF_FAT	GO:0030515~snoRNA binding	3	0.892857	0.056585	TBL3, WDR3, RRP9	207	29	15478	7.73513	1	0.398816	56.3837
GOTERM_MF_FAT	GO:0004722~protein serine/threonine phosphatase activity	4	1.19048	0.0620655	PPP2R2B, PPP2R2C, PPP2R2D, PPP2R2A	207	68	15478	4.39841	1	0.422696	59.8574
GOTERM_MF_FAT	GO:0000386~second spliceosomal transesterification activity	2	0.595238	0.0648063	CDC40, WDR97	207	5	15478	29.9092	1	0.431089	61.4963
GOTERM_MF_FAT	GO:0017016~Ras GTPase binding	8	2.38095	0.0690226	CORO1C, KIF3B, DMXL2, STXBP5, RAB34, LLGL1, LLGL2, STXBP5L	207	269	15478	2.22373	1	0.446403	63.8966
GOTERM_MF_FAT	GO:1901981~phosphatidylinositol phosphate binding	5	1.4881	0.0763657	RACGAP1, WIPI2, WIPI1, WDR45B, WDR45	207	120	15478	3.11554	1	0.475478	67.7478
GOTERM_MF_FAT	GO:0003714~transcription corepressor activity	7	2.08333	0.0818619	TBL1XR1, HIRA, TLE4, TLE1, TLE2, TBL1X, TBL1Y	207	226	15478	2.31598	1	0.494288	70.3765
GOTERM_MF_FAT	GO:0003779~actin binding	10	2.97619	0.0836724	CORO2B, CORO1C, ACTR3, ARPC1A, ARPC1B, CORO2A, CORO1B, CORO1A, CORO6, WDR1	207	397	15478	1.88345	1	0.496273	71.1978
GOTERM_MF_FAT	GO:0000149~SNARE binding	5	1.4881	0.0896251	STXBP5, SEC22C, LLGL1, LLGL2, STXBP5L	207	127	15478	2.94382	1	0.515475	73.7514
GOTERM_MF_FAT	GO:0016504~peptidase activator activity	3	0.892857	0.090741	RACK1, CDKN1B, APAF1	207	38	15478	5.90313	1	0.514228	74.206
GOTERM_MF_FAT	GO:0031267~small GTPase binding	8	2.38095	0.0945777	CORO1C, KIF3B, DMXL2, STXBP5, RAB34, LLGL1, LLGL2, STXBP5L	207	291	15478	2.05561	1	0.523815	75.7139
GOTERM_MF_FAT	GO:0017111~nucleoside-triphosphatase activity	16	4.7619	0.0969721	DYNC1I1, KIF3B, RBBP4, KATNB1, DNAI2, ERCC8, CRBN, DNAI1, GNB2, GNB1, DHX16, GNB5, GNB3, KIF21A, KIF21B, DYNC1I2	207	779	15478	1.53577	1	0.52746	76.6129
GOTERM_MF_FAT	GO:0008289~lipid binding	14	4.16667	0.0993887	WDFY3, WDFY1, WDFY4, RACGAP1, WIPI2, WIPI1, WDR45B, SCAP, TULP4, WDR35, NSMAF, NBEAL2, NBEAL1, WDR45	207	656	15478	1.59576	1	0.531072	77.4888

## Sheet: GO-CC Mouse WD40
	Table S4: GO categorization for cellular component of mouse WD40 genes using DAVID
Category	Term	Count	%	PValue	Genes	List Total	Pop Hits	Pop Total	Fold Enrichment	Bonferroni	Benjamini	FDR
GOTERM_CC_FAT	GO:0080008~Cul4-RING E3 ubiquitin ligase complex	23	7.03364	4.34016e-36	DTL, DDB1, RBX1, GM7075, DCAF4, DCAF13, DCAF5, ERCC8, DCAF6, DCAF12, DCAF11, CDKN1B, DCAF7, RNF7, CRBN, DCAF10, DCAF8, FBXW5, PLRG1, DDB2, TRPC4AP, GLMN, DCAF17	242	26	14413	52.6858	1.99647e-33	1.99647e-33	6.1767e-33
GOTERM_CC_FAT	GO:0031461~cullin-RING ubiquitin ligase complex	32	9.78593	6.8258e-23	FZR1, BTRC, RBX1, GM7075, DCAF13, ERCC8, DCAF12, FBXW7, FBXW8, DCAF11, FBXW5, DCAF10, PLRG1, FBXW4, DCAF17, FBXW11, DTL, DDB1, SKP2, CDC20, DCAF4, DCAF5, DCAF6, DCAF7, CRBN, CDKN1B, RNF7, DCAF8, DDB2, USP47, TRPC4AP, GLMN	242	179	14413	10.6472	3.13987e-20	1.56993e-20	9.71415e-20
GOTERM_CC_FAT	GO:0000151~ubiquitin ligase complex	35	10.7034	2.74588e-19	FZR1, BTRC, RBX1, GM7075, DCAF13, ERCC8, DCAF12, FBXW7, FBXW8, DCAF11, PLRG1, FBXW5, DCAF10, FBXW4, RBCK1, TRAF7, DCAF17, FBXW11, FBXO7, DTL, DDB1, SKP2, CDC20, DCAF4, DCAF5, DCAF6, DCAF7, CRBN, CDKN1B, RNF7, DCAF8, DDB2, USP47, GLMN, TRPC4AP	242	293	14413	7.11442	1.26311e-16	4.21035e-17	3.90781e-16
GOTERM_CC_FAT	GO:0031464~Cul4A-RING E3 ubiquitin ligase complex	8	2.44648	3.85317e-11	ERCC8, CDKN1B, CRBN, DTL, DDB1, GLMN, TRPC4AP, RBX1	242	10	14413	47.6463	1.77245e-08	4.43114e-09	5.48363e-08
GOTERM_CC_FAT	GO:0015630~microtubule cytoskeleton	49	14.9847	7.90584e-10	KATNB1, WDR81, PRPF19, DCAF13, DCAF12, IFT122, WDR73, PAFAH1B1, WDR11, KIF21A, LRWD1, WDR35, BCAS3, KIF21B, FBXW11, WDR34, TBC1D31, IFT140, DYNC1I1, TBL1XR1, KIF3B, IFT80, DTL, AHI1, CDC20, CCT6A, RACGAP1, EML6, EML5, EML4, RFWD2, CIAO1, EML2, WDR47, EML3, NEDD1, POC1A, AAAS, POC1B, EML1, WDR62, WRAP73, LYST, IFT172, AAMP, TBL1X, WDR44, WDR43, DYNC1I2	242	1111	14413	2.62676	3.63669e-07	7.27337e-08	1.12512e-06
GOTERM_CC_FAT	GO:0030684~preribosome	13	3.97554	4.37822e-09	TBL3, UTP18, RRP9, BOP1, PWP2, WDR74, DCAF13, WDR37, WDR36, AAMP, WDR12, WDR3, WDR46	242	76	14413	10.1875	2.01398e-06	3.35664e-07	6.23087e-06
GOTERM_CC_FAT	GO:0019005~SCF ubiquitin ligase complex	11	3.36391	7.1145e-08	GM7075, FBXW7, FBXW8, RNF7, FBXW5, BTRC, FBXW4, SKP2, USP47, FBXW11, RBX1	242	62	14413	10.5667	3.27262e-05	4.67523e-06	0.00010125
GOTERM_CC_FAT	GO:0030686~90S preribosome	8	2.44648	2.93983e-07	TBL3, WDR37, UTP18, WDR3, WDR12, BOP1, WDR46, PWP2	242	28	14413	17.0165	0.000135223	1.69039e-05	0.000418381
GOTERM_CC_FAT	GO:0000159~protein phosphatase type 2A complex	7	2.14067	3.2224e-07	STRN3, STRN4, STRN, PPP2R2B, PPP2R2C, PPP2R2D, PPP2R2A	242	18	14413	23.1614	0.000148219	1.64699e-05	0.000458595
GOTERM_CC_FAT	GO:0005730~nucleolus	36	11.0092	1.1412e-06	UTP18, UTP15, BOP1, WDR74, DCAF13, WDR75, WDR37, FBXW7, WDR55, WDR36, PLRG1, GRWD1, RAE1, EED, WDR12, BCAS3, DCAF17, WDR33, RBBP5, TBL3, DTL, PAK1IP1, SKP2, TLE1, CDC5L, RRP9, PWP2, PWP1, BRWD1, NEDD1, CRBN, NOL10, NLE1, WDR3, WDR43, WDR46	242	869	14413	2.4673	0.000524816	5.2494e-05	0.00162409
GOTERM_CC_FAT	GO:0032040~small-subunit processome	8	2.44648	1.84927e-06	DCAF13, TBL3, WDR36, UTP18, WDR3, RRP9, WDR46, PWP2	242	36	14413	13.2351	0.000850305	7.73303e-05	0.00263176
GOTERM_CC_FAT	GO:0044452~nucleolar part	10	3.0581	2.65919e-06	TBL3, WDR37, UTP18, UTP15, WDR3, WDR12, BOP1, RRP9, WDR43, PWP2	242	71	14413	8.38843	0.00122248	0.000101931	0.00378437
GOTERM_CC_FAT	GO:0019898~extrinsic component of membrane	18	5.50459	5.14362e-06	WDFY3, HCK, WDFY4, WIPI2, RACGAP1, WIPI1, WDR45B, COQ4, GNB2, GNB1, GFRA1, GNB4, GNB3, NSMAF, NBEAL2, PIK3R4, NBEAL1, WDR45	242	281	14413	3.81509	0.00236327	0.000181989	0.00731989
GOTERM_CC_FAT	GO:0005813~centrosome	24	7.33945	1.00156e-05	KIF3B, IFT80, DTL, KATNB1, AHI1, CDC20, WDR81, RFWD2, DCAF13, DCAF12, NEDD1, POC1A, AAAS, POC1B, WRAP73, WDR62, PAFAH1B1, WDR35, WDR43, WDR34, FBXW11, DYNC1I2, IFT140, TBC1D31	242	496	14413	2.88183	0.00459662	0.000329033	0.0142528
GOTERM_CC_FAT	GO:0008287~protein serine/threonine phosphatase complex	8	2.44648	1.02848e-05	STRN3, STRN4, STRN, WDR82, PPP2R2B, PPP2R2C, PPP2R2D, PPP2R2A	242	46	14413	10.3579	0.00471984	0.000315351	0.0146358
GOTERM_CC_FAT	GO:1903293~phosphatase complex	8	2.44648	1.02848e-05	STRN3, STRN4, STRN, WDR82, PPP2R2B, PPP2R2C, PPP2R2D, PPP2R2A	242	46	14413	10.3579	0.00471984	0.000315351	0.0146358
GOTERM_CC_FAT	GO:0005819~spindle	18	5.50459	1.22369e-05	DYNC1I1, TBL1XR1, KIF3B, KATNB1, CDC20, RACGAP1, EML4, CIAO1, EML2, PRPF19, NEDD1, POC1A, EML1, POC1B, WDR73, WDR62, PAFAH1B1, TBL1X	242	300	14413	3.57347	0.00561319	0.000351751	0.0174135
GOTERM_CC_FAT	GO:0036064~ciliary basal body	11	3.36391	1.41983e-05	POC1A, NEDD1, IFT122, POC1B, IFT80, WRAP73, IFT172, AHI1, WDR35, WDR34, IFT140	242	109	14413	6.01043	0.00651	0.000384119	0.0202045
GOTERM_CC_FAT	GO:0061700~GATOR2 complex	5	1.52905	1.4795e-05	MIOS, SEH1L, SEC13, WDR24, WDR59	242	10	14413	29.7789	0.00678262	0.000378025	0.0210534
GOTERM_CC_FAT	GO:0030990~intraciliary transport particle	7	2.14067	1.55805e-05	WDR19, KIF3B, IFT122, IFT80, IFT172, WDR35, IFT140	242	33	14413	12.6335	0.00714147	0.000377144	0.0221712
GOTERM_CC_FAT	GO:0005874~microtubule	21	6.42202	1.58296e-05	DYNC1I1, TBL1XR1, KIF3B, KATNB1, CCT6A, EML6, WDR81, EML5, EML4, EML2, EML3, WDR47, EML1, PAFAH1B1, WDR44, TBL1X, BCAS3, KIF21A, KIF21B, WDR43, DYNC1I2	242	405	14413	3.08818	0.00725523	0.000364018	0.0225256
GOTERM_CC_FAT	GO:0005654~nucleoplasm	65	19.8777	2.24906e-05	HIRA, EDC4, WDR82, WDR75, MIOS, TAF5L, DCAF11, PLRG1, WDR77, EED, NUP37, MYB, WDR33, TBL1XR1, RBBP5, ELP2, RBBP4, DTL, DDB1, STRN3, CDC5L, RBBP7, PRPF4, RPTOR, TRIM37, RFWD2, AAAS, RFWD3, DCAF7, MED16, WRAP53, THOC6, DDB2, SNRNP40, ESRP2, THOC3, FZR1, BOP1, LLGL2, PRPF19, WDR19, WDR18, WDR13, DHX16, WDR12, WDHD1, BUB3, GEMIN5, WDFY3, TAF5, WDR5, PAK1IP1, CDC20, RACGAP1, WIPI2, NEDD1, RNF7, WDR61,…	242	2325	14413	1.66506	0.0102925	0.000492536	0.0320028
GOTERM_CC_FAT	GO:0005929~cilium	24	7.33945	2.96653e-05	KIF3B, IFT80, WDR60, AHI1, AMBRA1, SPAG16, NEDD1, POC1A, WDR19, TULP4, IFT122, POC1B, WDPCP, WRAP73, GNB1, IFT172, GNB5, PAFAH1B1, WDR11, ATG16L1, WDR35, PIK3R4, WDR34, IFT140	242	531	14413	2.69188	0.0135535	0.00062009	0.0422099
GOTERM_CC_FAT	GO:0005815~microtubule organizing center	27	8.25688	3.5421e-05	KIF3B, IFT80, DTL, KATNB1, AHI1, CDC20, WDR81, RFWD2, DCAF13, DCAF12, NEDD1, POC1A, IFT122, AAAS, POC1B, WDR62, WRAP73, IFT172, PAFAH1B1, LRWD1, WDR35, FBXW11, WDR34, WDR43, DYNC1I2, TBC1D31, IFT140	242	651	14413	2.47014	0.0161619	0.000708182	0.0503977
GOTERM_CC_FAT	GO:0034388~Pwp2p-containing subcomplex of 90S preribosome	4	1.22324	4.50434e-05	TBL3, UTP18, WDR3, PWP2	242	5	14413	47.6463	0.0205072	0.000862979	0.0640845
GOTERM_CC_FAT	GO:0031465~Cul4B-RING E3 ubiquitin ligase complex	4	1.22324	4.50434e-05	DTL, DDB1, DDB2, RBX1	242	5	14413	47.6463	0.0205072	0.000862979	0.0640845
GOTERM_CC_FAT	GO:0035859~Seh1-associated complex	5	1.52905	6.68969e-05	MIOS, SEH1L, SEC13, WDR24, WDR59	242	14	14413	21.2707	0.0303049	0.00123019	0.0951622
GOTERM_CC_FAT	GO:0031467~Cul7-RING ubiquitin ligase complex	4	1.22324	8.89726e-05	GM7075, FBXW8, RNF7, RBX1	242	6	14413	39.7052	0.0401029	0.00157296	0.126547
GOTERM_CC_FAT	GO:0044451~nucleoplasm part	28	8.56269	0.000100954	HIRA, WDR82, PRPF19, WDR75, TAF5L, PLRG1, EED, WDR33, GEMIN5, WDFY3, TBL1XR1, ELP2, RBBP5, RBBP4, TAF5, WDR5, CDC5L, RBBP7, PRPF4, RFWD2, TRIM37, RFWD3, WDR61, MED16, WRAP53, THOC6, TBL1X, THOC3	242	734	14413	2.27196	0.0453793	0.00171857	0.143577
GOTERM_CC_FAT	GO:0005643~nuclear pore	8	2.44648	0.000112677	NUP214, AAAS, RAE1, SEH1L, SEC13, NUP37, NUP43, PIK3R4	242	66	14413	7.21913	0.050514	0.00184952	0.160237
GOTERM_CC_FAT	GO:0034045~pre-autophagosomal structure membrane	5	1.52905	0.000118468	WIPI2, ATG16L1, WIPI1, WDR45B, WDR45	242	16	14413	18.6118	0.0530399	0.00187749	0.168465
GOTERM_CC_FAT	GO:0044441~ciliary part	17	5.19878	0.000140898	IFT80, AHI1, AMBRA1, SPAG16, NEDD1, POC1A, IFT122, POC1B, WDPCP, WRAP73, GNB1, IFT172, ATG16L1, WDR35, WDR34, PIK3R4, IFT140	242	330	14413	3.06813	0.0627614	0.00215825	0.200332
GOTERM_CC_FAT	GO:0034708~methyltransferase complex	9	2.75229	0.000189109	TRIM37, RBBP5, RBBP4, WDR5, WDR77, WDR4, EED, WDR82, RBBP7	242	95	14413	5.64232	0.0833215	0.00280247	0.268794
GOTERM_CC_FAT	GO:0030991~intraciliary transport particle A	4	1.22324	0.000243006	WDR19, IFT122, WDR35, IFT140	242	8	14413	29.7789	0.105774	0.00348755	0.345279
GOTERM_CC_FAT	GO:0099513~polymeric cytoskeletal fiber	26	7.95107	0.000289987	KATNB1, WDR81, ACTR3, PAFAH1B1, BCAS3, KIF21A, KIF21B, DYNC1I1, TBL1XR1, KIF3B, HCK, CCT6A, EML6, EML5, EML4, EML2, EML3, CORO1B, WDR47, CORO1A, EML1, WDR1, WDR44, TBL1X, WDR43, DYNC1I2	242	700	14413	2.21215	0.124897	0.00403467	0.411905
GOTERM_CC_FAT	GO:0099512~supramolecular fiber	26	7.95107	0.000289987	KATNB1, WDR81, ACTR3, PAFAH1B1, BCAS3, KIF21A, KIF21B, DYNC1I1, TBL1XR1, KIF3B, HCK, CCT6A, EML6, EML5, EML4, EML2, EML3, CORO1B, WDR47, CORO1A, EML1, WDR1, WDR44, TBL1X, WDR43, DYNC1I2	242	700	14413	2.21215	0.124897	0.00403467	0.411905
GOTERM_CC_FAT	GO:0000776~kinetochore	10	3.0581	0.000316242	DYNC1I1, SEH1L, SEC13, PAFAH1B1, NUP37, LRWD1, NUP43, WDR81, WDR43, BUB3	242	129	14413	4.61689	0.135405	0.0042701	0.449119
GOTERM_CC_FAT	GO:0005930~axoneme	9	2.75229	0.000427211	WDPCP, IFT172, AMBRA1, ATG16L1, WDR35, WDR34, PIK3R4, IFT140, SPAG16	242	107	14413	5.00954	0.178447	0.00560023	0.60627
GOTERM_CC_FAT	GO:0097014~ciliary plasm	9	2.75229	0.000427211	WDPCP, IFT172, AMBRA1, ATG16L1, WDR35, WDR34, PIK3R4, IFT140, SPAG16	242	107	14413	5.00954	0.178447	0.00560023	0.60627
GOTERM_CC_FAT	GO:0031080~nuclear pore outer ring	4	1.22324	0.000507962	SEH1L, SEC13, NUP37, NUP43	242	10	14413	23.8231	0.208418	0.00647125	0.720483
GOTERM_CC_FAT	GO:0098687~chromosomal region	16	4.89297	0.000588269	DYNC1I1, DDB1, WDR82, WDR81, SEH1L, THOC6, SEC13, TEP1, NUP37, PAFAH1B1, WDHD1, LRWD1, THOC3, WDR43, NUP43, BUB3	242	339	14413	2.81099	0.237142	0.00728908	0.833946
GOTERM_CC_FAT	GO:0005875~microtubule associated complex	10	3.0581	0.000780478	DYNC1I1, KIF3B, KATNB1, PAFAH1B1, KIF21A, KIF21B, WDR81, WDR34, WDR43, DYNC1I2	242	146	14413	4.0793	0.301737	0.00940705	1.10502
GOTERM_CC_FAT	GO:0043224~nuclear SCF ubiquitin ligase complex	3	0.917431	0.000826119	GM7075, RNF7, RBX1	242	3	14413	59.5579	0.316256	0.00970063	1.16929
GOTERM_CC_FAT	GO:0031462~Cul2-RING ubiquitin ligase complex	4	1.22324	0.00090847	GM7075, RNF7, GLMN, RBX1	242	12	14413	19.8526	0.341695	0.0103977	1.28515
GOTERM_CC_FAT	GO:0000775~chromosome, centromeric region	11	3.36391	0.00120851	DYNC1I1, SEH1L, SEC13, PAFAH1B1, NUP37, LRWD1, WDHD1, NUP43, WDR81, WDR43, BUB3	242	187	14413	3.5034	0.426645	0.0134755	1.70621
GOTERM_CC_FAT	GO:0030687~preribosome, large subunit precursor	5	1.52905	0.00148454	WDR74, WDR37, AAMP, WDR12, BOP1	242	30	14413	9.92631	0.495101	0.0161397	2.09211
GOTERM_CC_FAT	GO:0000407~pre-autophagosomal structure	5	1.52905	0.00148454	WIPI2, ATG16L1, WIPI1, WDR45B, WDR45	242	30	14413	9.92631	0.495101	0.0161397	2.09211
GOTERM_CC_FAT	GO:0070545~PeBoW complex	3	0.917431	0.00163399	WDR37, WDR12, BOP1	242	4	14413	44.6684	0.528696	0.0173421	2.30045
GOTERM_CC_FAT	GO:0000922~spindle pole	9	2.75229	0.00169056	DYNC1I1, POC1A, NEDD1, EML1, POC1B, WDR73, WDR62, KATNB1, CDC20	242	132	14413	4.06076	0.540821	0.0175335	2.3792
GOTERM_CC_FAT	GO:0035097~histone methyltransferase complex	7	2.14067	0.00169135	TRIM37, RBBP5, RBBP4, WDR5, EED, WDR82, RBBP7	242	76	14413	5.48559	0.540989	0.0171552	2.3803
GOTERM_CC_FAT	GO:0035098~ESC/E(Z) complex	4	1.22324	0.00220092	TRIM37, RBBP4, EED, RBBP7	242	16	14413	14.8895	0.637068	0.0217925	3.08704
GOTERM_CC_FAT	GO:0044427~chromosomal part	27	8.25688	0.00296994	HIRA, WDR82, WDR81, PRPF19, PLRG1, SEH1L, EED, PAFAH1B1, NUP37, BCAS3, LRWD1, WDHD1, BUB3, DYNC1I1, RBBP4, TAF5, DDB1, CDC5L, RFWD3, WDR61, THOC6, SEC13, TEP1, NUP43, THOC3, WDR43, CHAF1B	242	871	14413	1.84623	0.745437	0.0286911	4.14463
GOTERM_CC_FAT	GO:0005776~autophagosome	7	2.14067	0.0033568	WDFY3, AMBRA1, WIPI2, ATG16L1, ATG16L2, WIPI1, PIK3R4	242	87	14413	4.79201	0.787055	0.0317098	4.67258
GOTERM_CC_FAT	GO:0005694~chromosome	29	8.8685	0.00371372	HIRA, WDR82, WDR81, PRPF19, PLRG1, SEH1L, EED, PAFAH1B1, NUP37, WDHD1, BCAS3, LRWD1, BUB3, DYNC1I1, RBBP4, DTL, TAF5, DDB1, CDC5L, RFWD3, PPP1R7, WDR61, THOC6, SEC13, TEP1, NUP43, WDR43, THOC3, CHAF1B	242	978	14413	1.76603	0.819403	0.0343254	5.15727
GOTERM_CC_FAT	GO:0005829~cytosol	50	15.2905	0.00383568	BTRC, NBEA, PEX7, COPB2, WDR73, WDR77, MLST8, MYB, MAP2K6, NWD1, TLE6, TLE1, AP4M1, CCT6A, TRIM37, CIAO1, EML1, ATG4A, LYST, GNB5, WDR44, WDR45, PPP2R2A, STRAP, WDR45B, RBX1, RACK1, PAFAH1B1, TRAF7, PPP2R2B, PPP2R2C, FBXW11, PPP2R2D, GEMIN5, FBXO7, KIF3B, WDFY1, WDTC1, HCK, AMBRA1, WIPI2, WIPI1, CORO1B, CORO1A, CDKN1B, WDR4, SEC13, APAF1, ATG16L1, CHAF1B	242	2011	14413	1.4808	0.829293	0.0347384	5.32237
GOTERM_CC_FAT	GO:0030529~intracellular ribonucleoprotein complex	28	8.56269	0.00383896	UTP18, EDC4, BOP1, WDR74, RACK1, PRPF19, DCAF13, WDR37, WDR36, PLRG1, CDC40, WDR12, DHX16, EIF3I, PPWD1, DYNC1I1, TBL3, CDC5L, RRP9, PRPF4, PWP2, WDR83, WRAP53, AAMP, TEP1, WDR3, SNRNP40, WDR46	242	934	14413	1.78546	0.829551	0.0340977	5.32681
GOTERM_CC_FAT	GO:1990904~ribonucleoprotein complex	28	8.56269	0.00389472	UTP18, EDC4, BOP1, WDR74, RACK1, PRPF19, DCAF13, WDR37, WDR36, PLRG1, CDC40, WDR12, DHX16, EIF3I, PPWD1, DYNC1I1, TBL3, CDC5L, RRP9, PRPF4, PWP2, WDR83, WRAP53, AAMP, TEP1, WDR3, SNRNP40, WDR46	242	935	14413	1.78355	0.833884	0.0339315	5.40221
GOTERM_CC_FAT	GO:0012507~ER to Golgi transport vesicle membrane	4	1.22324	0.00426501	SEC31B, SEC31A, SEC13, SCAP	242	20	14413	11.9116	0.859998	0.0364166	5.90143
GOTERM_CC_FAT	GO:0000152~nuclear ubiquitin ligase complex	5	1.52905	0.00518595	GM7075, FZR1, RNF7, CDC20, RBX1	242	42	14413	7.09022	0.90853	0.043325	7.13246
GOTERM_CC_FAT	GO:0071013~catalytic step 2 spliceosome	7	2.14067	0.00572503	PRPF19, WDR83, PLRG1, CDC40, SNRNP40, CDC5L, PPWD1	242	97	14413	4.29799	0.928716	0.0468849	7.84607
GOTERM_CC_FAT	GO:0030662~coated vesicle membrane	6	1.83486	0.00706739	COPB2, COPA, SEC31B, SEC31A, SEC13, SCAP	242	72	14413	4.96315	0.961709	0.0565951	9.60098
GOTERM_CC_FAT	GO:0005680~anaphase-promoting complex	4	1.22324	0.00720935	FZR1, RNF7, CDC20, RBX1	242	24	14413	9.92631	0.964146	0.0567194	9.78474
GOTERM_CC_FAT	GO:0031466~Cul5-RING ubiquitin ligase complex	3	0.917431	0.00729517	GM7075, RNF7, RBX1	242	8	14413	22.3342	0.965544	0.0564164	9.89566
GOTERM_CC_FAT	GO:0017053~transcriptional repressor complex	6	1.83486	0.0103666	CORO2A, TBL1XR1, ELP2, RBBP4, TBL1X, RBBP7	242	79	14413	4.52338	0.991717	0.0780334	13.783
GOTERM_CC_FAT	GO:0000421~autophagosome membrane	4	1.22324	0.0111115	WDFY3, ATG16L1, ATG16L2, WIPI1	242	28	14413	8.50826	0.994142	0.0820983	14.7019
GOTERM_CC_FAT	GO:0005681~spliceosomal complex	9	2.75229	0.0122748	PRPF19, WDR83, PLRG1, CDC40, DHX16, SNRNP40, CDC5L, PRPF4, PPWD1	242	184	14413	2.91316	0.996591	0.0889313	16.1189
GOTERM_CC_FAT	GO:0048188~Set1C/COMPASS complex	3	0.917431	0.0138641	RBBP5, WDR5, WDR82	242	11	14413	16.2431	0.998375	0.0983985	18.0195
GOTERM_CC_FAT	GO:0005885~Arp2/3 protein complex	3	0.917431	0.0138641	ACTR3, ARPC1A, ARPC1B	242	11	14413	16.2431	0.998375	0.0983985	18.0195
GOTERM_CC_FAT	GO:0005773~vacuole	29	8.8685	0.0164192	SEC31A, LRBA, LLGL1, MIOS, WDR72, WDR11, PIK3R4, DYNC1I1, WDFY3, WDFY2, WDFY1, HCK, AP4M1, AMBRA1, WIPI2, WIPI1, RPTOR, VPS8, WDR48, CORO1A, CDKN1B, GNB2, GNB1, RAB34, GNB4, WDR41, WDR44, ATG16L1, ATG16L2	242	1097	14413	1.57446	0.999507	0.113861	20.9911
GOTERM_CC_FAT	GO:0072372~primary cilium	9	2.75229	0.0178411	WDR19, IFT122, IFT80, GNB1, IFT172, GNB5, AHI1, PAFAH1B1, IFT140	242	197	14413	2.72092	0.999747	0.12137	22.6012
GOTERM_CC_FAT	GO:0000974~Prp19 complex	3	0.917431	0.0221965	PRPF19, PLRG1, CDC5L	242	14	14413	12.7624	0.999967	0.146878	27.345
GOTERM_CC_FAT	GO:0005662~DNA replication factor A complex	3	0.917431	0.0253328	PRPF19, PLRG1, CDC5L	242	15	14413	11.9116	0.999993	0.163758	30.5921
GOTERM_CC_FAT	GO:0030134~ER to Golgi transport vesicle	4	1.22324	0.0253365	SEC31B, SEC31A, SEC13, SCAP	242	38	14413	6.26925	0.999993	0.161544	30.5958
GOTERM_CC_FAT	GO:0005834~heterotrimeric G-protein complex	4	1.22324	0.0253365	GNB2, GNB1, GNB4, GNB3	242	38	14413	6.26925	0.999993	0.161544	30.5958
GOTERM_CC_FAT	GO:0000777~condensed chromosome kinetochore	6	1.83486	0.0271988	DYNC1I1, SEH1L, NUP37, LRWD1, NUP43, BUB3	242	101	14413	3.53809	0.999997	0.170175	32.4594
GOTERM_CC_FAT	GO:0005635~nuclear envelope	14	4.28135	0.0304836	WDFY3, FZR1, DTL, NUP214, AAAS, PLRG1, SEH1L, RAE1, WDR3, SEC13, PAFAH1B1, NUP37, PIK3R4, NUP43	242	433	14413	1.92566	0.999999	0.186481	35.6335
GOTERM_CC_FAT	GO:0030120~vesicle coat	4	1.22324	0.0308754	COPB2, COPA, SEC31B, SEC31A	242	41	14413	5.81052	0.999999	0.186243	36.0027
GOTERM_CC_FAT	GO:0001750~photoreceptor outer segment	5	1.52905	0.0324045	WDR19, GNB1, GNB5, AHI1, IFT140	242	72	14413	4.13596	1	0.192185	37.4249
GOTERM_CC_FAT	GO:0031234~extrinsic component of cytoplasmic side of plasma membrane	6	1.83486	0.0325756	GNB2, GNB1, HCK, GNB4, GNB3, RACGAP1	242	106	14413	3.3712	1	0.190701	37.5822
GOTERM_CC_FAT	GO:0043291~RAVE complex	2	0.611621	0.0331636	DMXL1, DMXL2	242	2	14413	59.5579	1	0.191456	38.1199
GOTERM_CC_FAT	GO:0036284~tubulobulbar complex	2	0.611621	0.0331636	ACTR3, ARPC1B	242	2	14413	59.5579	1	0.191456	38.1199
GOTERM_CC_FAT	GO:0031519~PcG protein complex	4	1.22324	0.0369967	TRIM37, RBBP4, EED, RBBP7	242	44	14413	5.41435	1	0.208908	41.5212
GOTERM_CC_FAT	GO:0005814~centriole	6	1.83486	0.0385725	POC1A, NEDD1, POC1B, WDR62, AHI1, WDR34	242	111	14413	3.21934	1	0.214364	42.8684
GOTERM_CC_FAT	GO:0000779~condensed chromosome, centromeric region	6	1.83486	0.0424738	DYNC1I1, SEH1L, NUP37, LRWD1, NUP43, BUB3	242	114	14413	3.13462	1	0.231026	46.0806
GOTERM_CC_FAT	GO:0044450~microtubule organizing center part	7	2.14067	0.0436697	POC1A, NEDD1, POC1B, WDR62, KATNB1, AHI1, WDR34	242	153	14413	2.72487	1	0.234137	47.031
GOTERM_CC_FAT	GO:0015629~actin cytoskeleton	14	4.28135	0.0438521	TAF5, HCK, CORO6, LLGL1, LLGL2, CORO2B, ARPC1A, ACTR3, CORO1C, CORO1B, CORO2A, ARPC1B, CORO1A, WDR1	242	457	14413	1.82453	1	0.232377	47.1746
GOTERM_CC_FAT	GO:0016604~nuclear body	12	3.66972	0.0448122	WDFY3, RFWD2, PRPF19, RFWD3, PLRG1, WRAP53, HIRA, THOC6, CDC5L, PRPF4, THOC3, GEMIN5	242	367	14413	1.9474	1	0.234296	47.9246
GOTERM_CC_FAT	GO:0033186~CAF-1 complex	2	0.611621	0.0493323	RBBP4, CHAF1B	242	3	14413	39.7052	1	0.252407	51.3239
GOTERM_CC_FAT	GO:0005868~cytoplasmic dynein complex	3	0.917431	0.0559585	DYNC1I1, WDR34, DYNC1I2	242	23	14413	7.76842	1	0.278936	55.9359
GOTERM_CC_FAT	GO:0000123~histone acetyltransferase complex	5	1.52905	0.0599658	WDR75, ELP2, TAF5L, TAF5, WDR5	242	88	14413	3.38397	1	0.293125	58.5243
GOTERM_CC_FAT	GO:0005871~kinesin complex	4	1.22324	0.0642376	KIF3B, PAFAH1B1, KIF21A, KIF21B	242	55	14413	4.33148	1	0.307858	61.1275
GOTERM_CC_FAT	GO:0048475~coated membrane	5	1.52905	0.0683241	COPB2, COPA, SEC31B, SEC31A, AP4M1	242	92	14413	3.23684	1	0.321283	63.4748
GOTERM_CC_FAT	GO:0030117~membrane coat	5	1.52905	0.0683241	COPB2, COPA, SEC31B, SEC31A, AP4M1	242	92	14413	3.23684	1	0.321283	63.4748
GOTERM_CC_FAT	GO:0030894~replisome	3	0.917431	0.0695963	PRPF19, PLRG1, CDC5L	242	26	14413	6.87206	1	0.323205	64.1782
GOTERM_CC_FAT	GO:0043601~nuclear replisome	3	0.917431	0.0695963	PRPF19, PLRG1, CDC5L	242	26	14413	6.87206	1	0.323205	64.1782
GOTERM_CC_FAT	GO:0030135~coated vesicle	7	2.14067	0.0720375	COPB2, COPA, SEC31B, SEC31A, SEC13, WIPI1, SCAP	242	174	14413	2.39601	1	0.329613	65.4929
GOTERM_CC_FAT	GO:0031248~protein acetyltransferase complex	5	1.52905	0.0843118	WDR75, ELP2, TAF5L, TAF5, WDR5	242	99	14413	3.00797	1	0.372309	71.4497
GOTERM_CC_FAT	GO:1902493~acetyltransferase complex	5	1.52905	0.0843118	WDR75, ELP2, TAF5L, TAF5, WDR5	242	99	14413	3.00797	1	0.372309	71.4497
GOTERM_CC_FAT	GO:0000118~histone deacetylase complex	4	1.22324	0.0884237	TBL1XR1, RBBP4, TBL1X, RBBP7	242	63	14413	3.78145	1	0.38365	73.221
GOTERM_CC_FAT	GO:0072686~mitotic spindle	4	1.22324	0.0884237	EML2, EML1, RACGAP1, EML4	242	63	14413	3.78145	1	0.38365	73.221
GOTERM_CC_FAT	GO:0070461~SAGA-type complex	3	0.917431	0.0943819	WDR75, TAF5L, TAF5	242	31	14413	5.76366	1	0.400942	75.6071
GOTERM_CC_FAT	GO:0005884~actin filament	5	1.52905	0.0967517	ACTR3, CORO1B, CORO1A, HCK, WDR1	242	104	14413	2.86336	1	0.405536	76.5

## Sheet: GO-CC Human WD40
	Table S4: GO categorization for cellular component of human WD40 genes using DAVID
Category	Term	Count	%	PValue	Genes	List Total	Pop Hits	Pop Total	Fold Enrichment	Bonferroni	Benjamini	FDR
GOTERM_CC_FAT	GO:0080008~Cul4-RING E3 ubiquitin ligase complex	22	6.54762	4.23595e-33	DTL, DDB1, DCAF4, DCAF5, ERCC8, DCAF13, DCAF12, DCAF6, CRBN, RNF7, DCAF11, CDKN1B, DCAF7, DCAF8, FBXW5, DCAF10, PLRG1, DDB2, TRPC4AP, GLMN, DCAF17, DCAF16	258	26	14527	47.6437	2.0502e-30	2.0502e-30	6.07204e-30
GOTERM_CC_FAT	GO:0031461~cullin-RING ubiquitin ligase complex	32	9.52381	6.377e-23	FZR1, BTRC, DCAF13, ERCC8, DCAF12, FBXW7, FBXW8, DCAF11, PLRG1, DCAF10, FBXW5, FBXW4, DCAF17, FBXW11, DCAF16, FBXO7, DTL, DDB1, SKP2, CDC20, DCAF4, DCAF5, DCAF6, DCAF7, CDKN1B, RNF7, CRBN, DCAF8, USP47, DDB2, TRPC4AP, GLMN	258	169	14527	10.6615	3.08647e-20	1.54323e-20	9.14114e-20
GOTERM_CC_FAT	GO:0000151~ubiquitin ligase complex	34	10.119	1.5279e-17	FZR1, BTRC, DCAF13, ERCC8, DCAF12, FBXW7, FBXW8, DCAF11, PLRG1, DCAF10, FBXW5, FBXW4, RBCK1, TRAF7, DCAF17, FBXW11, DCAF16, FBXO7, DTL, DDB1, SKP2, CDC20, DCAF4, DCAF5, DCAF6, DCAF7, CDKN1B, RNF7, CRBN, DCAF8, USP47, DDB2, TRPC4AP, GLMN	258	294	14527	6.5116	7.39505e-15	2.46502e-15	2.19018e-14
GOTERM_CC_FAT	GO:0015630~microtubule cytoskeleton	50	14.881	1.36643e-09	WDR81, DCAF13, DCAF12, WDR73, IFT122, LRWD1, WDR35, WDR34, DYNC1I1, TBL1XR1, IFT80, DTL, CCT6A, DNAI2, EML6, EML5, EML4, CIAO1, RFWD2, EML2, EML3, WDR47, EML1, AAAS, LYST, AAMP, WDR43, DYNC1I2, KATNB1, PRPF19, DNAI1, PAFAH1B1, WDR11, KIF21A, BCAS3, KIF21B, FBXW11, IFT140, TBC1D31, KIF3B, AHI1, CDC20, RACGAP1, POC1A, NEDD1, POC1B, WRAP73, WDR62, IFT172, TBL1X	258	1100	14527	2.55937	6.61354e-07	1.65339e-07	1.95872e-06
GOTERM_CC_FAT	GO:0031464~Cul4A-RING E3 ubiquitin ligase complex	7	2.08333	5.72479e-09	ERCC8, CRBN, CDKN1B, DTL, DDB1, TRPC4AP, GLMN	258	10	14527	39.4143	2.77079e-06	5.5416e-07	8.20623e-06
GOTERM_CC_FAT	GO:0005654~nucleoplasm	91	27.0833	4.82563e-08	UTP18, BTRC, HIRA, UTP15, EDC4, WDR82, DCAF13, WDR75, TAF5L, MIOS, WDR36, DCAF11, PLRG1, WDR77, EED, NUP37, MLST8, MAP2K6, WDR33, TBL1XR1, RBBP5, ELP2, RBBP4, DTL, DDB1, STRN3, SKP2, TLE3, TLE4, TLE1, CDC5L, RRP9, TLE2, RBBP7, PRPF4, RPTOR, TRIM37, RFWD2, AAAS, DCAF7, RFWD3, MED16, WRAP53, THOC6, DDB2, SNRNP40, ESRP2, THOC3, WDR43, WDR46, PPP2R2A, UTP4, FZR1, BOP1, LLGL2, PRPF19, ERCC8, WDR19, NU…	258	2996	14527	1.71024	2.33558e-05	3.89267e-06	6.91733e-05
GOTERM_CC_FAT	GO:0030684~preribosome	12	3.57143	1.02242e-07	WDR74, DCAF13, TBL3, WDR37, WDR36, UTP18, AAMP, WDR12, WDR3, RRP9, BOP1, WDR46	258	77	14527	8.77499	4.94839e-05	7.06927e-06	0.000146559
GOTERM_CC_FAT	GO:0005730~nucleolus	40	11.9048	1.03749e-07	UTP4, UTP18, UTP15, BOP1, WDR74, WDR75, DCAF13, WDR37, FBXW7, WDR36, WDR55, PLRG1, GRWD1, RAE1, EED, WDR12, ZNF106, BCAS3, DCAF17, WDR33, RBBP5, TBL3, DTL, TAF5, PAK1IP1, SKP2, TLE1, RRP9, CDC5L, DCAF1, PWP1, BRWD1, NEDD1, CRBN, CA9, NOL10, NLE1, WDR3, WDR43, WDR46	258	882	14527	2.55357	5.0213e-05	6.27677e-06	0.000148719
GOTERM_CC_FAT	GO:0044452~nucleolar part	11	3.27381	1.64965e-07	UTP4, TBL3, WDR37, WDR36, UTP18, UTP15, WDR12, WDR3, RRP9, BOP1, WDR43	258	64	14527	9.67763	7.98398e-05	8.8714e-06	0.000236469
GOTERM_CC_FAT	GO:0019005~SCF ubiquitin ligase complex	10	2.97619	2.34726e-07	FBXW7, FBXW8, RNF7, FBXW5, BTRC, FBXW4, USP47, SKP2, FBXW11, FBXO7	258	51	14527	11.0404	0.000113601	1.13607e-05	0.000336469
GOTERM_CC_FAT	GO:0030686~90S preribosome	8	2.38095	7.18715e-07	TBL3, WDR37, WDR36, UTP18, WDR12, WDR3, BOP1, WDR46	258	30	14527	15.015	0.000347798	3.1623e-05	0.00103024
GOTERM_CC_FAT	GO:0097542~ciliary tip	9	2.67857	8.79151e-07	KIF3B, WDR19, IFT122, IFT80, IFT172, WDR60, WDR35, WDR34, IFT140	258	44	14527	11.5172	0.000425419	3.54585e-05	0.00126022
GOTERM_CC_FAT	GO:0000159~protein phosphatase type 2A complex	7	2.08333	9.10417e-07	STRN3, STRN4, STRN, PPP2R2B, PPP2R2C, PPP2R2D, PPP2R2A	258	20	14527	19.7072	0.000440545	3.3895e-05	0.00130503
GOTERM_CC_FAT	GO:0044441~ciliary part	22	6.54762	1.11934e-06	KIF3B, IFT80, WDR60, AHI1, AMBRA1, DNAI2, SPAG16, POC1A, NEDD1, WDR19, IFT122, POC1B, WDPCP, DNAI1, WRAP73, GNB1, IFT172, ATG16L1, WDR35, PIK3R4, WDR34, IFT140	258	350	14527	3.53925	0.000541612	3.86963e-05	0.00160451
GOTERM_CC_FAT	GO:0005874~microtubule	23	6.84524	3.0874e-06	DYNC1I1, TBL1XR1, KIF3B, KATNB1, CCT6A, RACGAP1, DNAI2, EML6, WDR81, EML5, EML4, EML2, WDR47, EML3, EML1, DNAI1, PAFAH1B1, KIF21A, TBL1X, BCAS3, KIF21B, WDR43, DYNC1I2	258	404	14527	3.20555	0.00149319	9.96152e-05	0.00442555
GOTERM_CC_FAT	GO:0005929~cilium	26	7.7381	5.32757e-06	WDR60, SPAG16, WDR19, IFT122, DNAI1, WDPCP, PAFAH1B1, WDR35, PIK3R4, WDR34, IFT140, KIF3B, IFT80, DAW1, AHI1, AMBRA1, DNAI2, POC1A, NEDD1, TULP4, POC1B, WRAP73, GNB1, IFT172, GNB5, ATG16L1	258	517	14527	2.83165	0.00257523	0.000161146	0.00763656
GOTERM_CC_FAT	GO:0097014~ciliary plasm	11	3.27381	8.21227e-06	DNAI1, WDPCP, IFT172, AMBRA1, ATG16L1, DNAI2, WDR35, PIK3R4, WDR34, SPAG16, IFT140	258	97	14527	6.38524	0.00396687	0.000233782	0.0117713
GOTERM_CC_FAT	GO:0005930~axoneme	11	3.27381	8.21227e-06	DNAI1, WDPCP, IFT172, AMBRA1, ATG16L1, DNAI2, WDR35, PIK3R4, WDR34, SPAG16, IFT140	258	97	14527	6.38524	0.00396687	0.000233782	0.0117713
GOTERM_CC_FAT	GO:0005875~microtubule associated complex	13	3.86905	1.35046e-05	DYNC1I1, KIF3B, KATNB1, DNAI2, WDR81, EML2, EML1, DNAI1, PAFAH1B1, KIF21A, WDR43, KIF21B, DYNC1I2	258	149	14527	4.91262	0.00651494	0.00036306	0.0193565
GOTERM_CC_FAT	GO:0030990~intraciliary transport particle	7	2.08333	1.46875e-05	KIF3B, WDR19, IFT122, IFT80, IFT172, WDR35, IFT140	258	31	14527	12.7143	0.00708362	0.000374079	0.0210519
GOTERM_CC_FAT	GO:0061700~GATOR2 complex	5	1.4881	1.84808e-05	MIOS, SEH1L, SEC13, WDR24, WDR59	258	10	14527	28.1531	0.0089049	0.000447139	0.0264881
GOTERM_CC_FAT	GO:0008287~protein serine/threonine phosphatase complex	8	2.38095	2.27687e-05	STRN3, STRN4, STRN, WDR82, PPP2R2B, PPP2R2C, PPP2R2D, PPP2R2A	258	49	14527	9.19285	0.0109597	0.000524634	0.032633
GOTERM_CC_FAT	GO:1903293~phosphatase complex	8	2.38095	2.27687e-05	STRN3, STRN4, STRN, WDR82, PPP2R2B, PPP2R2C, PPP2R2D, PPP2R2A	258	49	14527	9.19285	0.0109597	0.000524634	0.032633
GOTERM_CC_FAT	GO:0005813~centrosome	24	7.14286	2.50669e-05	KIF3B, IFT80, DTL, KATNB1, AHI1, CDC20, WDR81, RFWD2, DCAF13, DCAF12, NEDD1, POC1A, POC1B, AAAS, WDR62, WRAP73, PAFAH1B1, WDR35, WDR34, FBXW11, WDR43, DYNC1I2, TBC1D31, IFT140	258	496	14527	2.72449	0.0120592	0.000551327	0.0359263
GOTERM_CC_FAT	GO:0032040~small-subunit processome	7	2.08333	3.05155e-05	DCAF13, TBL3, WDR36, UTP18, WDR3, RRP9, WDR46	258	35	14527	11.2612	0.0146612	0.000641956	0.0437337
GOTERM_CC_FAT	GO:0034708~methyltransferase complex	10	2.97619	3.56663e-05	TRIM37, RBBP5, RBBP4, WDR5, WDR77, WDR4, EED, RBBP7, WDR82, TRMT61B	258	92	14527	6.12024	0.0171146	0.000719024	0.0511138
GOTERM_CC_FAT	GO:0036064~ciliary basal body	10	2.97619	6.90765e-05	NEDD1, POC1A, IFT122, POC1B, WRAP73, IFT172, AHI1, WDR35, WDR34, IFT140	258	100	14527	5.63062	0.0328815	0.00133647	0.0989725
GOTERM_CC_FAT	GO:0005815~microtubule organizing center	27	8.03571	8.32962e-05	KATNB1, WDR81, DCAF13, DCAF12, IFT122, PAFAH1B1, WDR35, LRWD1, WDR34, FBXW11, TBC1D31, IFT140, KIF3B, IFT80, DTL, AHI1, CDC20, RFWD2, POC1A, NEDD1, POC1B, AAAS, WRAP73, WDR62, IFT172, WDR43, DYNC1I2	258	647	14527	2.34972	0.0395151	0.00154945	0.119335
GOTERM_CC_FAT	GO:0035859~Seh1-associated complex	5	1.4881	8.33017e-05	MIOS, SEH1L, SEC13, WDR24, WDR59	258	14	14527	20.1094	0.0395177	0.00149221	0.119343
GOTERM_CC_FAT	GO:0005819~spindle	17	5.05952	0.000101083	DYNC1I1, TBL1XR1, KIF3B, KATNB1, CDC20, RACGAP1, EML2, PRPF19, CIAO1, POC1A, NEDD1, EML1, WDR73, POC1B, WDR62, PAFAH1B1, TBL1X	258	303	14527	3.15909	0.0477492	0.00174586	0.144801
GOTERM_CC_FAT	GO:0044451~nucleoplasm part	29	8.63095	0.000126447	HIRA, WDR82, PRPF19, WDR75, TAF5L, PLRG1, EED, WDR33, GEMIN5, WDFY3, TBL1XR1, RBBP5, ELP2, RBBP4, TAF5, WDR5, CDC5L, RBBP7, PRPF4, TRIM37, RFWD2, RFWD3, WDR61, MED16, WRAP53, THOC6, TBL1X, THOC3, TBL1Y	258	741	14527	2.20362	0.059369	0.00210827	0.181104
GOTERM_CC_FAT	GO:0030529~intracellular ribonucleoprotein complex	30	8.92857	0.000145351	UTP18, COA1, EDC4, BOP1, WDR97, WDR74, PRPF19, RACK1, DCAF13, WDR37, WDR36, PLRG1, CDC40, DHX16, WDR12, EIF3I, PPWD1, DYNC1I1, TBL3, RRP9, CDC5L, PRPF4, WDR83, WRAP53, AAMP, NLE1, WDR3, TEP1, SNRNP40, WDR46	258	786	14527	2.14909	0.0679369	0.00234241	0.208152
GOTERM_CC_FAT	GO:0034045~pre-autophagosomal structure membrane	5	1.4881	0.000147289	ATG16L1, WIPI2, WIPI1, WDR45B, WDR45	258	16	14527	17.5957	0.0688111	0.00229714	0.210925
GOTERM_CC_FAT	GO:1990904~ribonucleoprotein complex	30	8.92857	0.000150059	UTP18, COA1, EDC4, BOP1, WDR97, WDR74, PRPF19, RACK1, DCAF13, WDR37, WDR36, PLRG1, CDC40, DHX16, WDR12, EIF3I, PPWD1, DYNC1I1, TBL3, RRP9, CDC5L, PRPF4, WDR83, WRAP53, AAMP, NLE1, WDR3, TEP1, SNRNP40, WDR46	258	787	14527	2.14636	0.0700588	0.00226723	0.214887
GOTERM_CC_FAT	GO:0034388~Pwp2p-containing subcomplex of 90S preribosome	4	1.19048	0.000181734	TBL3, WDR36, UTP18, WDR3	258	7	14527	32.175	0.0842091	0.00266212	0.260192
GOTERM_CC_FAT	GO:0030991~intraciliary transport particle A	4	1.19048	0.000286973	WDR19, IFT122, WDR35, IFT140	258	8	14527	28.1531	0.129698	0.0040774	0.410577
GOTERM_CC_FAT	GO:0099512~supramolecular fiber	27	8.03571	0.000318429	KATNB1, WDR81, DNAI1, PAFAH1B1, KIF21A, BCAS3, KIF21B, DYNC1I1, TBL1XR1, KIF3B, HCK, CCT6A, RACGAP1, DNAI2, EML6, EML5, EML4, EML2, EML3, CORO1B, WDR47, CORO1A, EML1, WDR1, TBL1X, WDR43, DYNC1I2	258	704	14527	2.15947	0.142852	0.00439444	0.455486
GOTERM_CC_FAT	GO:0099513~polymeric cytoskeletal fiber	27	8.03571	0.000318429	KATNB1, WDR81, DNAI1, PAFAH1B1, KIF21A, BCAS3, KIF21B, DYNC1I1, TBL1XR1, KIF3B, HCK, CCT6A, RACGAP1, DNAI2, EML6, EML5, EML4, EML2, EML3, CORO1B, WDR47, CORO1A, EML1, WDR1, TBL1X, WDR43, DYNC1I2	258	704	14527	2.15947	0.142852	0.00439444	0.455486
GOTERM_CC_FAT	GO:0072372~primary cilium	13	3.86905	0.000473391	KIF3B, WDR19, IFT122, IFT80, GNB1, IFT172, WDR60, AHI1, GNB5, PAFAH1B1, WDR35, WDR34, IFT140	258	216	14527	3.3888	0.204811	0.00634576	0.676447
GOTERM_CC_FAT	GO:0000776~kinetochore	10	2.97619	0.000564731	DYNC1I1, SEH1L, SEC13, NUP37, PAFAH1B1, LRWD1, WDR81, WDR43, NUP43, BUB3	258	132	14527	4.26562	0.239217	0.00736215	0.806476
GOTERM_CC_FAT	GO:0031080~nuclear pore outer ring	4	1.19048	0.00059899	SEH1L, SEC13, NUP37, NUP43	258	10	14527	22.5225	0.251735	0.00760248	0.855205
GOTERM_CC_FAT	GO:0005643~nuclear pore	8	2.38095	0.000660903	NUP214, AAAS, SEH1L, RAE1, SEC13, NUP37, PIK3R4, NUP43	258	83	14527	5.4271	0.273838	0.00817112	0.943211
GOTERM_CC_FAT	GO:0019898~extrinsic component of membrane	14	4.16667	0.000866149	WDFY3, HCK, WDFY4, RACGAP1, WIPI2, WIPI1, WDR45B, GNB1, GFRA1, NSMAF, PIK3R4, NBEAL2, NBEAL1, WDR45	258	264	14527	2.98593	0.342557	0.0104302	1.23444
GOTERM_CC_FAT	GO:0071013~catalytic step 2 spliceosome	8	2.38095	0.00121927	WDR83, PRPF19, PLRG1, CDC40, SNRNP40, CDC5L, WDR97, PPWD1	258	92	14527	4.89619	0.445943	0.0142989	1.73364
GOTERM_CC_FAT	GO:0005829~cytosol	82	24.4048	0.00164145	COPA, SEC31A, NT5C3A, COA1, BTRC, EDC4, NBEA, PEX7, ACTR3, COPB2, WDR73, SEH1L, WDR77, RBCK1, ZNF106, NUP37, MLST8, NSMAF, MAP2K6, NWD1, DYNC1I1, SKP2, TLE1, AP4M1, CCT6A, HERC1, RPTOR, ARPC1A, TRIM37, RFWD2, CIAO1, ARPC1B, EML1, GNB2, GNB1, ATG4A, UBE2M, GNB5, GNB4, GNB3, WDR44, NUP43, DYNC1I2, WDR45, PPP2R2A, FZR1, STRAP, WDR45B, RACK1, FBXW7, NUP214, PAFAH1B1, EIF3I, PPP2R2B, PIK3R4, FBXW11, P…	258	3399	14527	1.35837	0.54847	0.0187532	2.32737
GOTERM_CC_FAT	GO:0035097~histone methyltransferase complex	7	2.08333	0.00170312	TRIM37, RBBP5, RBBP4, WDR5, EED, RBBP7, WDR82	258	72	14527	5.47421	0.56177	0.0190034	2.41381
GOTERM_CC_FAT	GO:0030687~preribosome, large subunit precursor	5	1.4881	0.00182588	WDR74, WDR37, AAMP, WDR12, BOP1	258	30	14527	9.38437	0.587092	0.0199023	2.58569
GOTERM_CC_FAT	GO:0070545~PeBoW complex	3	0.892857	0.00182719	WDR37, WDR12, BOP1	258	4	14527	42.2297	0.587356	0.0194782	2.58753
GOTERM_CC_FAT	GO:0000407~pre-autophagosomal structure	5	1.4881	0.00206758	ATG16L1, WIPI2, WIPI1, WDR45B, WDR45	258	31	14527	9.08165	0.632762	0.0215417	2.92328
GOTERM_CC_FAT	GO:0000922~spindle pole	9	2.67857	0.00251984	DYNC1I1, NEDD1, POC1A, EML1, POC1B, WDR73, WDR62, KATNB1, CDC20	258	133	14527	3.81019	0.705107	0.0256471	3.55202
GOTERM_CC_FAT	GO:0035098~ESC/E(Z) complex	4	1.19048	0.00258405	TRIM37, RBBP4, EED, RBBP7	258	16	14527	14.0766	0.714153	0.0257521	3.64097
GOTERM_CC_FAT	GO:0031465~Cul4B-RING E3 ubiquitin ligase complex	3	0.892857	0.00300978	DTL, DDB1, DDB2	258	5	14527	33.7837	0.767515	0.0293352	4.22887
GOTERM_CC_FAT	GO:0098687~chromosomal region	15	4.46429	0.0035021	DYNC1I1, DDB1, WDR82, WDR81, SEH1L, THOC6, TEP1, SEC13, NUP37, PAFAH1B1, LRWD1, NUP43, WDR43, THOC3, BUB3	258	346	14527	2.44102	0.816949	0.0333896	4.90455
GOTERM_CC_FAT	GO:0005776~autophagosome	7	2.08333	0.00442149	WDFY3, AMBRA1, ATG16L1, WIPI2, ATG16L2, PIK3R4, WIPI1	258	87	14527	4.53038	0.882902	0.0411818	6.15452
GOTERM_CC_FAT	GO:0001650~fibrillar center	3	0.892857	0.00446205	UTP4, UTP15, WDR43	258	6	14527	28.1531	0.885189	0.04077	6.20932
GOTERM_CC_FAT	GO:0005694~chromosome	29	8.63095	0.00457535	UTP4, HIRA, WDR82, WDR81, PRPF19, PLRG1, SEH1L, EED, NUP37, PAFAH1B1, LRWD1, BCAS3, BUB3, DYNC1I1, RBBP4, DTL, TAF5, DDB1, CDC5L, RFWD3, PPP1R7, WDR61, THOC6, SEC13, TEP1, CHAF1B, NUP43, WDR43, THOC3	258	937	14527	1.74267	0.891342	0.0410136	6.36221
GOTERM_CC_FAT	GO:0005681~spliceosomal complex	10	2.97619	0.00461891	WDR83, PRPF19, PLRG1, CDC40, DHX16, SNRNP40, CDC5L, PRPF4, WDR97, PPWD1	258	179	14527	3.1456	0.89362	0.0406459	6.42093
GOTERM_CC_FAT	GO:0044427~chromosomal part	26	7.7381	0.0063164	DYNC1I1, RBBP4, TAF5, DDB1, HIRA, CDC5L, WDR82, WDR81, PRPF19, RFWD3, WDR61, PLRG1, SEH1L, EED, THOC6, TEP1, SEC13, PAFAH1B1, NUP37, BCAS3, LRWD1, THOC3, WDR43, NUP43, CHAF1B, BUB3	258	827	14527	1.77021	0.953432	0.0542345	8.6827
GOTERM_CC_FAT	GO:0000775~chromosome, centromeric region	10	2.97619	0.0065487	DYNC1I1, SEH1L, SEC13, NUP37, PAFAH1B1, LRWD1, WDR81, WDR43, NUP43, BUB3	258	189	14527	2.97916	0.958414	0.0552034	8.98823
GOTERM_CC_FAT	GO:0044447~axoneme part	4	1.19048	0.0105344	DNAI1, WDPCP, DNAI2, SPAG16	258	26	14527	8.66249	0.994058	0.0859997	14.0846
GOTERM_CC_FAT	GO:0017053~transcriptional repressor complex	6	1.78571	0.012342	TBL1XR1, CORO2A, ELP2, RBBP4, RBBP7, TBL1X	258	78	14527	4.33125	0.997548	0.0984437	16.3073
GOTERM_CC_FAT	GO:0000421~autophagosome membrane	4	1.19048	0.0129344	WDFY3, ATG16L1, ATG16L2, WIPI1	258	28	14527	8.04374	0.998166	0.101293	17.024
GOTERM_CC_FAT	GO:0005814~centriole	7	2.08333	0.0151731	NEDD1, POC1A, POC1B, WRAP73, WDR62, AHI1, WDR34	258	113	14527	3.48799	0.999389	0.116032	19.6812
GOTERM_CC_FAT	GO:0048188~Set1C/COMPASS complex	3	0.892857	0.0154335	RBBP5, WDR5, WDR82	258	11	14527	15.3562	0.999462	0.116099	19.9851
GOTERM_CC_FAT	GO:0005885~Arp2/3 protein complex	3	0.892857	0.0183062	ACTR3, ARPC1A, ARPC1B	258	12	14527	14.0766	0.999869	0.134312	23.2674
GOTERM_CC_FAT	GO:0044450~microtubule organizing center part	8	2.38095	0.0217065	NEDD1, POC1A, POC1B, WRAP73, WDR62, KATNB1, AHI1, WDR34	258	157	14527	2.86911	0.999976	0.155151	26.9904
GOTERM_CC_FAT	GO:0000974~Prp19 complex	3	0.892857	0.0246619	PRPF19, PLRG1, CDC5L	258	14	14527	12.0656	0.999994	0.172084	30.0892
GOTERM_CC_FAT	GO:0000118~histone deacetylase complex	5	1.4881	0.0252577	TBL1XR1, RBBP4, RBBP7, TBL1X, TBL1Y	258	63	14527	4.46875	0.999996	0.173445	30.6989
GOTERM_CC_FAT	GO:0005662~DNA replication factor A complex	3	0.892857	0.0281288	PRPF19, PLRG1, CDC5L	258	15	14527	11.2612	0.999999	0.188795	33.5681
GOTERM_CC_FAT	GO:0043291~RAVE complex	2	0.595238	0.0350706	DMXL1, DMXL2	258	2	14527	56.3062	1	0.227324	40.0554
GOTERM_CC_FAT	GO:0000777~condensed chromosome kinetochore	6	1.78571	0.0360284	DYNC1I1, SEH1L, NUP37, LRWD1, NUP43, BUB3	258	103	14527	3.27997	1	0.229851	40.9026
GOTERM_CC_FAT	GO:0030286~dynein complex	4	1.19048	0.0401948	DYNC1I1, DNAI1, DNAI2, DYNC1I2	258	43	14527	5.23779	1	0.250065	44.4604
GOTERM_CC_FAT	GO:0031519~PcG protein complex	4	1.19048	0.0450556	TRIM37, RBBP4, EED, RBBP7	258	45	14527	5.005	1	0.272952	48.359
GOTERM_CC_FAT	GO:0005635~nuclear envelope	14	4.16667	0.0484443	WDFY3, FZR1, DTL, NUP214, AAAS, PLRG1, RAE1, SEH1L, SEC13, WDR3, PAFAH1B1, NUP37, PIK3R4, NUP43	258	438	14527	1.79974	1	0.287167	50.9246
GOTERM_CC_FAT	GO:0000779~condensed chromosome, centromeric region	6	1.78571	0.0487126	DYNC1I1, SEH1L, NUP37, LRWD1, NUP43, BUB3	258	112	14527	3.0164	1	0.285163	51.1225
GOTERM_CC_FAT	GO:0033186~CAF-1 complex	2	0.595238	0.0521437	RBBP4, CHAF1B	258	3	14527	37.5375	1	0.298868	53.5897
GOTERM_CC_FAT	GO:0016604~nuclear body	12	3.57143	0.0546741	RFWD2, PRPF19, WDFY3, RFWD3, PLRG1, WRAP53, HIRA, THOC6, CDC5L, PRPF4, THOC3, GEMIN5	258	359	14527	1.8821	1	0.307707	55.3345
GOTERM_CC_FAT	GO:0030120~vesicle coat	4	1.19048	0.0556045	COPA, COPB2, SEC31B, SEC31A	258	49	14527	4.59642	1	0.30871	55.9605
GOTERM_CC_FAT	GO:0005680~anaphase-promoting complex	3	0.892857	0.0618256	FZR1, RNF7, CDC20	258	23	14527	7.34429	1	0.333976	59.9413
GOTERM_CC_FAT	GO:0015629~actin cytoskeleton	14	4.16667	0.0718001	ARPC1A, CORO1C, CORO2B, ACTR3, ARPC1B, CORO1B, CORO2A, CORO1A, TAF5, HCK, CORO6, WDR1, LLGL1, LLGL2	258	467	14527	1.68798	1	0.373958	65.6319
GOTERM_CC_FAT	GO:0005938~cell cortex	9	2.67857	0.072411	CORO1A, WDPCP, TLE6, PAFAH1B1, WDR1, WDR81, WDR43, LLGL1, LLGL2	258	247	14527	2.05164	1	0.372755	65.9547
GOTERM_CC_FAT	GO:0000123~histone acetyltransferase complex	5	1.4881	0.0730278	WDR75, ELP2, TAF5L, TAF5, WDR5	258	89	14527	3.16327	1	0.371607	66.2778
GOTERM_CC_FAT	GO:0012507~ER to Golgi transport vesicle membrane	4	1.19048	0.0765882	SEC31B, SEC31A, SEC13, SCAP	258	56	14527	4.02187	1	0.382492	68.0876
GOTERM_CC_FAT	GO:0048475~coated membrane	5	1.4881	0.0828107	COPA, COPB2, SEC31B, SEC31A, AP4M1	258	93	14527	3.02722	1	0.403403	71.0355
GOTERM_CC_FAT	GO:0030117~membrane coat	5	1.4881	0.0828107	COPA, COPB2, SEC31B, SEC31A, AP4M1	258	93	14527	3.02722	1	0.403403	71.0355
GOTERM_CC_FAT	GO:0031514~motile cilium	6	1.78571	0.0831265	WDR19, IFT122, IFT172, PAFAH1B1, DNAI2, SPAG16	258	131	14527	2.57891	1	0.400853	71.1781
GOTERM_CC_FAT	GO:0005871~kinesin complex	4	1.19048	0.083138	KIF3B, PAFAH1B1, KIF21A, KIF21B	258	58	14527	3.88319	1	0.397187	71.1833
GOTERM_CC_FAT	GO:0099568~cytoplasmic region	10	2.97619	0.0846687	KIF3B, CORO1A, WDPCP, TLE6, PAFAH1B1, WDR1, WDR81, WDR43, LLGL1, LLGL2	258	299	14527	1.88315	1	0.399355	71.8653
GOTERM_CC_FAT	GO:0043527~tRNA methyltransferase complex	2	0.595238	0.0853924	WDR4, TRMT61B	258	5	14527	22.5225	1	0.398457	72.1825
GOTERM_CC_FAT	GO:0031467~Cul7-RING ubiquitin ligase complex	2	0.595238	0.0853924	FBXW8, RNF7	258	5	14527	22.5225	1	0.398457	72.1825
GOTERM_CC_FAT	GO:0036157~outer dynein arm	2	0.595238	0.0853924	DNAI1, DNAI2	258	5	14527	22.5225	1	0.398457	72.1825
GOTERM_CC_FAT	GO:0005876~spindle microtubule	4	1.19048	0.0865003	TBL1XR1, KIF3B, PAFAH1B1, TBL1X	258	59	14527	3.81737	1	0.399005	72.6616
GOTERM_CC_FAT	GO:0043601~nuclear replisome	3	0.892857	0.0926751	PRPF19, PLRG1, CDC5L	258	29	14527	5.82478	1	0.417863	75.1944
GOTERM_CC_FAT	GO:0030894~replisome	3	0.892857	0.0981789	PRPF19, PLRG1, CDC5L	258	30	14527	5.63062	1	0.433549	77.2663
