# Supplementary material for: Expression profiling of WD40 family genes including DDB1- and CUL4- associated factor (DCAF) genes in mice and human suggests important regulatory roles in testicular development and spermatogenesis
Source: BMC Genomics. 2020 Aug 31;21:602. doi: 10.1186/s12864-020-07016-9 (PMC7457511; doi:10.1186/s12864-020-07016-9)
Supplement: Supplementary file 6 — Additional file 6: Table S5. GO categorization for biological processes of human DCAF genes using DAVID. [file 12864_2020_7016_MOESM6_ESM.xlsx]

## Sheet: GO-BP Mouse DCAF
	Table S5: GO categorization for biological processes of mouse DCAF genes using DAVID
Category	Term	Count	%	PValue	Genes	List Total	Pop Hits	Pop Total	Fold Enrichment	Bonferroni	Benjamini	FDR
GOTERM_BP_FAT	GO:0016567~protein ubiquitination	22	37.2881	1.00488e-17	WDTC1, DTL, BTRC, VPRBP, WSB1, DCAF13, DCAF5, ERCC8, DCAF6, DCAF12, DCAF11, FBXW8, CRBN, DCAF7, DCAF10, DCAF8, FBXW5, WSB2, DDB2, TRPC4AP, DCAF17, DCAF15	50	667	17911	11.8154	9.89805e-15	9.89805e-15	1.58462e-14
GOTERM_BP_FAT	GO:0032446~protein modification by small protein conjugation	22	37.2881	4.32278e-17	WDTC1, DTL, BTRC, VPRBP, WSB1, DCAF13, DCAF5, ERCC8, DCAF6, DCAF12, DCAF11, FBXW8, CRBN, DCAF7, DCAF10, DCAF8, FBXW5, WSB2, DDB2, TRPC4AP, DCAF17, DCAF15	50	717	17911	10.9914	4.25794e-14	2.12897e-14	6.81671e-14
GOTERM_BP_FAT	GO:0070647~protein modification by small protein conjugation or removal	22	37.2881	1.32141e-15	WDTC1, DTL, BTRC, VPRBP, WSB1, DCAF13, DCAF5, ERCC8, DCAF6, DCAF12, DCAF11, FBXW8, CRBN, DCAF7, DCAF10, DCAF8, FBXW5, WSB2, DDB2, TRPC4AP, DCAF17, DCAF15	50	847	17911	9.30442	1.31228e-12	4.37428e-13	2.09832e-12
GOTERM_BP_FAT	GO:0006464~cellular protein modification process	30	50.8475	9.29502e-10	BTRC, VPRBP, WDR82, PHIP, DCAF13, ERCC8, DCAF12, DCAF11, FBXW8, FBXW5, DCAF10, EED, PAFAH1B1, DCAF17, DCAF15, WDTC1, RBBP5, DTL, WDR5, PWP1, WSB1, DCAF5, DCAF6, CRBN, DCAF7, DCAF8, WDR61, WSB2, DDB2, TRPC4AP	50	3474	17911	3.09344	9.15559e-07	2.2889e-07	1.46576e-06
GOTERM_BP_FAT	GO:0036211~protein modification process	30	50.8475	9.29502e-10	BTRC, VPRBP, WDR82, PHIP, DCAF13, ERCC8, DCAF12, DCAF11, FBXW8, FBXW5, DCAF10, EED, PAFAH1B1, DCAF17, DCAF15, WDTC1, RBBP5, DTL, WDR5, PWP1, WSB1, DCAF5, DCAF6, CRBN, DCAF7, DCAF8, WDR61, WSB2, DDB2, TRPC4AP	50	3474	17911	3.09344	9.15559e-07	2.2889e-07	1.46576e-06
GOTERM_BP_FAT	GO:0034968~histone lysine methylation	6	10.1695	5.98484e-06	RBBP5, WDR61, WDR5, EED, WDR82, PWP1	50	95	17911	22.6244	0.00587774	0.00117832	0.00943724
GOTERM_BP_FAT	GO:0018022~peptidyl-lysine methylation	6	10.1695	8.89548e-06	RBBP5, WDR61, WDR5, EED, WDR82, PWP1	50	103	17911	20.8672	0.00872381	0.00145928	0.0140266
GOTERM_BP_FAT	GO:0016569~covalent chromatin modification	10	16.9492	9.23868e-06	RBBP5, RBBP4, WDR61, WDR5, DDB2, EED, VPRBP, WDR82, RBBP7, PWP1	50	515	17911	6.95573	0.00905886	0.00129918	0.0145677
GOTERM_BP_FAT	GO:0016571~histone methylation	6	10.1695	2.55427e-05	RBBP5, WDR61, WDR5, EED, WDR82, PWP1	50	128	17911	16.7916	0.024846	0.00314004	0.0402714
GOTERM_BP_FAT	GO:0008213~protein alkylation	6	10.1695	7.41846e-05	RBBP5, WDR61, WDR5, EED, WDR82, PWP1	50	160	17911	13.4332	0.0704685	0.00808652	0.11692
GOTERM_BP_FAT	GO:0006479~protein methylation	6	10.1695	7.41846e-05	RBBP5, WDR61, WDR5, EED, WDR82, PWP1	50	160	17911	13.4332	0.0704685	0.00808652	0.11692
GOTERM_BP_FAT	GO:0016570~histone modification	8	13.5593	0.000117247	RBBP5, WDR61, WDR5, DDB2, EED, VPRBP, WDR82, PWP1	50	410	17911	6.98966	0.109075	0.0114831	0.18473
GOTERM_BP_FAT	GO:0006325~chromatin organization	10	16.9492	0.000153896	RBBP5, RBBP4, WDR61, WDR5, DDB2, EED, VPRBP, WDR82, RBBP7, PWP1	50	739	17911	4.84736	0.140667	0.0136872	0.242407
GOTERM_BP_FAT	GO:0051568~histone H3-K4 methylation	4	6.77966	0.000235499	RBBP5, WDR61, WDR5, WDR82	50	44	17911	32.5655	0.207049	0.0191472	0.37072
GOTERM_BP_FAT	GO:0051276~chromosome organization	11	18.6441	0.000559134	RBBP5, RBBP4, WDR61, WDR5, DDB2, KATNB1, EED, VPRBP, WDR82, RBBP7, PWP1	50	1075	17911	3.66551	0.42357	0.0414916	0.878082
GOTERM_BP_FAT	GO:0043414~macromolecule methylation	6	10.1695	0.000860014	RBBP5, WDR61, WDR5, EED, WDR82, PWP1	50	272	17911	7.90191	0.571506	0.0587384	1.3476
GOTERM_BP_FAT	GO:0051603~proteolysis involved in cellular protein catabolic process	8	13.5593	0.00139757	ERCC8, FBXW8, CRBN, FBXW5, DTL, BTRC, TRPC4AP, DDA1	50	620	17911	4.62219	0.747808	0.0877468	2.18126
GOTERM_BP_FAT	GO:0018205~peptidyl-lysine modification	6	10.1695	0.00160385	RBBP5, WDR61, WDR5, EED, WDR82, PWP1	50	313	17911	6.86684	0.794244	0.094091	2.49942
GOTERM_BP_FAT	GO:0044257~cellular protein catabolic process	8	13.5593	0.00183124	ERCC8, FBXW8, CRBN, FBXW5, DTL, BTRC, TRPC4AP, DDA1	50	650	17911	4.40886	0.835596	0.100757	2.84901
GOTERM_BP_FAT	GO:0032259~methylation	6	10.1695	0.00239097	RBBP5, WDR61, WDR5, EED, WDR82, PWP1	50	343	17911	6.26624	0.905384	0.122779	3.70454
GOTERM_BP_FAT	GO:0006511~ubiquitin-dependent protein catabolic process	7	11.8644	0.00266392	ERCC8, FBXW8, CRBN, FBXW5, DTL, BTRC, TRPC4AP	50	514	17911	4.87848	0.927739	0.129152	4.11918
GOTERM_BP_FAT	GO:0019941~modification-dependent protein catabolic process	7	11.8644	0.0029035	ERCC8, FBXW8, CRBN, FBXW5, DTL, BTRC, TRPC4AP	50	523	17911	4.79453	0.942966	0.133424	4.48173
GOTERM_BP_FAT	GO:0043632~modification-dependent macromolecule catabolic process	7	11.8644	0.00312976	ERCC8, FBXW8, CRBN, FBXW5, DTL, BTRC, TRPC4AP	50	531	17911	4.7223	0.954391	0.136733	4.82296
GOTERM_BP_FAT	GO:0016055~Wnt signaling pathway	6	10.1695	0.0041437	WDR61, BTRC, TLE3, NLE1, TLE1, TLE2	50	390	17911	5.51108	0.983261	0.169652	6.33811
GOTERM_BP_FAT	GO:0198738~cell-cell signaling by wnt	6	10.1695	0.00418884	WDR61, BTRC, TLE3, NLE1, TLE1, TLE2	50	391	17911	5.49698	0.983992	0.164536	6.40504
GOTERM_BP_FAT	GO:0018023~peptidyl-lysine trimethylation	3	5.08475	0.00459367	WDR61, WDR82, PWP1	50	37	17911	29.0449	0.989275	0.172185	7.00325
GOTERM_BP_FAT	GO:0030163~protein catabolic process	8	13.5593	0.00473338	ERCC8, FBXW8, CRBN, FBXW5, DTL, BTRC, TRPC4AP, DDA1	50	771	17911	3.71694	0.99066	0.170505	7.20887
GOTERM_BP_FAT	GO:0044265~cellular macromolecule catabolic process	8	13.5593	0.00694337	ERCC8, FBXW8, CRBN, FBXW5, DTL, BTRC, TRPC4AP, DDA1	50	828	17911	3.46106	0.998954	0.231999	10.4053
GOTERM_BP_FAT	GO:1905114~cell surface receptor signaling pathway involved in cell-cell signaling	6	10.1695	0.0086079	WDR61, BTRC, TLE3, NLE1, TLE1, TLE2	50	465	17911	4.62219	0.9998	0.270495	12.7444
GOTERM_BP_FAT	GO:0000209~protein polyubiquitination	4	6.77966	0.0114228	ERCC8, DTL, BTRC, DDB2	50	171	17911	8.37942	0.999988	0.332457	16.5703
GOTERM_BP_FAT	GO:0016070~RNA metabolic process	20	33.8983	0.0162926	RBBP5, WDTC1, RBBP4, WDR5, BTRC, TLE3, VPRBP, TLE1, TLE2, RBBP7, CIAO1, PHIP, DCAF13, DCAF6, BRWD1, WDR61, EED, WDR12, SNRNP40, ATG16L1	50	4331	17911	1.65421	1	0.427616	22.8207
GOTERM_BP_FAT	GO:0010498~proteasomal protein catabolic process	5	8.47458	0.0167102	ERCC8, CRBN, FBXW5, BTRC, DDA1	50	360	17911	4.97528	1	0.424945	23.3358
GOTERM_BP_FAT	GO:0006351~transcription, DNA-templated	16	27.1186	0.0171189	WDTC1, RBBP5, RBBP4, WDR5, BTRC, TLE3, VPRBP, TLE1, TLE2, RBBP7, CIAO1, PHIP, DCAF6, BRWD1, WDR61, EED	50	3129	17911	1.83174	1	0.42227	23.8366
GOTERM_BP_FAT	GO:0018193~peptidyl-amino acid modification	8	13.5593	0.0176807	PHIP, RBBP5, WDR61, WDR5, EED, VPRBP, WDR82, PWP1	50	993	17911	2.88596	1	0.422532	24.5203
GOTERM_BP_FAT	GO:0009057~macromolecule catabolic process	8	13.5593	0.0192301	ERCC8, FBXW8, CRBN, FBXW5, DTL, BTRC, TRPC4AP, DDA1	50	1010	17911	2.83739	1	0.439866	26.3759
GOTERM_BP_FAT	GO:0006357~regulation of transcription from RNA polymerase II promoter	11	18.6441	0.0200884	PHIP, CIAO1, BRWD1, DCAF6, WDTC1, WDR61, WDR5, EED, TLE1, VPRBP, RBBP7	50	1774	17911	2.22121	1	0.444505	27.3854
GOTERM_BP_FAT	GO:0032774~RNA biosynthetic process	17	28.8136	0.0243528	WDTC1, RBBP5, RBBP4, WDR5, BTRC, TLE3, VPRBP, TLE1, TLE2, RBBP7, CIAO1, PHIP, DCAF6, BRWD1, WDR61, EED, ATG16L1	50	3565	17911	1.7082	1	0.500346	32.2116
GOTERM_BP_FAT	GO:0051726~regulation of cell cycle	7	11.8644	0.0254609	PHIP, FBXW5, DTL, BTRC, WDR76, NLE1, PAFAH1B1	50	834	17911	3.00664	1	0.506217	33.4155
GOTERM_BP_FAT	GO:0034654~nucleobase-containing compound biosynthetic process	18	30.5085	0.0292306	RBBP5, WDTC1, RBBP4, DTL, WDR5, BTRC, TLE3, VPRBP, TLE1, TLE2, RBBP7, CIAO1, PHIP, DCAF6, BRWD1, WDR61, EED, ATG16L1	50	3952	17911	1.63157	1	0.546049	37.3632
GOTERM_BP_FAT	GO:0018130~heterocycle biosynthetic process	18	30.5085	0.0332204	RBBP5, WDTC1, RBBP4, DTL, WDR5, BTRC, TLE3, VPRBP, TLE1, TLE2, RBBP7, CIAO1, PHIP, DCAF6, BRWD1, WDR61, EED, ATG16L1	50	4009	17911	1.60837	1	0.583444	41.3017
GOTERM_BP_FAT	GO:0019438~aromatic compound biosynthetic process	18	30.5085	0.034412	RBBP5, WDTC1, RBBP4, DTL, WDR5, BTRC, TLE3, VPRBP, TLE1, TLE2, RBBP7, CIAO1, PHIP, DCAF6, BRWD1, WDR61, EED, ATG16L1	50	4025	17911	1.60198	1	0.58705	42.4323
GOTERM_BP_FAT	GO:0043933~macromolecular complex subunit organization	12	20.339	0.0356079	RBBP5, RBBP4, CRBN, WDR61, WDR5, DDB2, KATNB1, EED, VPRBP, WDR82, RBBP7, PWP1	50	2229	17911	1.92851	1	0.590508	43.5465
GOTERM_BP_FAT	GO:0006355~regulation of transcription, DNA-templated	16	27.1186	0.0383783	WDTC1, RBBP5, RBBP4, WDR5, BTRC, TLE3, VPRBP, TLE1, TLE2, RBBP7, CIAO1, PHIP, DCAF6, BRWD1, WDR61, EED	50	3449	17911	1.66179	1	0.609441	46.0503
GOTERM_BP_FAT	GO:1903506~regulation of nucleic acid-templated transcription	16	27.1186	0.0386433	WDTC1, RBBP5, RBBP4, WDR5, BTRC, TLE3, VPRBP, TLE1, TLE2, RBBP7, CIAO1, PHIP, DCAF6, BRWD1, WDR61, EED	50	3452	17911	1.66035	1	0.603172	46.2842
GOTERM_BP_FAT	GO:2001141~regulation of RNA biosynthetic process	16	27.1186	0.0391773	WDTC1, RBBP5, RBBP4, WDR5, BTRC, TLE3, VPRBP, TLE1, TLE2, RBBP7, CIAO1, PHIP, DCAF6, BRWD1, WDR61, EED	50	3458	17911	1.65747	1	0.599678	46.7528
GOTERM_BP_FAT	GO:0007049~cell cycle	9	15.2542	0.0402241	PHIP, RBBP4, FBXW5, DTL, WDR76, KATNB1, NLE1, PAFAH1B1, NUP43	50	1440	17911	2.23888	1	0.601115	47.6603
GOTERM_BP_FAT	GO:0080182~histone H3-K4 trimethylation	2	3.38983	0.0429028	WDR61, WDR82	50	16	17911	44.7775	1	0.617044	49.917
GOTERM_BP_FAT	GO:0045892~negative regulation of transcription, DNA-templated	8	13.5593	0.0446927	WDTC1, RBBP4, BTRC, EED, TLE1, VPRBP, TLE2, RBBP7	50	1207	17911	2.37428	1	0.624333	51.3737
GOTERM_BP_FAT	GO:1903507~negative regulation of nucleic acid-templated transcription	8	13.5593	0.0472519	WDTC1, RBBP4, BTRC, EED, TLE1, VPRBP, TLE2, RBBP7	50	1222	17911	2.34514	1	0.637395	53.3878
GOTERM_BP_FAT	GO:0097659~nucleic acid-templated transcription	16	27.1186	0.0478616	WDTC1, RBBP5, RBBP4, WDR5, BTRC, TLE3, VPRBP, TLE1, TLE2, RBBP7, CIAO1, PHIP, DCAF6, BRWD1, WDR61, EED	50	3548	17911	1.61542	1	0.634482	53.8559
GOTERM_BP_FAT	GO:1902679~negative regulation of RNA biosynthetic process	8	13.5593	0.049905	WDTC1, RBBP4, BTRC, EED, TLE1, VPRBP, TLE2, RBBP7	50	1237	17911	2.3167	1	0.642668	55.3931
GOTERM_BP_FAT	GO:0051252~regulation of RNA metabolic process	16	27.1186	0.0507219	WDTC1, RBBP5, RBBP4, WDR5, BTRC, TLE3, VPRBP, TLE1, TLE2, RBBP7, CIAO1, PHIP, DCAF6, BRWD1, WDR61, EED	50	3575	17911	1.60322	1	0.641366	55.9941
GOTERM_BP_FAT	GO:0009411~response to UV	3	5.08475	0.051995	ERCC8, DTL, DDB2	50	134	17911	8.01985	1	0.643445	56.9156
GOTERM_BP_FAT	GO:0070507~regulation of microtubule cytoskeleton organization	3	5.08475	0.051995	FBXW5, KATNB1, PAFAH1B1	50	134	17911	8.01985	1	0.643445	56.9156
GOTERM_BP_FAT	GO:0051253~negative regulation of RNA metabolic process	8	13.5593	0.0586356	WDTC1, RBBP4, BTRC, EED, TLE1, VPRBP, TLE2, RBBP7	50	1283	17911	2.23364	1	0.681645	61.4363
GOTERM_BP_FAT	GO:0006508~proteolysis	9	15.2542	0.0588299	ERCC8, FBXW8, CRBN, FBXW5, DTL, BTRC, NLE1, TRPC4AP, DDA1	50	1556	17911	2.07197	1	0.675941	61.5616
GOTERM_BP_FAT	GO:0043161~proteasome-mediated ubiquitin-dependent protein catabolic process	4	6.77966	0.0609284	ERCC8, CRBN, FBXW5, BTRC	50	329	17911	4.35526	1	0.68231	62.8911
GOTERM_BP_FAT	GO:0000278~mitotic cell cycle	6	10.1695	0.0629236	PHIP, FBXW5, KATNB1, NLE1, PAFAH1B1, NUP43	50	787	17911	2.73103	1	0.687741	64.1151
GOTERM_BP_FAT	GO:0031146~SCF-dependent proteasomal ubiquitin-dependent protein catabolic process	2	3.38983	0.0662378	FBXW5, BTRC	50	25	17911	28.6576	1	0.700444	66.065
GOTERM_BP_FAT	GO:0000280~nuclear division	5	8.47458	0.072086	PHIP, FBXW5, KATNB1, PAFAH1B1, NUP43	50	576	17911	3.10955	1	0.72552	69.2659
GOTERM_BP_FAT	GO:0032886~regulation of microtubule-based process	3	5.08475	0.0733249	FBXW5, KATNB1, PAFAH1B1	50	163	17911	6.59301	1	0.72563	69.9067
GOTERM_BP_FAT	GO:0022402~cell cycle process	7	11.8644	0.0805762	PHIP, FBXW5, DTL, WDR76, KATNB1, PAFAH1B1, NUP43	50	1109	17911	2.26108	1	0.754021	73.413
GOTERM_BP_FAT	GO:0044248~cellular catabolic process	8	13.5593	0.0817512	ERCC8, FBXW8, CRBN, FBXW5, DTL, BTRC, TRPC4AP, DDA1	50	1387	17911	2.06616	1	0.753434	73.9438
GOTERM_BP_FAT	GO:0010638~positive regulation of organelle organization	5	8.47458	0.0829583	PHIP, WDR61, KATNB1, EED, AMBRA1	50	605	17911	2.9605	1	0.753012	74.4787
GOTERM_BP_FAT	GO:0060828~regulation of canonical Wnt signaling pathway	3	5.08475	0.0844737	BTRC, NLE1, TLE2	50	177	17911	6.07153	1	0.753929	75.1357
GOTERM_BP_FAT	GO:0033554~cellular response to stress	9	15.2542	0.0863703	ERCC8, RBBP5, DTL, WDR76, DDB2, PAFAH1B1, AMBRA1, RBBP7, WDR59	50	1690	17911	1.90768	1	0.756418	75.9356
GOTERM_BP_FAT	GO:0048285~organelle fission	5	8.47458	0.0872859	PHIP, FBXW5, KATNB1, PAFAH1B1, NUP43	50	616	17911	2.90763	1	0.754796	76.3131
GOTERM_BP_FAT	GO:0006366~transcription from RNA polymerase II promoter	9	15.2542	0.0886929	PHIP, DCAF6, WDTC1, WDR61, WDR5, EED, TLE1, VPRBP, RBBP7	50	1700	17911	1.89646	1	0.755226	76.8824
GOTERM_BP_FAT	GO:0031062~positive regulation of histone methylation	2	3.38983	0.0890151	WDR61, EED	50	34	17911	21.0718	1	0.751266	77.011
GOTERM_BP_FAT	GO:0045934~negative regulation of nucleobase-containing compound metabolic process	8	13.5593	0.0892993	WDTC1, RBBP4, BTRC, EED, TLE1, VPRBP, TLE2, RBBP7	50	1417	17911	2.02241	1	0.747209	77.1238
GOTERM_BP_FAT	GO:2000112~regulation of cellular macromolecule biosynthetic process	16	27.1186	0.091206	WDTC1, RBBP5, RBBP4, WDR5, BTRC, TLE3, VPRBP, TLE1, TLE2, RBBP7, CIAO1, PHIP, DCAF6, BRWD1, WDR61, EED	50	3875	17911	1.4791	1	0.749758	77.8675
GOTERM_BP_FAT	GO:0033043~regulation of organelle organization	7	11.8644	0.091619	PHIP, WDR61, FBXW5, KATNB1, EED, PAFAH1B1, AMBRA1	50	1148	17911	2.18427	1	0.746334	78.0256
GOTERM_BP_FAT	GO:0006259~DNA metabolic process	6	10.1695	0.0951762	ERCC8, RBBP4, DTL, DDB2, VPRBP, RBBP7	50	891	17911	2.41226	1	0.75521	79.344
GOTERM_BP_FAT	GO:2000113~negative regulation of cellular macromolecule biosynthetic process	8	13.5593	0.0961593	WDTC1, RBBP4, BTRC, EED, TLE1, VPRBP, TLE2, RBBP7	50	1443	17911	1.98597	1	0.754047	79.6951
GOTERM_BP_FAT	GO:0019219~regulation of nucleobase-containing compound metabolic process	16	27.1186	0.0994314	WDTC1, RBBP5, RBBP4, WDR5, BTRC, TLE3, VPRBP, TLE1, TLE2, RBBP7, CIAO1, PHIP, DCAF6, BRWD1, WDR61, EED	50	3924	17911	1.46063	1	0.761348	80.8238

## Sheet: GO-BP Human DCAF
	Table S5: GO categorization for biological processes of human DCAF genes using DAVID
Category	Term	Count	%	PValue	Genes	List Total	Pop Hits	Pop Total	Fold Enrichment	Bonferroni	Benjamini	FDR
GOTERM_BP_FAT	GO:0016567~protein ubiquitination	24	37.5	7.83112e-18	WDTC1, DTL, BTRC, DCAF1, DCAF4, WSB1, DCAF5, ERCC8, DCAF13, DCAF12, DCAF6, FBXW8, DCAF11, DCAF7, CRBN, DCAF8, FBXW5, DCAF10, WSB2, DDB2, TRPC4AP, DCAF17, DCAF16, DCAF15	52	770	16650	9.98002	8.54375e-15	8.54375e-15	1.25103e-14
GOTERM_BP_FAT	GO:0032446~protein modification by small protein conjugation	25	39.0625	1.10285e-17	WDTC1, DTL, BTRC, DCAF1, DCAF4, WSB1, ERCC8, DCAF13, DCAF5, DCAF12, DCAF6, FBXW8, DCAF11, DCAF7, CRBN, DCAF8, DCAF10, FBXW5, WSB2, DDB2, TRPC4AP, DCAF17, NUP43, DCAF16, DCAF15	52	887	16650	9.02459	1.20321e-14	6.01605e-15	1.76181e-14
GOTERM_BP_FAT	GO:0070647~protein modification by small protein conjugation or removal	25	39.0625	3.40027e-16	WDTC1, DTL, BTRC, DCAF1, DCAF4, WSB1, ERCC8, DCAF13, DCAF5, DCAF12, DCAF6, FBXW8, DCAF11, DCAF7, CRBN, DCAF8, DCAF10, FBXW5, WSB2, DDB2, TRPC4AP, DCAF17, NUP43, DCAF16, DCAF15	52	1032	16650	7.7566	3.63376e-13	1.21125e-13	5.32907e-13
GOTERM_BP_FAT	GO:0006464~cellular protein modification process	35	54.6875	3.40116e-11	BTRC, WDR82, PHIP, DCAF13, ERCC8, DCAF12, FBXW8, DCAF11, FBXW5, DCAF10, EED, PAFAH1B1, DCAF17, DCAF16, DCAF15, RBBP5, WDTC1, RBBP4, DTL, WDR5, RBBP7, DCAF1, PWP1, DCAF4, WSB1, DCAF5, DCAF6, CRBN, DCAF7, DCAF8, WDR61, WSB2, DDB2, TRPC4AP, NUP43	52	3818	16650	2.93524	3.71066e-08	9.27666e-09	5.43337e-08
GOTERM_BP_FAT	GO:0036211~protein modification process	35	54.6875	3.40116e-11	BTRC, WDR82, PHIP, DCAF13, ERCC8, DCAF12, FBXW8, DCAF11, FBXW5, DCAF10, EED, PAFAH1B1, DCAF17, DCAF16, DCAF15, RBBP5, WDTC1, RBBP4, DTL, WDR5, RBBP7, DCAF1, PWP1, DCAF4, WSB1, DCAF5, DCAF6, CRBN, DCAF7, DCAF8, WDR61, WSB2, DDB2, TRPC4AP, NUP43	52	3818	16650	2.93524	3.71066e-08	9.27666e-09	5.43337e-08
GOTERM_BP_FAT	GO:0016570~histone modification	10	15.625	6.58095e-06	RBBP5, RBBP4, WDR61, WDR5, DDB2, EED, DCAF1, RBBP7, WDR82, PWP1	52	440	16650	7.2771	0.00715413	0.00143494	0.0105126
GOTERM_BP_FAT	GO:0034968~histone lysine methylation	6	9.375	1.33331e-05	RBBP5, WDR61, WDR5, EED, WDR82, PWP1	52	100	16650	19.2115	0.0144413	0.00242149	0.0212976
GOTERM_BP_FAT	GO:0018022~peptidyl-lysine methylation	6	9.375	2.213e-05	RBBP5, WDR61, WDR5, EED, WDR82, PWP1	52	111	16650	17.3077	0.023855	0.00344322	0.035347
GOTERM_BP_FAT	GO:0016569~covalent chromatin modification	10	15.625	3.86804e-05	RBBP5, RBBP4, WDR61, WDR5, DDB2, EED, DCAF1, RBBP7, WDR82, PWP1	52	550	16650	5.82168	0.0413231	0.00526126	0.0617743
GOTERM_BP_FAT	GO:0016571~histone methylation	6	9.375	4.90753e-05	RBBP5, WDR61, WDR5, EED, WDR82, PWP1	52	131	16650	14.6653	0.0521343	0.0059315	0.0783692
GOTERM_BP_FAT	GO:0008213~protein alkylation	6	9.375	0.000154678	RBBP5, WDR61, WDR5, EED, WDR82, PWP1	52	167	16650	11.5039	0.155294	0.016735	0.246813
GOTERM_BP_FAT	GO:0006479~protein methylation	6	9.375	0.000154678	RBBP5, WDR61, WDR5, EED, WDR82, PWP1	52	167	16650	11.5039	0.155294	0.016735	0.246813
GOTERM_BP_FAT	GO:0051276~chromosome organization	13	20.3125	0.000186971	RBBP5, RBBP4, WDR5, KATNB1, WDR82, RBBP7, DCAF1, PWP1, WDR61, EED, DDB2, PAFAH1B1, NUP43	52	1184	16650	3.51562	0.184541	0.0183749	0.298269
GOTERM_BP_FAT	GO:1904837~beta-catenin-TCF complex assembly	4	6.25	0.000328185	RBBP5, TLE3, TLE1, TLE2	52	44	16650	29.1084	0.301003	0.0294015	0.52299
GOTERM_BP_FAT	GO:0051568~histone H3-K4 methylation	4	6.25	0.000399215	RBBP5, WDR61, WDR5, WDR82	52	47	16650	27.2504	0.353143	0.0329548	0.635846
GOTERM_BP_FAT	GO:0006325~chromatin organization	10	15.625	0.000480157	RBBP5, RBBP4, WDR61, WDR5, DDB2, EED, DCAF1, RBBP7, WDR82, PWP1	52	768	16650	4.16917	0.407839	0.0367352	0.764302
GOTERM_BP_FAT	GO:0043414~macromolecule methylation	6	9.375	0.00129226	RBBP5, WDR61, WDR5, EED, WDR82, PWP1	52	266	16650	7.22238	0.756043	0.0897636	2.04453
GOTERM_BP_FAT	GO:0018205~peptidyl-lysine modification	7	10.9375	0.00146163	RBBP5, WDR61, WDR5, EED, WDR82, NUP43, PWP1	52	407	16650	5.50699	0.797254	0.0949252	2.30958
GOTERM_BP_FAT	GO:0043933~macromolecular complex subunit organization	17	26.5625	0.00206633	RBBP5, RBBP4, WDR5, TLE3, KATNB1, TLE1, TLE2, RBBP7, DCAF1, WDR82, PWP1, CRBN, WDR61, DDB2, NLE1, EED, ATG16L1	52	2461	16650	2.21181	0.895304	0.124313	3.25038
GOTERM_BP_FAT	GO:0032259~methylation	6	9.375	0.0034783	RBBP5, WDR61, WDR5, EED, WDR82, PWP1	52	334	16650	5.75196	0.977661	0.190381	5.41421
GOTERM_BP_FAT	GO:0018023~peptidyl-lysine trimethylation	3	4.6875	0.00484719	WDR61, WDR82, PWP1	52	34	16650	28.2523	0.995014	0.243466	7.46862
GOTERM_BP_FAT	GO:0000209~protein polyubiquitination	5	7.8125	0.00733534	WSB1, ERCC8, DTL, BTRC, DDB2	52	252	16650	6.35302	0.999675	0.330763	11.0961
GOTERM_BP_FAT	GO:0016055~Wnt signaling pathway	6	9.375	0.0139542	WDR61, BTRC, TLE3, NLE1, TLE1, TLE2	52	468	16650	4.10503	1	0.518119	20.1076
GOTERM_BP_FAT	GO:0198738~cell-cell signaling by wnt	6	9.375	0.0140725	WDR61, BTRC, TLE3, NLE1, TLE1, TLE2	52	469	16650	4.09628	1	0.504815	20.2605
GOTERM_BP_FAT	GO:0051603~proteolysis involved in cellular protein catabolic process	7	10.9375	0.0147066	ERCC8, CRBN, FBXW5, DTL, BTRC, TRPC4AP, DDA1	52	657	16650	3.41149	1	0.504796	21.0759
GOTERM_BP_FAT	GO:0044257~cellular protein catabolic process	7	10.9375	0.018189	ERCC8, CRBN, FBXW5, DTL, BTRC, TRPC4AP, DDA1	52	689	16650	3.25304	1	0.565889	25.4161
GOTERM_BP_FAT	GO:1905114~cell surface receptor signaling pathway involved in cell-cell signaling	6	9.375	0.0221442	WDR61, BTRC, TLE3, NLE1, TLE1, TLE2	52	527	16650	3.64545	1	0.623649	30.0738
GOTERM_BP_FAT	GO:0044085~cellular component biogenesis	16	25	0.0249724	RBBP5, RBBP4, TLE3, TLE1, TLE2, AMBRA1, RBBP7, CIAO1, DCAF13, CRBN, POC1B, DDB2, NLE1, WDR12, PAFAH1B1, ATG16L1	52	2914	16650	1.75809	1	0.653955	33.2357
GOTERM_BP_FAT	GO:0006998~nuclear envelope organization	3	4.6875	0.0279384	TOR1AIP2, PAFAH1B1, NUP43	52	85	16650	11.3009	1	0.681772	36.4072
GOTERM_BP_FAT	GO:0016070~RNA metabolic process	22	34.375	0.0282086	WDTC1, RBBP5, RBBP4, BTRC, WDR5, TLE3, TLE1, TLE2, RBBP7, DCAF1, PWP1, PHIP, CIAO1, DCAF13, BRWD1, DCAF6, WDR61, EED, WDR12, SNRNP40, ATG16L1, NUP43	52	4648	16650	1.51554	1	0.672061	36.6891
GOTERM_BP_FAT	GO:0051726~regulation of cell cycle	8	12.5	0.0283274	PHIP, RBBP4, FBXW5, DTL, BTRC, WDR76, NLE1, PAFAH1B1	52	976	16650	2.62453	1	0.660771	36.8126
GOTERM_BP_FAT	GO:0006511~ubiquitin-dependent protein catabolic process	6	9.375	0.0311528	ERCC8, CRBN, FBXW5, DTL, BTRC, TRPC4AP	52	577	16650	3.32956	1	0.683662	39.6847
GOTERM_BP_FAT	GO:0019941~modification-dependent protein catabolic process	6	9.375	0.032781	ERCC8, CRBN, FBXW5, DTL, BTRC, TRPC4AP	52	585	16650	3.28402	1	0.690566	41.2837
GOTERM_BP_FAT	GO:0043632~modification-dependent macromolecule catabolic process	6	9.375	0.034462	ERCC8, CRBN, FBXW5, DTL, BTRC, TRPC4AP	52	593	16650	3.23972	1	0.697496	42.8929
GOTERM_BP_FAT	GO:0010498~proteasomal protein catabolic process	5	7.8125	0.0346189	ERCC8, CRBN, FBXW5, BTRC, DDA1	52	403	16650	3.97261	1	0.688016	43.041
GOTERM_BP_FAT	GO:0030163~protein catabolic process	7	10.9375	0.0366373	ERCC8, CRBN, FBXW5, DTL, BTRC, TRPC4AP, DDA1	52	811	16650	2.76368	1	0.698113	44.9139
GOTERM_BP_FAT	GO:0032774~RNA biosynthetic process	19	29.6875	0.037579	WDTC1, RBBP5, RBBP4, BTRC, WDR5, TLE3, TLE1, TLE2, DCAF1, RBBP7, PWP1, PHIP, CIAO1, BRWD1, DCAF6, WDR61, EED, ATG16L1, NUP43	52	3905	16650	1.55791	1	0.696984	45.7679
GOTERM_BP_FAT	GO:0033554~cellular response to stress	11	17.1875	0.0403164	ERCC8, RBBP5, DTL, BTRC, WDR76, DDB2, PAFAH1B1, AMBRA1, RBBP7, NUP43, WDR59	52	1773	16650	1.98653	1	0.71267	48.1803
GOTERM_BP_FAT	GO:0007067~mitotic nuclear division	5	7.8125	0.042618	PHIP, FBXW5, KATNB1, PAFAH1B1, NUP43	52	431	16650	3.71453	1	0.723133	50.1304
GOTERM_BP_FAT	GO:0080182~histone H3-K4 trimethylation	2	3.125	0.0449923	WDR61, WDR82	52	15	16650	42.6923	1	0.733322	52.0698
GOTERM_BP_FAT	GO:0022607~cellular component assembly	14	21.875	0.0484088	RBBP5, RBBP4, TLE3, TLE1, AMBRA1, TLE2, RBBP7, CIAO1, CRBN, POC1B, DDB2, NLE1, PAFAH1B1, ATG16L1	52	2618	16650	1.71226	1	0.750446	54.7369
GOTERM_BP_FAT	GO:0006357~regulation of transcription from RNA polymerase II promoter	11	17.1875	0.0491858	CIAO1, PHIP, DCAF6, BRWD1, WDTC1, WDR61, WDR5, EED, TLE1, DCAF1, RBBP7	52	1835	16650	1.91941	1	0.747327	55.3237
GOTERM_BP_FAT	GO:0070507~regulation of microtubule cytoskeleton organization	3	4.6875	0.0522393	FBXW5, KATNB1, PAFAH1B1	52	120	16650	8.00481	1	0.76014	57.5614
GOTERM_BP_FAT	GO:0034654~nucleobase-containing compound biosynthetic process	20	31.25	0.0536533	WDTC1, RBBP5, RBBP4, DTL, BTRC, WDR5, TLE3, TLE1, TLE2, DCAF1, RBBP7, PWP1, PHIP, CIAO1, BRWD1, DCAF6, WDR61, EED, ATG16L1, NUP43	52	4357	16650	1.46978	1	0.761286	58.5617
GOTERM_BP_FAT	GO:0009411~response to UV	3	4.6875	0.0585642	ERCC8, DTL, DDB2	52	128	16650	7.50451	1	0.78372	61.8666
GOTERM_BP_FAT	GO:0018130~heterocycle biosynthetic process	20	31.25	0.0599007	WDTC1, RBBP5, RBBP4, DTL, BTRC, WDR5, TLE3, TLE1, TLE2, DCAF1, RBBP7, PWP1, PHIP, CIAO1, BRWD1, DCAF6, WDR61, EED, ATG16L1, NUP43	52	4411	16650	1.45179	1	0.783812	62.7223
GOTERM_BP_FAT	GO:0019438~aromatic compound biosynthetic process	20	31.25	0.0614811	WDTC1, RBBP5, RBBP4, DTL, BTRC, WDR5, TLE3, TLE1, TLE2, DCAF1, RBBP7, PWP1, PHIP, CIAO1, BRWD1, DCAF6, WDR61, EED, ATG16L1, NUP43	52	4424	16650	1.44752	1	0.785268	63.7109
GOTERM_BP_FAT	GO:0007346~regulation of mitotic cell cycle	5	7.8125	0.0630164	PHIP, FBXW5, BTRC, NLE1, PAFAH1B1	52	491	16650	3.26061	1	0.786422	64.6478
GOTERM_BP_FAT	GO:0045814~negative regulation of gene expression, epigenetic	3	4.6875	0.0651408	RBBP4, EED, RBBP7	52	136	16650	7.06307	1	0.790618	65.9067
GOTERM_BP_FAT	GO:0007049~cell cycle	10	15.625	0.0653852	PHIP, RBBP4, FBXW5, DTL, BTRC, WDR76, KATNB1, NLE1, PAFAH1B1, NUP43	52	1672	16650	1.91503	1	0.784967	66.0488
GOTERM_BP_FAT	GO:0071822~protein complex subunit organization	10	15.625	0.0657847	RBBP5, CRBN, RBBP4, TLE3, KATNB1, DDB2, TLE1, TLE2, ATG16L1, RBBP7	52	1674	16650	1.91274	1	0.780217	66.2799
GOTERM_BP_FAT	GO:0051130~positive regulation of cellular component organization	8	12.5	0.0675816	PHIP, FBXW8, WDR61, KATNB1, DDB2, EED, PAFAH1B1, AMBRA1	52	1183	16650	2.16529	1	0.782776	67.3012
GOTERM_BP_FAT	GO:0018193~peptidyl-amino acid modification	8	12.5	0.0680712	RBBP5, WDR61, WDR5, EED, DCAF1, WDR82, NUP43, PWP1	52	1185	16650	2.16164	1	0.778675	67.5744
GOTERM_BP_FAT	GO:0006351~transcription, DNA-templated	17	26.5625	0.0687773	RBBP5, WDTC1, RBBP4, BTRC, WDR5, TLE3, TLE1, TLE2, DCAF1, RBBP7, PWP1, PHIP, CIAO1, BRWD1, DCAF6, WDR61, EED	52	3605	16650	1.50992	1	0.775757	67.9647
GOTERM_BP_FAT	GO:0031146~SCF-dependent proteasomal ubiquitin-dependent protein catabolic process	2	3.125	0.0710286	FBXW5, BTRC	52	24	16650	26.6827	1	0.780552	69.1798
GOTERM_BP_FAT	GO:0006461~protein complex assembly	9	14.0625	0.0710862	RBBP5, CRBN, RBBP4, TLE3, DDB2, TLE1, TLE2, ATG16L1, RBBP7	52	1445	16650	1.99428	1	0.774584	69.2103
GOTERM_BP_FAT	GO:0070271~protein complex biogenesis	9	14.0625	0.0713149	RBBP5, CRBN, RBBP4, TLE3, DDB2, TLE1, TLE2, ATG16L1, RBBP7	52	1446	16650	1.9929	1	0.769523	69.3312
GOTERM_BP_FAT	GO:0006997~nucleus organization	3	4.6875	0.0719536	TOR1AIP2, PAFAH1B1, NUP43	52	144	16650	6.67067	1	0.766553	69.6664
GOTERM_BP_FAT	GO:0032886~regulation of microtubule-based process	3	4.6875	0.0719536	FBXW5, KATNB1, PAFAH1B1	52	144	16650	6.67067	1	0.766553	69.6664
GOTERM_BP_FAT	GO:0030111~regulation of Wnt signaling pathway	4	6.25	0.0724409	BTRC, NLE1, TLE1, TLE2	52	316	16650	4.05307	1	0.762914	69.9198
GOTERM_BP_FAT	GO:0065003~macromolecular complex assembly	10	15.625	0.0732485	RBBP5, CRBN, RBBP4, TLE3, NLE1, DDB2, TLE1, TLE2, ATG16L1, RBBP7	52	1710	16650	1.87247	1	0.760906	70.3355
GOTERM_BP_FAT	GO:0000278~mitotic cell cycle	7	10.9375	0.0740982	PHIP, FBXW5, BTRC, KATNB1, NLE1, PAFAH1B1, NUP43	52	968	16650	2.31544	1	0.759157	70.767
GOTERM_BP_FAT	GO:0044265~cellular macromolecule catabolic process	7	10.9375	0.076446	ERCC8, CRBN, FBXW5, DTL, BTRC, TRPC4AP, DDA1	52	976	16650	2.29646	1	0.764501	71.929
GOTERM_BP_FAT	GO:0010629~negative regulation of gene expression	9	14.0625	0.0805979	WDTC1, RBBP4, BTRC, EED, TLE1, TLE2, DCAF1, RBBP7, NUP43	52	1485	16650	1.94056	1	0.777522	73.8785
GOTERM_BP_FAT	GO:0007059~chromosome segregation	4	6.25	0.0824284	CIAO1, KATNB1, PAFAH1B1, NUP43	52	334	16650	3.83464	1	0.779918	74.697
GOTERM_BP_FAT	GO:0050775~positive regulation of dendrite morphogenesis	2	3.125	0.0851912	FBXW8, PAFAH1B1	52	29	16650	22.0822	1	0.786036	75.8871
GOTERM_BP_FAT	GO:0051128~regulation of cellular component organization	12	18.75	0.090325	PHIP, BRWD1, CRBN, FBXW8, FBXW5, WDR61, KATNB1, DDB2, EED, PAFAH1B1, AMBRA1, RBBP7	52	2323	16650	1.65403	1	0.800869	77.9603
GOTERM_BP_FAT	GO:0010605~negative regulation of macromolecule metabolic process	12	18.75	0.090973	WDTC1, RBBP4, BTRC, NLE1, EED, TLE1, PAFAH1B1, TLE2, DCAF1, RBBP7, NUP43, PWP1	52	2326	16650	1.65189	1	0.79829	78.2098
GOTERM_BP_FAT	GO:0097659~nucleic acid-templated transcription	17	26.5625	0.095882	RBBP5, WDTC1, RBBP4, BTRC, WDR5, TLE3, TLE1, TLE2, DCAF1, RBBP7, PWP1, PHIP, CIAO1, BRWD1, DCAF6, WDR61, EED	52	3771	16650	1.44346	1	0.811032	80.0155
GOTERM_BP_FAT	GO:0031062~positive regulation of histone methylation	2	3.125	0.099142	WDR61, EED	52	34	16650	18.8348	1	0.81734	81.1361

## Sheet: GO-MF Mouse DCAF
	Table S5: GO categorization for molecular functions of mouse DCAF genes using DAVID
Category	Term	Count	%	PValue	Genes	List Total	Pop Hits	Pop Total	Fold Enrichment	Bonferroni	Benjamini	FDR
GOTERM_MF_FAT	GO:0042054~histone methyltransferase activity	4	6.77966	0.000185808	RBBP5, WDR5, EED, WDR82	34	57	16866	34.8111	0.026223	0.026223	0.219828
GOTERM_MF_FAT	GO:0042393~histone binding	5	8.47458	0.000378229	PHIP, WDTC1, RBBP5, WDR5, PWP1	34	177	16866	14.013	0.0526598	0.026686	0.447015
GOTERM_MF_FAT	GO:0008276~protein methyltransferase activity	4	6.77966	0.000524763	RBBP5, WDR5, EED, WDR82	34	81	16866	24.4967	0.0723129	0.0247098	0.619705
GOTERM_MF_FAT	GO:0042800~histone methyltransferase activity (H3-K4 specific)	3	5.08475	0.000621751	RBBP5, WDR5, WDR82	34	19	16866	78.3251	0.0850977	0.0219891	0.733854
GOTERM_MF_FAT	GO:0004842~ubiquitin-protein transferase activity	6	10.1695	0.00108547	WSB1, ERCC8, FBXW8, DTL, BTRC, DDB2	34	407	16866	7.31291	0.143847	0.0305839	1.27797
GOTERM_MF_FAT	GO:0019787~ubiquitin-like protein transferase activity	6	10.1695	0.00130212	WSB1, ERCC8, FBXW8, DTL, BTRC, DDB2	34	424	16866	7.0197	0.169996	0.0305768	1.53124
GOTERM_MF_FAT	GO:0018024~histone-lysine N-methyltransferase activity	3	5.08475	0.00318835	RBBP5, WDR5, WDR82	34	43	16866	34.6088	0.366606	0.0631551	3.71134
GOTERM_MF_FAT	GO:0035064~methylated histone binding	3	5.08475	0.00412198	RBBP5, WDR5, PWP1	34	49	16866	30.3709	0.446039	0.071173	4.77398
GOTERM_MF_FAT	GO:0016279~protein-lysine N-methyltransferase activity	3	5.08475	0.00498529	RBBP5, WDR5, WDR82	34	54	16866	27.5588	0.510651	0.0763377	5.74702
GOTERM_MF_FAT	GO:0016278~lysine N-methyltransferase activity	3	5.08475	0.00498529	RBBP5, WDR5, WDR82	34	54	16866	27.5588	0.510651	0.0763377	5.74702
GOTERM_MF_FAT	GO:0008168~methyltransferase activity	4	6.77966	0.00699336	RBBP5, WDR5, EED, WDR82	34	201	16866	9.87182	0.633429	0.095485	7.97523
GOTERM_MF_FAT	GO:0044877~macromolecular complex binding	9	15.2542	0.00703588	PHIP, ERCC8, RBBP4, GNB2, EED, WDR12, PAFAH1B1, TLE1, WDR82	34	1498	16866	2.98033	0.635667	0.087703	8.02189
GOTERM_MF_FAT	GO:0016741~transferase activity, transferring one-carbon groups	4	6.77966	0.0080933	RBBP5, WDR5, EED, WDR82	34	212	16866	9.3596	0.687156	0.0922966	9.17521
GOTERM_MF_FAT	GO:0008170~N-methyltransferase activity	3	5.08475	0.011709	RBBP5, WDR5, WDR82	34	84	16866	17.7164	0.814419	0.121517	13.0195
GOTERM_MF_FAT	GO:0008757~S-adenosylmethionine-dependent methyltransferase activity	3	5.08475	0.0313449	RBBP5, WDR5, WDR82	34	142	16866	10.4801	0.989476	0.277683	31.4191
GOTERM_MF_FAT	GO:0045502~dynein binding	2	3.38983	0.0663161	KATNB1, PAFAH1B1	34	35	16866	28.3462	0.999945	0.480117	55.6309
GOTERM_MF_FAT	GO:0003682~chromatin binding	4	6.77966	0.0919541	RBBP4, EED, TLE1, WDR82	34	551	16866	3.60115	0.999999	0.577732	68.0937
GOTERM_MF_FAT	GO:0032403~protein complex binding	5	8.47458	0.0978176	PHIP, ERCC8, RBBP4, GNB2, PAFAH1B1	34	903	16866	2.74673	1	0.579325	70.4501

## Sheet: GO-MF Human DCAF
	Table S5: GO categorization for molecular functions of human DCAF genes using DAVID
Category	Term	Count	%	PValue	Genes	List Total	Pop Hits	Pop Total	Fold Enrichment	Bonferroni	Benjamini	FDR
GOTERM_MF_FAT	GO:0042393~histone binding	6	9.375	3.58111e-05	PHIP, WDTC1, RBBP5, RBBP4, WDR5, PWP1	33	185	15478	15.2118	0.00603391	0.00603391	0.0436367
GOTERM_MF_FAT	GO:0042054~histone methyltransferase activity	4	6.25	0.000241218	RBBP5, WDR5, EED, WDR82	33	59	15478	31.7987	0.0399509	0.020179	0.293593
GOTERM_MF_FAT	GO:0019787~ubiquitin-like protein transferase activity	7	10.9375	0.000243625	WSB1, ERCC8, FBXW8, DTL, BTRC, DDB2, ATG16L1	33	439	15478	7.47884	0.0403414	0.0136321	0.296518
GOTERM_MF_FAT	GO:0042800~histone methyltransferase activity (H3-K4 specific)	3	4.6875	0.000620617	RBBP5, WDR5, WDR82	33	18	15478	78.1717	0.0996005	0.0258882	0.753767
GOTERM_MF_FAT	GO:0008276~protein methyltransferase activity	4	6.25	0.000682655	RBBP5, WDR5, EED, WDR82	33	84	15478	22.3348	0.108998	0.0228173	0.828829
GOTERM_MF_FAT	GO:0004842~ubiquitin-protein transferase activity	6	9.375	0.00156364	WSB1, ERCC8, FBXW8, DTL, BTRC, DDB2	33	419	15478	6.71642	0.232381	0.0431197	1.88913
GOTERM_MF_FAT	GO:0018024~histone-lysine N-methyltransferase activity	3	4.6875	0.00387841	RBBP5, WDR5, WDR82	33	45	15478	31.2687	0.481454	0.0895515	4.62567
GOTERM_MF_FAT	GO:0035064~methylated histone binding	3	4.6875	0.00574328	RBBP5, WDR5, PWP1	33	55	15478	25.5835	0.622208	0.114565	6.77917
GOTERM_MF_FAT	GO:0016279~protein-lysine N-methyltransferase activity	3	4.6875	0.00615673	RBBP5, WDR5, WDR82	33	57	15478	24.6858	0.647852	0.109495	7.25053
GOTERM_MF_FAT	GO:0016278~lysine N-methyltransferase activity	3	4.6875	0.00636842	RBBP5, WDR5, WDR82	33	58	15478	24.2602	0.660304	0.102346	7.49102
GOTERM_MF_FAT	GO:0008168~methyltransferase activity	4	6.25	0.0102445	RBBP5, WDR5, EED, WDR82	33	219	15478	8.56676	0.824524	0.146325	11.7945
GOTERM_MF_FAT	GO:0016741~transferase activity, transferring one-carbon groups	4	6.25	0.011558	RBBP5, WDR5, EED, WDR82	33	229	15478	8.19267	0.859799	0.151023	13.2106
GOTERM_MF_FAT	GO:0008170~N-methyltransferase activity	3	4.6875	0.0148095	RBBP5, WDR5, WDR82	33	90	15478	15.6343	0.919662	0.176311	16.6268
GOTERM_MF_FAT	GO:0044877~macromolecular complex binding	8	12.5	0.0154766	PHIP, ERCC8, RBBP4, GNB2, EED, WDR12, PAFAH1B1, WDR82	33	1306	15478	2.87308	0.928353	0.171622	17.3123
GOTERM_MF_FAT	GO:0042623~ATPase activity, coupled	4	6.25	0.0292603	ERCC8, CRBN, RBBP4, KATNB1	33	326	15478	5.75497	0.993387	0.284365	30.3673
GOTERM_MF_FAT	GO:0008757~S-adenosylmethionine-dependent methyltransferase activity	3	4.6875	0.0373559	RBBP5, WDR5, WDR82	33	148	15478	9.50737	0.998394	0.331106	37.1238
GOTERM_MF_FAT	GO:0016887~ATPase activity	4	6.25	0.0612891	ERCC8, CRBN, RBBP4, KATNB1	33	439	15478	4.27362	0.999977	0.466746	53.7377
GOTERM_MF_FAT	GO:0045502~dynein binding	2	3.125	0.0660826	KATNB1, PAFAH1B1	33	33	15478	28.4261	0.99999	0.473705	56.5361
GOTERM_MF_FAT	GO:0019899~enzyme binding	8	12.5	0.0689856	TOR1AIP2, WDTC1, RBBP4, GNB2, FBXW5, TRPC4AP, PAFAH1B1, AMBRA1	33	1789	15478	2.0974	0.999994	0.470489	58.1543
GOTERM_MF_FAT	GO:0032403~protein complex binding	5	7.8125	0.0714404	PHIP, ERCC8, RBBP4, GNB2, PAFAH1B1	33	766	15478	3.06156	0.999996	0.465445	59.4794
GOTERM_MF_FAT	GO:0017111~nucleoside-triphosphatase activity	5	7.8125	0.0750204	ERCC8, CRBN, RBBP4, GNB2, KATNB1	33	779	15478	3.01046	0.999998	0.466119	61.3429
GOTERM_MF_FAT	GO:0004407~histone deacetylase activity	2	3.125	0.0852582	RBBP4, RBBP7	33	43	15478	21.8154	1	0.495685	66.2465
GOTERM_MF_FAT	GO:0016462~pyrophosphatase activity	5	7.8125	0.0881178	ERCC8, CRBN, RBBP4, GNB2, KATNB1	33	824	15478	2.84606	1	0.492265	67.5102
GOTERM_MF_FAT	GO:0016818~hydrolase activity, acting on acid anhydrides, in phosphorus-containing anhydrides	5	7.8125	0.0887249	ERCC8, CRBN, RBBP4, GNB2, KATNB1	33	826	15478	2.83917	1	0.480165	67.7729
GOTERM_MF_FAT	GO:0033558~protein deacetylase activity	2	3.125	0.0890473	RBBP4, RBBP7	33	45	15478	20.8458	1	0.467657	67.9116
GOTERM_MF_FAT	GO:0016817~hydrolase activity, acting on acid anhydrides	5	7.8125	0.0893341	ERCC8, CRBN, RBBP4, GNB2, KATNB1	33	828	15478	2.83231	1	0.455705	68.0345

## Sheet: GO-CC Mouse DCAF
	Table S5: GO categorization for cellular component of mouse DCAF genes using DAVID
Category	Term	Count	%	PValue	Genes	List Total	Pop Hits	Pop Total	Fold Enrichment	Bonferroni	Benjamini	FDR
GOTERM_CC_FAT	GO:0080008~Cul4-RING E3 ubiquitin ligase complex	16	27.1186	2.11378e-32	DTL, DCAF4, DCAF13, ERCC8, DCAF5, DCAF6, DCAF12, DCAF11, CRBN, DCAF7, DCAF10, DCAF8, FBXW5, DDB2, TRPC4AP, DCAF17	47	26	14413	188.714	3.82595e-30	3.82595e-30	2.60606e-29
GOTERM_CC_FAT	GO:0031461~cullin-RING ubiquitin ligase complex	18	30.5085	2.30923e-21	DTL, BTRC, DCAF4, DCAF13, DCAF5, ERCC8, DCAF6, DCAF12, DCAF11, FBXW8, CRBN, DCAF7, DCAF10, DCAF8, FBXW5, DDB2, TRPC4AP, DCAF17	47	179	14413	30.8373	4.17972e-19	2.08986e-19	2.84703e-18
GOTERM_CC_FAT	GO:0000151~ubiquitin ligase complex	18	30.5085	1.08508e-17	DTL, BTRC, DCAF4, DCAF13, DCAF5, ERCC8, DCAF6, DCAF12, DCAF11, FBXW8, CRBN, DCAF7, DCAF10, DCAF8, FBXW5, DDB2, TRPC4AP, DCAF17	47	293	14413	18.8392	1.964e-15	6.54665e-16	1.33778e-14
GOTERM_CC_FAT	GO:0031464~Cul4A-RING E3 ubiquitin ligase complex	4	6.77966	3.59436e-06	ERCC8, CRBN, DTL, TRPC4AP	47	10	14413	122.664	0.000650369	0.000162632	0.00443136
GOTERM_CC_FAT	GO:0035097~histone methyltransferase complex	6	10.1695	4.13112e-06	RBBP5, RBBP4, WDR5, EED, WDR82, RBBP7	47	76	14413	24.21	0.000747454	0.000149536	0.00509309
GOTERM_CC_FAT	GO:0005730~nucleolus	13	22.0339	1.23669e-05	RBBP5, DTL, VPRBP, TLE1, PWP1, DCAF13, BRWD1, CRBN, GRWD1, NLE1, EED, WDR12, DCAF17	47	869	14413	4.58754	0.00223592	0.000373	0.0152459
GOTERM_CC_FAT	GO:0034708~methyltransferase complex	6	10.1695	1.2385e-05	RBBP5, RBBP4, WDR5, EED, WDR82, RBBP7	47	95	14413	19.368	0.00223918	0.00032019	0.0152682
GOTERM_CC_FAT	GO:0048188~Set1C/COMPASS complex	3	5.08475	0.000538142	RBBP5, WDR5, WDR82	47	11	14413	83.6344	0.0928341	0.0121049	0.66145
GOTERM_CC_FAT	GO:0035098~ESC/E(Z) complex	3	5.08475	0.00116225	RBBP4, EED, RBBP7	47	16	14413	57.4987	0.189813	0.0231164	1.42353
GOTERM_CC_FAT	GO:0031519~PcG protein complex	3	5.08475	0.00865712	RBBP4, EED, RBBP7	47	44	14413	20.9086	0.792736	0.145617	10.1652
GOTERM_CC_FAT	GO:0031465~Cul4B-RING E3 ubiquitin ligase complex	2	3.38983	0.0158585	DTL, DDB2	47	5	14413	122.664	0.944612	0.231285	17.8878
GOTERM_CC_FAT	GO:0019005~SCF ubiquitin ligase complex	3	5.08475	0.0166883	FBXW8, FBXW5, BTRC	47	62	14413	14.8384	0.952455	0.224184	18.7374
GOTERM_CC_FAT	GO:0005813~centrosome	6	10.1695	0.0203201	DCAF13, DCAF12, POC1B, DTL, KATNB1, PAFAH1B1	47	496	14413	3.70959	0.975664	0.248611	22.3613
GOTERM_CC_FAT	GO:0005654~nucleoplasm	14	23.7288	0.0265405	RBBP5, RBBP4, DTL, WDR5, RBBP7, WDR82, DCAF11, DCAF7, WDR26, WDR61, DDB2, EED, WDR12, SNRNP40	47	2325	14413	1.84655	0.992317	0.293736	28.225
GOTERM_CC_FAT	GO:0044451~nucleoplasm part	7	11.8644	0.0282382	RBBP5, RBBP4, WDR61, WDR5, EED, WDR82, RBBP7	47	734	14413	2.92455	0.994398	0.292236	29.7532
GOTERM_CC_FAT	GO:0044666~MLL3/4 complex	2	3.38983	0.0283679	RBBP5, WDR5	47	9	14413	68.1466	0.994532	0.277871	29.8687
GOTERM_CC_FAT	GO:0005815~microtubule organizing center	6	10.1695	0.0553162	DCAF13, DCAF12, POC1B, DTL, KATNB1, PAFAH1B1	47	651	14413	2.82636	0.999966	0.454401	50.4196
GOTERM_CC_FAT	GO:0090545~CHD-type complex	2	3.38983	0.0589648	RBBP4, RBBP7	47	19	14413	32.28	0.999983	0.457259	52.7295
GOTERM_CC_FAT	GO:0016581~NuRD complex	2	3.38983	0.0589648	RBBP4, RBBP7	47	19	14413	32.28	0.999983	0.457259	52.7295
GOTERM_CC_FAT	GO:0005819~spindle	4	6.77966	0.0704065	CIAO1, POC1B, KATNB1, PAFAH1B1	47	300	14413	4.08879	0.999998	0.501173	59.3473
GOTERM_CC_FAT	GO:0090568~nuclear transcriptional repressor complex	2	3.38983	0.0768683	RBBP4, RBBP7	47	25	14413	24.5328	0.999999	0.515118	62.6973
GOTERM_CC_FAT	GO:0071339~MLL1 complex	2	3.38983	0.0856947	RBBP5, WDR5	47	28	14413	21.9043	1	0.537998	66.8641
GOTERM_CC_FAT	GO:0044665~MLL1/2 complex	2	3.38983	0.0856947	RBBP5, WDR5	47	28	14413	21.9043	1	0.537998	66.8641
GOTERM_CC_FAT	GO:0005694~chromosome	7	11.8644	0.0890517	RBBP4, WDR61, DTL, EED, PAFAH1B1, WDR82, NUP43	47	978	14413	2.1949	1	0.535759	68.3333

## Sheet: GO-CC Human DCAF
	Table S5: GO categorization for cellular component of human DCAF genes using DAVID
Category	Term	Count	%	PValue	Genes	List Total	Pop Hits	Pop Total	Fold Enrichment	Bonferroni	Benjamini	FDR
GOTERM_CC_FAT	GO:0080008~Cul4-RING E3 ubiquitin ligase complex	17	26.5625	9.32263e-35	DTL, DCAF4, ERCC8, DCAF13, DCAF5, DCAF12, DCAF6, DCAF11, DCAF7, CRBN, DCAF8, DCAF10, FBXW5, DDB2, TRPC4AP, DCAF17, DCAF16	50	26	14527	189.968	1.70604e-32	1.70604e-32	1.15148e-31
GOTERM_CC_FAT	GO:0031461~cullin-RING ubiquitin ligase complex	19	29.6875	5.03058e-23	DTL, BTRC, DCAF4, ERCC8, DCAF13, DCAF5, DCAF12, DCAF6, DCAF11, DCAF7, CRBN, FBXW8, DCAF8, DCAF10, FBXW5, DDB2, TRPC4AP, DCAF17, DCAF16	50	169	14527	32.6643	9.20595e-21	4.60298e-21	6.21351e-20
GOTERM_CC_FAT	GO:0000151~ubiquitin ligase complex	19	29.6875	1.22724e-18	DTL, BTRC, DCAF4, ERCC8, DCAF13, DCAF5, DCAF12, DCAF6, DCAF11, DCAF7, CRBN, FBXW8, DCAF8, DCAF10, FBXW5, DDB2, TRPC4AP, DCAF17, DCAF16	50	294	14527	18.7764	2.24584e-16	7.48613e-17	1.51582e-15
GOTERM_CC_FAT	GO:0035097~histone methyltransferase complex	6	9.375	4.18084e-06	RBBP5, RBBP4, WDR5, EED, RBBP7, WDR82	50	72	14527	24.2117	0.000764803	0.000191256	0.00516383
GOTERM_CC_FAT	GO:0031464~Cul4A-RING E3 ubiquitin ligase complex	4	6.25	4.25648e-06	ERCC8, CRBN, DTL, TRPC4AP	50	10	14527	116.216	0.000778634	0.000155775	0.00525726
GOTERM_CC_FAT	GO:0034708~methyltransferase complex	6	9.375	1.3971e-05	RBBP5, RBBP4, WDR5, EED, RBBP7, WDR82	50	92	14527	18.9483	0.00255345	0.000426028	0.0172549
GOTERM_CC_FAT	GO:0005730~nucleolus	13	20.3125	2.65869e-05	DCAF13, BRWD1, RBBP5, CRBN, DTL, GRWD1, NLE1, EED, WDR12, TLE1, DCAF1, DCAF17, PWP1	50	882	14527	4.28234	0.00485365	0.000694826	0.0328338
GOTERM_CC_FAT	GO:0048188~Set1C/COMPASS complex	3	4.6875	0.000601235	RBBP5, WDR5, WDR82	50	11	14527	79.2382	0.104219	0.0136632	0.740086
GOTERM_CC_FAT	GO:0035098~ESC/E(Z) complex	3	4.6875	0.00129773	RBBP4, EED, RBBP7	50	16	14527	54.4762	0.211513	0.0260588	1.59114
GOTERM_CC_FAT	GO:0005654~nucleoplasm	20	31.25	0.00272167	RBBP5, RBBP4, DTL, BTRC, WDR5, TLE3, TLE1, TLE2, RBBP7, WDR82, ERCC8, DCAF13, DCAF11, DCAF7, WDR26, WDR61, DDB2, EED, WDR12, SNRNP40	50	2996	14527	1.93952	0.392708	0.0486512	3.31022
GOTERM_CC_FAT	GO:0031519~PcG protein complex	3	4.6875	0.0100603	RBBP4, EED, RBBP7	50	45	14527	19.3693	0.842818	0.154827	11.7405
GOTERM_CC_FAT	GO:0019005~SCF ubiquitin ligase complex	3	4.6875	0.0127913	FBXW8, FBXW5, BTRC	50	51	14527	17.0906	0.905192	0.178255	14.7013
GOTERM_CC_FAT	GO:0031465~Cul4B-RING E3 ubiquitin ligase complex	2	3.125	0.016754	DTL, DDB2	50	5	14527	116.216	0.954587	0.211674	18.8354
GOTERM_CC_FAT	GO:0005813~centrosome	6	9.375	0.0252508	DCAF13, DCAF12, POC1B, DTL, KATNB1, PAFAH1B1	50	496	14527	3.5146	0.990723	0.284163	27.086
GOTERM_CC_FAT	GO:0044666~MLL3/4 complex	2	3.125	0.029959	RBBP5, WDR5	50	9	14527	64.5644	0.996175	0.310016	31.3188
GOTERM_CC_FAT	GO:0044451~nucleoplasm part	7	10.9375	0.0373836	RBBP5, RBBP4, WDR61, WDR5, EED, RBBP7, WDR82	50	741	14527	2.74464	0.999063	0.353235	37.537
GOTERM_CC_FAT	GO:0016581~NuRD complex	2	3.125	0.0590383	RBBP4, RBBP7	50	18	14527	32.2822	0.999985	0.480591	52.8399
GOTERM_CC_FAT	GO:0090545~CHD-type complex	2	3.125	0.0590383	RBBP4, RBBP7	50	18	14527	32.2822	0.999985	0.480591	52.8399
GOTERM_CC_FAT	GO:0005815~microtubule organizing center	6	9.375	0.0658432	DCAF13, DCAF12, POC1B, DTL, KATNB1, PAFAH1B1	50	647	14527	2.69434	0.999996	0.499657	56.8838
GOTERM_CC_FAT	GO:0090568~nuclear transcriptional repressor complex	2	3.125	0.0748226	RBBP4, RBBP7	50	23	14527	25.2643	0.999999	0.527183	61.7326
GOTERM_CC_FAT	GO:0005819~spindle	4	6.25	0.0821284	CIAO1, POC1B, KATNB1, PAFAH1B1	50	303	14527	3.83551	1	0.543485	65.3022
GOTERM_CC_FAT	GO:0071339~MLL1 complex	2	3.125	0.0934217	RBBP5, WDR5	50	29	14527	20.0372	1	0.57458	70.2222
GOTERM_CC_FAT	GO:0044665~MLL1/2 complex	2	3.125	0.0934217	RBBP5, WDR5	50	29	14527	20.0372	1	0.57458	70.2222
GOTERM_CC_FAT	GO:0005694~chromosome	7	10.9375	0.0937003	RBBP4, WDR61, DTL, EED, PAFAH1B1, WDR82, NUP43	50	937	14527	2.17052	1	0.558857	70.335
