# Supplementary material for: Expression profiling of WD40 family genes including DDB1- and CUL4- associated factor (DCAF) genes in mice and human suggests important regulatory roles in testicular development and spermatogenesis
Source: BMC Genomics. 2020 Aug 31;21:602. doi: 10.1186/s12864-020-07016-9 (PMC7457511; doi:10.1186/s12864-020-07016-9)
Supplement: Supplementary file 7 — Additional file 7: Table S6. IPA network analysis of DCAF subfamily genes. [file 12864_2020_7016_MOESM7_ESM.xlsx]

## Sheet: Network-1
Table S6: IPA network analysis of DCAF subfamily genes
Categories	Diseases or Functions Annotation	p-Value	Molecules	# Molecules
Post-Translational Modification	Ubiquitination of protein	1.76e-09	CUL4A,CUL4B,DCAF15,DDB1,DDB2,DET1,DTL,ERCC8,FBXW8,WDR61	10
DNA Replication, Recombination, and Repair	Global genomic repair	2.84e-08	CUL4A,CUL4B,DDB1,DDB2	4
Cancer, Organismal Injury and Abnormalities	Carcinoma	1.98e-07	Akt,CIAO1,CUL4A,CUL4B,DCAF12,DCAF15,DCAF16,DCAF17,DCAF5,DCAF6,DCAF8,DCAF8L1,DDB1,DDB2,DET1,DTL,ERCC8,FBXW8,GRWD1,NLE1,PHIP,POC1B,RBBP5,SMU1,SNRNP40,TLE1,TLE2,TLE3,WDR12,WDR26,WDR5,WDR53,WDR59,WDR5B,WDR61,WDR76,WDR82,WSB2	38
Cancer, Organismal Injury and Abnormalities	Head and neck carcinoma	4.5e-07	Akt,CIAO1,CUL4A,CUL4B,DCAF12,DCAF15,DCAF17,DCAF5,DCAF6,DCAF8,DCAF8L1,DDB1,DDB2,ERCC8,FBXW8,GRWD1,NLE1,PHIP,POC1B,RBBP5,SMU1,SNRNP40,TLE1,TLE2,TLE3,WDR12,WDR26,WDR5,WDR53,WDR59,WDR61,WDR76,WDR82	33
Cancer, Endocrine System Disorders, Organismal Injury and Abnormalities	Thyroid carcinoma	4.99e-07	Akt,CIAO1,CUL4A,CUL4B,DCAF12,DCAF15,DCAF17,DCAF5,DCAF6,DCAF8,DCAF8L1,DDB1,DDB2,ERCC8,FBXW8,GRWD1,NLE1,PHIP,POC1B,RBBP5,SMU1,SNRNP40,TLE1,TLE2,TLE3,WDR12,WDR26,WDR5,WDR59,WDR61,WDR76,WDR82	32
Cancer, Organismal Injury and Abnormalities	Cancer of secretory structure	5.9e-07	Akt,CIAO1,CUL4A,CUL4B,DCAF12,DCAF15,DCAF17,DCAF5,DCAF6,DCAF8,DCAF8L1,DDB1,DDB2,DET1,ERCC8,FBXW8,GRWD1,NLE1,PHIP,POC1B,RBBP5,SMU1,SNRNP40,TLE1,TLE2,TLE3,WDR12,WDR26,WDR5,WDR59,WDR61,WDR76,WDR82,WSB2	34
DNA Replication, Recombination, and Repair	Excision repair	1.01e-06	CUL4A,CUL4B,DDB1,DDB2,ERCC8	5
DNA Replication, Recombination, and Repair	Re-replication of DNA	1.45e-06	CUL4A,CUL4B,DDB1	3
DNA Replication, Recombination, and Repair	Transcription-coupled nucleotide-excision repair	1.79e-06	CUL4A,CUL4B,DDB1,ERCC8	4
DNA Replication, Recombination, and Repair	DNA damage response of cells	2.88e-06	CUL4A,DDB1,DTL,ERCC8,RBBP5,WDR76	6
Cancer, Organismal Injury and Abnormalities	Extracranial solid tumor	3.54e-06	Akt,CIAO1,CUL4A,CUL4B,DCAF12,DCAF15,DCAF16,DCAF17,DCAF5,DCAF6,DCAF8,DCAF8L1,DDB1,DDB2,DET1,DTL,ERCC8,FBXW8,GRWD1,NLE1,PHIP,POC1B,RBBP5,SMU1,SNRNP40,TLE1,TLE2,TLE3,WDR12,WDR26,WDR5,WDR53,WDR59,WDR5B,WDR61,WDR76,WDR82,WSB2	38
Cancer, Organismal Injury and Abnormalities	Abdominal neoplasm	1.69e-05	Akt,CUL4A,CUL4B,DCAF12,DCAF15,DCAF16,DCAF17,DCAF5,DCAF6,DCAF8,DCAF8L1,DDB1,DDB2,DET1,DTL,ERCC8,FBXW8,GRWD1,NLE1,PHIP,POC1B,RBBP5,SMU1,TLE1,TLE2,TLE3,WDR12,WDR26,WDR5,WDR53,WDR59,WDR5B,WDR76,WDR82,WSB2	35
DNA Replication, Recombination, and Repair	Recognition of DNA	2.02e-05	DDB1,DDB2	2
Cancer, Gastrointestinal Disease, Organismal Injury and Abnormalities	Digestive system cancer	2.43e-05	Akt,CUL4A,CUL4B,DCAF12,DCAF15,DCAF17,DCAF5,DCAF6,DCAF8,DCAF8L1,DDB1,DDB2,DET1,DTL,ERCC8,FBXW8,GRWD1,NLE1,PHIP,POC1B,RBBP5,SMU1,TLE1,TLE2,TLE3,WDR12,WDR26,WDR5,WDR53,WDR59,WDR5B,WDR76,WDR82	33
Cancer, Gastrointestinal Disease, Organismal Injury and Abnormalities	Gastrointestinal tract cancer	3.16e-05	Akt,CUL4A,CUL4B,DCAF12,DCAF15,DCAF17,DCAF5,DCAF6,DCAF8,DCAF8L1,DDB1,DDB2,DET1,DTL,ERCC8,FBXW8,GRWD1,NLE1,PHIP,POC1B,RBBP5,SMU1,TLE1,TLE2,TLE3,WDR26,WDR5,WDR53,WDR59,WDR76,WDR82	31
Cancer, Gastrointestinal Disease, Organismal Injury and Abnormalities	Malignant neoplasm of large intestine	3.37e-05	Akt,CUL4A,CUL4B,DCAF12,DCAF15,DCAF17,DCAF5,DCAF8,DCAF8L1,DDB1,DDB2,DET1,DTL,ERCC8,FBXW8,GRWD1,NLE1,PHIP,POC1B,RBBP5,SMU1,TLE1,TLE2,TLE3,WDR26,WDR5,WDR53,WDR59,WDR76,WDR82	30
Cancer, Organismal Injury and Abnormalities	Abdominal cancer	4.21e-05	Akt,CUL4A,CUL4B,DCAF12,DCAF15,DCAF16,DCAF17,DCAF5,DCAF8,DCAF8L1,DDB1,DDB2,DET1,DTL,ERCC8,FBXW8,GRWD1,NLE1,PHIP,POC1B,RBBP5,SMU1,TLE1,TLE2,TLE3,WDR12,WDR26,WDR5,WDR53,WDR59,WDR5B,WDR76,WDR82,WSB2	34
Cancer, Organismal Injury and Abnormalities	Adenocarcinoma	4.58e-05	Akt,CUL4A,CUL4B,DCAF12,DCAF15,DCAF16,DCAF17,DCAF5,DCAF8,DCAF8L1,DDB1,DDB2,DET1,DTL,ERCC8,FBXW8,GRWD1,PHIP,POC1B,RBBP5,SMU1,TLE1,TLE2,TLE3,WDR12,WDR26,WDR5,WDR53,WDR59,WDR76,WDR82,WSB2	32
Cancer, Organismal Injury and Abnormalities	Abdominal adenocarcinoma	8.46e-05	Akt,CUL4B,DCAF12,DCAF15,DCAF16,DCAF17,DCAF5,DCAF8,DCAF8L1,DDB1,DDB2,DET1,DTL,ERCC8,FBXW8,GRWD1,PHIP,POC1B,RBBP5,SMU1,TLE1,TLE2,TLE3,WDR12,WDR26,WDR5,WDR53,WDR59,WDR76,WDR82,WSB2	31
Cancer, Gastrointestinal Disease, Organismal Injury and Abnormalities	Large intestine adenocarcinoma	9.5e-05	CUL4B,DCAF12,DCAF15,DCAF17,DCAF5,DCAF8,DCAF8L1,DDB1,DDB2,DET1,DTL,ERCC8,FBXW8,GRWD1,PHIP,POC1B,RBBP5,SMU1,TLE1,TLE2,TLE3,WDR26,WDR5,WDR53,WDR59,WDR76,WDR82	27
DNA Replication, Recombination, and Repair	DNA damage response of cervical cancer cell lines	0.000105	CUL4A,DDB1	2
Cancer, Gastrointestinal Disease, Organismal Injury and Abnormalities	Gastrointestinal carcinoma	0.000115	CUL4B,DCAF12,DCAF15,DCAF17,DCAF5,DCAF6,DCAF8,DCAF8L1,DDB1,DDB2,DET1,DTL,ERCC8,FBXW8,GRWD1,PHIP,POC1B,RBBP5,SMU1,TLE1,TLE2,TLE3,WDR26,WDR5,WDR53,WDR59,WDR76,WDR82	28
Post-Translational Modification	Polyubiquitination of protein	0.000133	DDB2,DTL,ERCC8,FBXW8	4
Gene Expression	Transcription of RNA	0.000145	Akt,CIAO1,COP1,CUL4A,DCAF6,DDB1,DDB2,DET1,PHIP,TLE1,TLE2,TLE3,WDR61	13
Cancer, Organismal Injury and Abnormalities	Abdominal carcinoma	0.000152	Akt,CUL4B,DCAF12,DCAF15,DCAF16,DCAF17,DCAF5,DCAF8,DCAF8L1,DDB1,DDB2,DET1,DTL,ERCC8,FBXW8,GRWD1,PHIP,POC1B,RBBP5,SMU1,TLE1,TLE2,TLE3,WDR12,WDR26,WDR5,WDR53,WDR59,WDR5B,WDR76,WDR82,WSB2	32
Cell Death and Survival, Cell Morphology, Endocrine System Disorders, Organ Morphology, Organismal Injury and Abnormalities, Reproductive System Development and Function, Reproductive System Disease	Loss of germ cells	0.000399	CUL4B,DDB1	2
Cancer, Gastrointestinal Disease, Hepatic System Disease, Organismal Injury and Abnormalities	Bile duct carcinoma	0.000791	CUL4B,DCAF15,ERCC8,PHIP,POC1B,TLE2	6
Tissue Morphology	Quantity of cervical cancer cell lines	0.000878	CUL4B,WDR5	2
Developmental Disorder, Neurological Disease	Mental retardation	0.000919	CUL4B,DCAF17,DCAF6,PHIP,WDR26	5
Cancer, Organismal Injury and Abnormalities	Melanoma	0.000956	Akt,CIAO1,CUL4A,CUL4B,DCAF16,DCAF17,DCAF5,DCAF6,DCAF8L1,DDB2,DET1,ERCC8,FBXW8,GRWD1,PHIP,RBBP5,TLE1,TLE2,TLE3,WDR12,WDR26,WDR61,WDR76,WDR82	24
DNA Replication, Recombination, and Repair	Mutation of DNA	0.00103	DDB2,ERCC8	2
Hereditary Disorder, Neurological Disease, Organismal Injury and Abnormalities	Autosomal dominant giant axonal neuropathy 2	0.00118	DCAF8	1
Developmental Disorder, Hereditary Disorder, Metabolic Disease, Neurological Disease, Organismal Injury and Abnormalities	Cockayne syndrome type I	0.00118	ERCC8	1
Developmental Disorder, Hereditary Disorder, Ophthalmic Disease, Organismal Injury and Abnormalities	Cone-rod dystrophy type 20	0.00118	POC1B	1
Cell Cycle	Delay in initiation of formation of secondary ingression site	0.00118	WDR5	1
Developmental Disorder, Neurological Disease, Nutritional Disease	Developmental delay, dysmorphic features, intellectual disability and obesity	0.00118	PHIP	1
Cancer, Organismal Injury and Abnormalities, Reproductive System Disease	Gleason's grade 5 prostate cancer	0.00118	WDR5	1
Cellular Development, Cellular Growth and Proliferation, Endocrine System Development and Function	Outgrowth of neuroendocrine cells	0.00118	CUL4B	1
Embryonic Development, Organ Development	Patterning of lung	0.00118	COP1	1
Cancer, Dermatological Diseases and Conditions, Organismal Injury and Abnormalities	Sebaceous cystadenoma	0.00118	DDB2	1
Connective Tissue Disorders, Developmental Disorder, Gastrointestinal Disease, Hereditary Disorder, Neurological Disease, Organismal Development, Organismal Injury and Abnormalities, Skeletal and Muscular Disorders	Skraban-Deardorff syndrome	0.00118	WDR26	1
Cancer, Organismal Injury and Abnormalities, Reproductive System Disease	TNM stage T2 prostate cancer	0.00118	WDR5	1
Cancer, Organismal Injury and Abnormalities, Reproductive System Disease	TNM stage T4 prostate cancer	0.00118	WDR5	1
Dermatological Diseases and Conditions, Organismal Injury and Abnormalities	UV-sensitive syndrome type 2	0.00118	ERCC8	1
Cell Cycle	Unfolding of chromatin structures	0.00118	DDB2	1
Dermatological Diseases and Conditions, Developmental Disorder, Endocrine System Disorders, Gastrointestinal Disease, Hereditary Disorder, Metabolic Disease, Neurological Disease, Organismal Injury and Abnormalities, Reproductive System Disease	Woodhouse-Sakati syndrome	0.00118	DCAF17	1
Connective Tissue Disorders, Developmental Disorder, Hereditary Disorder, Neurological Disease, Organismal Injury and Abnormalities, Skeletal and Muscular Disorders	X-linked mental retardation with short stature	0.00118	CUL4B	1
Cancer, Dermatological Diseases and Conditions, Hereditary Disorder, Metabolic Disease, Organismal Injury and Abnormalities	Xeroderma pigmentosum complementation group E DDB-negative form	0.00118	DDB2	1
DNA Replication, Recombination, and Repair	DNA replication	0.00126	Akt,CUL4A,CUL4B,DDB1,GRWD1	5
Dermatological Diseases and Conditions, Organismal Injury and Abnormalities	Damage of skin	0.00141	DDB2,ERCC8	2
Cancer, Organismal Injury and Abnormalities	Incidence of tumor	0.00229	Akt,CUL4A,CUL4B,DCAF12,DCAF15,DCAF16,DCAF17,DCAF8,DCAF8L1,DDB1,DDB2,DET1,ERCC8,NLE1,PHIP,POC1B,RBBP5,TLE1,TLE2,WDR26,WDR5,WDR59,WDR76,WDR82,WSB2	25
Cancer, Organismal Injury and Abnormalities, Respiratory Disease	Bronchioloalveolar adenoma	0.00236	DDB2	1
Cancer, Connective Tissue Disorders, Organismal Injury and Abnormalities, Skeletal and Muscular Disorders	Ewing sarcoma in scapula	0.00236	WSB2	1
Cancer, Organismal Injury and Abnormalities, Reproductive System Disease	Gleason's grade 3 prostate cancer	0.00236	WDR5	1
Cancer, Organismal Injury and Abnormalities, Reproductive System Disease	Gleason's grade 4 prostate cancer	0.00236	WDR5	1
Developmental Disorder, Hereditary Disorder, Metabolic Disease, Organismal Injury and Abnormalities	Nuclear type 10 mitochondrial complex I deficiency	0.00236	ERCC8	1
Developmental Disorder, Hereditary Disorder, Neurological Disease, Organismal Injury and Abnormalities	Pettigrew syndrome	0.00236	CUL4B	1
Post-Translational Modification	Autoubiquitination of protein	0.00294	DDB2,ERCC8	2
Cell Morphology, Endocrine System Disorders, Organ Morphology, Organismal Injury and Abnormalities, Reproductive System Development and Function, Reproductive System Disease	Abnormal morphology of germ cells	0.00322	CUL4A,CUL4B,DDB1	3
Developmental Disorder, Neurological Disease	Syndromic mental retardation	0.0033	CUL4B,DCAF17,PHIP	3
Cellular Assembly and Organization	Formation of cytoplasmic matrix	0.00353	WDR5	1
Cancer, Organismal Injury and Abnormalities, Reproductive System Disease	Mammary gland adenoma	0.00353	DDB2	1
DNA Replication, Recombination, and Repair	Recognition of DNA lesion	0.00353	DDB2	1
Cell Death and Survival, Nervous System Development and Function	Survival of inner hair cells	0.00353	ERCC8	1
Organ Morphology, Reproductive System Development and Function	Thickness of placental spongiotrophoblast layer	0.00353	FBXW8	1
Cancer, Organismal Injury and Abnormalities	Frequency of tumor	0.00355	Akt,CUL4A,CUL4B,DCAF12,DCAF15,DCAF16,DCAF17,DCAF8,DCAF8L1,DDB1,DDB2,DET1,NLE1,PHIP,POC1B,RBBP5,TLE1,TLE2,WDR26,WDR5,WDR59,WDR76,WDR82,WSB2	24
Cellular Assembly and Organization	Binding of chromatin	0.00404	CUL4B,ERCC8	2
Cancer, Organismal Injury and Abnormalities	Squamous-cell carcinoma	0.00414	CUL4A,CUL4B,DCAF5,DCAF6,DDB1,DDB2,GRWD1,PHIP,TLE2,TLE3,WDR26,WDR53,WDR59	13
Cancer, Dermatological Diseases and Conditions, Organismal Injury and Abnormalities	Skin cancer	0.00452	CUL4A,CUL4B,DCAF16,DCAF17,DCAF5,DCAF6,DCAF8L1,DDB1,DDB2,DET1,ERCC8,FBXW8,PHIP,RBBP5,TLE1,TLE2,TLE3,WDR12,WDR26,WDR76	20
Cellular Development, Embryonic Development, Organismal Development, Tissue Development	Differentiation of embryoblast cells	0.0047	NLE1	1
Cell Cycle, Skeletal and Muscular System Development and Function	Mitogenesis of muscle cell lines	0.0047	PHIP	1
Cell Death and Survival, Nervous System Development and Function	Survival of outer hair cells	0.0047	ERCC8	1
Cellular Assembly and Organization, DNA Replication, Recombination, and Repair	Formation of gamma H2AX nuclear focus	0.00486	DDB1,ERCC8	2
Cancer, Organismal Injury and Abnormalities	Blue round small cell tumor	0.00509	CUL4A,CUL4B,PHIP,TLE2,WDR5	5
Cancer, Organismal Injury and Abnormalities	Tumorigenesis of epithelial neoplasm	0.00542	CUL4A,CUL4B,DCAF12,DCAF15,DCAF16,DCAF17,DCAF8,DCAF8L1,DDB1,DDB2,DET1,NLE1,PHIP,POC1B,RBBP5,TLE1,TLE2,WDR26,WDR59,WDR76,WDR82,WSB2	22
Visual System Development and Function	Light sensitivity of skin	0.00588	ERCC8	1
Cell Death and Survival, Cell Morphology, Endocrine System Disorders, Organ Morphology, Organismal Development, Organismal Injury and Abnormalities, Reproductive System Development and Function, Reproductive System Disease	Loss of oocytes	0.00588	DDB1	1
Cell Cycle, DNA Replication, Recombination, and Repair	Homologous recombination of cells	0.00647	DDA1,DDB1	2
Cancer, Organismal Injury and Abnormalities	Development of malignant tumor	0.00651	Akt,CUL4A,CUL4B,DCAF12,DCAF15,DCAF16,DCAF17,DCAF8,DCAF8L1,DDB1,DDB2,DET1,PHIP,POC1B,RBBP5,TLE1,TLE2,WDR26,WDR5,WDR59,WDR76,WDR82,WSB2	23
Cell Cycle, Cell-To-Cell Signaling and Interaction, Cellular Growth and Proliferation	Contact growth inhibition of neuroblastoma cell lines	0.00822	WDR5	1
Cellular Development, Endocrine System Development and Function	Differentiation of thyrotrophs	0.00822	TLE3	1
Ophthalmic Disease, Organismal Injury and Abnormalities	Photophobia	0.00822	ERCC8	1
DNA Replication, Recombination, and Repair, Nucleic Acid Metabolism, Small Molecule Biochemistry	Repair of pyrimidine dimer	0.00822	DDB2	1
Cancer, Organismal Injury and Abnormalities, Reproductive System Disease	TNM stage T3 prostate cancer	0.00822	WDR5	1
Tissue Morphology	Quantity of tumor cell lines	0.00848	CUL4A,CUL4B,WDR5	3
Cellular Development, Endocrine System Development and Function	Differentiation of gonadotropes	0.00939	TLE3	1
DNA Replication, Recombination, and Repair	Mutation of mitochondrial DNA	0.00939	ERCC8	1
Cell Death and Survival	Survival of stromal cells	0.00939	ERCC8	1
Cancer, Organismal Injury and Abnormalities	Development of carcinoma	0.0104	CUL4A,CUL4B,DCAF12,DCAF15,DCAF16,DCAF17,DCAF8,DCAF8L1,DDB1,DDB2,DET1,PHIP,POC1B,RBBP5,TLE1,TLE2,WDR26,WDR59,WDR76,WDR82,WSB2	21
Cell Cycle, Gene Expression	Binding of DNA fragment	0.0105	CUL4A,DDB2	2
Vitamin and Mineral Metabolism	Assembly of iron-sulfur	0.0106	CIAO1	1
Cancer, Gastrointestinal Disease, Organismal Injury and Abnormalities	Oral squamous cell carcinoma	0.0113	DCAF5,DCAF6,TLE2,TLE3,WDR26,WDR53	6
Organ Morphology, Organismal Injury and Abnormalities, Reproductive System Development and Function, Reproductive System Disease	Paleness of placenta	0.0117	CUL4B	1
Metabolic Disease, Organismal Injury and Abnormalities	DNA repair-deficiency disorder	0.0124	DDB2,ERCC8	2
Cancer, Dermatological Diseases and Conditions, Organismal Injury and Abnormalities	Cutaneous melanoma	0.0126	CUL4A,CUL4B,DCAF16,DCAF17,DCAF5,DCAF6,DCAF8L1,DET1,ERCC8,FBXW8,PHIP,RBBP5,TLE1,TLE2,TLE3,WDR12,WDR26,WDR76	18
DNA Replication, Recombination, and Repair	Conformational modification of DNA fragment	0.0129	DDB2	1
Auditory Disease, Auditory and Vestibular System Development and Function, Cell Death and Survival, Cell Morphology, Nervous System Development and Function, Neurological Disease, Organ Morphology, Organismal Development, Organismal Injury and Abnormalities, Tissue Morphology	Loss of outer hair cells	0.0129	ERCC8	1
Cancer, Organismal Injury and Abnormalities	Metastatic potential of melanoma cell lines	0.014	PHIP	1
Cellular Assembly and Organization, DNA Replication, Recombination, and Repair	Positioning of nucleosomes	0.014	ERCC8	1
Cellular Assembly and Organization, DNA Replication, Recombination, and Repair	Remodeling of nucleosomes	0.0152	ERCC8	1
Cancer, Dermatological Diseases and Conditions, Organismal Injury and Abnormalities	Sebaceous adenocarcinoma	0.0152	DDB2	1
Cancer, Organismal Injury and Abnormalities, Respiratory Disease	Lung squamous cell carcinoma	0.0153	CUL4A,CUL4B,PHIP,TLE3	4
Cellular Development, Cellular Growth and Proliferation, Embryonic Development, Hematological System Development and Function, Hematopoiesis, Lymphoid Tissue Structure and Development, Organ Development, Organismal Development, Tissue Development	Megakaryocytopoiesis	0.0157	RBBP5,WDR5	2
Cancer, Organismal Injury and Abnormalities	Precancerous condition	0.0157	DDB1,DDB2	2
Cancer, Organismal Injury and Abnormalities	Ductal carcinoma	0.0157	CUL4B,DCAF15,DCAF8,DDB1,ERCC8,PHIP,POC1B,RBBP5,TLE2,TLE3	10
Gene Expression	Transcription of DNA	0.0158	CIAO1,DCAF6,PHIP,TLE1,TLE2,TLE3,WDR61	7
Cell Cycle	Arrest in G2/M phase of tumor cell lines	0.016	DDB1,DTL	2
Embryonic Development, Organ Development, Organ Morphology, Organismal Development, Respiratory System Development and Function, Tissue Development	Branching morphogenesis of lung	0.0164	COP1	1
Visual System Development and Function	Homeostasis of retina	0.0175	POC1B	1
Organ Morphology, Reproductive System Development and Function	Morphology of placenta	0.0181	CUL4B,FBXW8	2
Developmental Disorder, Hereditary Disorder, Neurological Disease, Organismal Injury and Abnormalities	Familial mental retardation	0.0182	CUL4B,DCAF17,WDR26	3
Cancer, Organismal Injury and Abnormalities, Respiratory Disease	Large cell lung carcinoma	0.0183	CUL4A,CUL4B	2
Developmental Disorder, Neurological Disease, Ophthalmic Disease, Organismal Injury and Abnormalities	Cortical visual impairment and intellectual disability	0.0198	DCAF6	1
Cancer, Dermatological Diseases and Conditions, Organismal Injury and Abnormalities	Dermatofibrosarcoma	0.0198	DDB2	1
Cellular Compromise	Disassembly of nucleosomes	0.0222	GRWD1	1
Cell Death and Survival, Embryonic Development	Apoptosis of embryoblast	0.0233	NLE1	1
Cell Cycle	Arrest in G2/M phase of colorectal cancer cell lines	0.0245	DDB1	1
Cell Cycle, Cellular Development, Connective Tissue Development and Function	Premature senescence of fibroblasts	0.0245	DDB2	1
RNA Post-Transcriptional Modification	Processing of RNA	0.025	SMU1,SNRNP40,WDR12	3
Developmental Disorder, Hereditary Disorder, Neurological Disease, Organismal Injury and Abnormalities	Familial syndromic intellectual disability	0.0271	CUL4B,DCAF17	2
Auditory Disease, Organismal Injury and Abnormalities	Abnormal function of inner ear	0.0279	ERCC8	1
Auditory Disease, Neurological Disease	Progressive hearing impairment	0.0279	ERCC8	1
Embryonic Development, Nervous System Development and Function, Organ Development, Organ Morphology, Organismal Development, Tissue Development, Visual System Development and Function	Size of eye	0.0279	TLE1	1
Developmental Disorder, Tissue Morphology	Abnormal morphology of disorganized extraembryonic tissue	0.0291	CUL4B	1
Immunological Disease, Inflammatory Disease, Inflammatory Response, Neurological Disease, Organismal Injury and Abnormalities	Myelin oligodendrocyte glycoprotein induced experimental autoimmune encephalomyelitis	0.0291	DTL	1
Cell Cycle	Cell cycle progression	0.0296	Akt,CUL4A,DDB2,DTL,NLE1,PHIP,WDR5	7
Gene Expression	Synthesis of rRNA	0.0302	ERCC8	1
Cancer, Organismal Injury and Abnormalities	Cancer of head	0.0306	Akt,DCAF5,DCAF6,TLE2,TLE3,WDR26,WDR53	7
Cancer, Hematological Disease, Immunological Disease, Organismal Injury and Abnormalities	Aggressive NK-cell leukemia	0.0313	CUL4B	1
Cancer, Gastrointestinal Disease, Organismal Injury and Abnormalities	Buccal squamous cell carcinoma	0.0313	TLE3	1
Auditory Disease, Cell Death and Survival, Cellular Compromise, Neurological Disease, Organismal Injury and Abnormalities, Tissue Morphology	Neurodegeneration of inner hair cells	0.0313	ERCC8	1
Protein Degradation, Protein Synthesis	Catabolism of protein	0.0318	CUL4A,CUL4B,DDB1,DTL	4
Cancer, Neurological Disease, Organismal Injury and Abnormalities	Grade 2-3 glioma	0.0325	DCAF12,WDR59	2
Developmental Disorder, Hereditary Disorder, Neurological Disease, Organismal Injury and Abnormalities	Recessive mental retardation	0.033	CUL4B,DCAF17	2
Cancer, Neurological Disease, Organismal Injury and Abnormalities	Astrocytoma in brainstem	0.0336	CUL4B	1
Cancer, Neurological Disease, Organismal Injury and Abnormalities	Oligodendroglioma	0.0346	DCAF12,TLE3	2
Cellular Response to Therapeutics	Sensitivity of cells	0.0358	DDB2,ERCC8	2
Post-Translational Modification	Mono-ubiquitination of protein	0.0359	DTL	1
Cancer, Organismal Injury and Abnormalities	Development of adenocarcinoma	0.036	CUL4A,CUL4B,DCAF15,DCAF16,DCAF17,DCAF8,DCAF8L1,DDB1,DDB2,PHIP,POC1B,RBBP5,TLE1,WSB2	14
Cellular Development, Cellular Growth and Proliferation	Cell proliferation of tumor cell lines	0.0367	Akt,CUL4A,CUL4B,DDB1,DDB2,DTL,FBXW8,PHIP,WDR12,WDR5	10
Cancer, Organismal Injury and Abnormalities	Breast or colorectal cancer	0.0399	Akt,CUL4A,CUL4B,DCAF12,DCAF15,DCAF17,DCAF8L1,DDB1,DDB2,DTL,NLE1,POC1B,RBBP5,TLE2,TLE3,WDR26,WDR76,WDR82	18
Organ Morphology, Organismal Injury and Abnormalities, Reproductive System Development and Function, Reproductive System Disease	Abnormal morphology of small placenta	0.0404	CUL4B	1
Cancer, Hematological Disease, Organismal Injury and Abnormalities	Histiocytic sarcoma	0.0404	DDB2	1
Reproductive System Development and Function	Morphology of reproductive system	0.0405	CUL4A,CUL4B,DDB1,FBXW8	4
Cellular Assembly and Organization	Activation of mitochondria	0.0427	CUL4B	1
Cell Cycle	Arrest in G2/M phase of breast cancer cell lines	0.0427	DTL	1
Auditory Disease, Cell Death and Survival, Cellular Compromise, Neurological Disease, Organismal Injury and Abnormalities, Tissue Morphology	Neurodegeneration of outer hair cells	0.0427	ERCC8	1
Cancer, Organismal Injury and Abnormalities	Neoplasia of cells	0.0427	Akt,CUL4A,CUL4B,DCAF12,DCAF5,DCAF6,DDB1,DDB2,GRWD1,PHIP,SMU1,TLE2,TLE3,WDR26,WDR53,WDR59,WDR76	17
RNA Post-Transcriptional Modification	Splicing of mRNA	0.0428	SMU1,SNRNP40	2
Cell Cycle, Connective Tissue Development and Function	Arrest in cell cycle progression of fibroblasts	0.0438	DDB2	1
Cancer, Gastrointestinal Disease, Organismal Injury and Abnormalities	Pancreatobiliary tumor	0.0442	Akt,CUL4B,DCAF15,DCAF8,DDB1,ERCC8,PHIP,POC1B,RBBP5,TLE2,TLE3	11
Cell Morphology, Endocrine System Disorders, Organ Morphology, Organismal Injury and Abnormalities, Reproductive System Development and Function, Reproductive System Disease	Abnormal morphology of spermatocytes	0.045	CUL4A	1
Tissue Morphology	Quantity of leukemia cell lines	0.045	CUL4A	1
Cancer, Endocrine System Disorders, Organismal Injury and Abnormalities, Respiratory Disease	Small cell lung carcinoma	0.0481	CUL4A,CUL4B	2
Hereditary Disorder, Metabolic Disease, Neurological Disease, Organismal Injury and Abnormalities, Skeletal and Muscular Disorders	Leigh syndrome	0.0483	ERCC8	1
Cardiac Arrythmia, Cardiovascular Disease, Organismal Injury and Abnormalities	Long-QT syndrome	0.0573	WDR26	1
Cancer, Gastrointestinal Disease, Hepatic System Disease, Liver Hyperplasia/Hyperproliferation, Organismal Injury and Abnormalities	Liver tumor	0.131	Akt,DCAF6,DCAF8,FBXW8,GRWD1,PHIP,POC1B,RBBP5,TLE1,TLE2,WDR12,WDR5,WDR59,WDR5B	14
Cardiovascular Disease, Congenital Heart Anomaly, Developmental Disorder, Hereditary Disorder, Organismal Injury and Abnormalities	Familial congenital heart disease	0.194	WDR5	1
Increased Levels of Alkaline Phosphatase	Increased activation of alkaline phosphatase	0.198	WDR5	1
Cellular Development, Cellular Growth and Proliferation, Digestive System Development and Function, Hepatic System Development and Function, Liver Proliferation, Organ Development, Tissue Development	Proliferation of hepatocytes	0.267	Akt,DDB1	2
Cancer, Gastrointestinal Disease, Hepatic System Disease, Liver Hyperplasia/Hyperproliferation, Organismal Injury and Abnormalities	Liver carcinoma	0.372	DCAF8,FBXW8,PHIP,POC1B,RBBP5,TLE1,WDR12,WDR5,WDR5B	9
Cell Death and Survival, Organismal Injury and Abnormalities, Renal Necrosis/Cell Death, Renal and Urological Disease	Apoptosis of kidney cell lines	0.393	Akt,CUL4B	2
Cancer, Gastrointestinal Disease, Hepatic System Disease, Liver Hyperplasia/Hyperproliferation, Organismal Injury and Abnormalities	Liver cancer	0.429	Akt,DCAF8,FBXW8,PHIP,POC1B,RBBP5,TLE1,WDR12,WDR5,WDR5B	10
Cancer, Gastrointestinal Disease, Hepatic System Disease, Hepatocellular carcinoma, Liver Hyperplasia/Hyperproliferation, Organismal Injury and Abnormalities	Hepatocellular carcinoma	1	TLE1	1

## Sheet: Network-2
Table S6: IPA network analysis of DCAF subfamily genes
Categories	Diseases or Functions Annotation	p-Value	Molecules	# Molecules
Cancer, Gastrointestinal Disease, Organismal Injury and Abnormalities	Large intestine adenocarcinoma	0.000114	ABCC11,ACRV1,AFMID,AMBRA1,BTRC,CCDC71,DCAF10,DCAF13,EED,FBXW5,GNB2,HCN3,RBBP4,RBBP7,TRPC4AP,WDTC1	16
Cancer, Gastrointestinal Disease, Organismal Injury and Abnormalities	Large intestine carcinoma	0.000132	ABCC11,ACRV1,AFMID,AMBRA1,BTRC,CCDC71,DCAF10,DCAF13,EED,FBXW5,GNB2,HCN3,P38 MAPK,RBBP4,RBBP7,TRPC4AP,WDTC1	17
Cancer, Gastrointestinal Disease, Organismal Injury and Abnormalities	Malignant neoplasm of large intestine	0.00033	ABCC11,ACRV1,AFMID,AMBRA1,BTRC,CCDC71,DCAF10,DCAF13,EED,FBXW5,GNB2,HCN3,NFkB (complex),P38 MAPK,RBBP4,RBBP7,TRPC4AP,WDTC1	18
Developmental Disorder, Hereditary Disorder, Neurological Disease, Organismal Injury and Abnormalities	Cohen-Gibson syndrome	0.000589	EED	1
Cell Death and Survival	Cytotoxicity of pemetrexed	0.000589	ABCC11	1
Embryonic Development, Organismal Development, Tissue Development, Tissue Morphology	Expansion of epiblast	0.000589	EED	1
Organ Morphology	Quantity of apocrine gland	0.000589	ABCC11	1
Organ Morphology	Size of apocrine gland	0.000589	ABCC11	1
Embryonic Development, Organismal Development, Tissue Morphology	Size of cortical plate	0.000589	Kat6b	1
Molecular Transport, Nucleic Acid Metabolism, Small Molecule Biochemistry	Transport of cytarabine	0.000589	ABCC11	1
Molecular Transport, Nucleic Acid Metabolism, Small Molecule Biochemistry	Transport of pemetrexed	0.000589	ABCC11	1
Endocrine System Disorders, Organismal Injury and Abnormalities	Variation in apocrine gland secretion	0.000589	ABCC11	1
Cellular Development, Cellular Growth and Proliferation, Embryonic Development, Organismal Development, Tissue Development	Development of trophoblast giant cells	0.00118	EED	1
Cancer, Cellular Development, Cellular Growth and Proliferation, Organismal Injury and Abnormalities, Tumor Morphology	Proliferation of schwannoma cells	0.00118	DCAF1	1
Gene Expression	Transcription of DNA	0.00153	BTRC,DCAF1,EED,Kat6b,RBBP7,WDTC1	6
Cell Morphology, Cellular Assembly and Organization, DNA Replication, Recombination, and Repair	Abnormal morphology of meiotic spindles	0.00177	BTRC	1
Cancer, Hematological Disease, Immunological Disease, Organismal Injury and Abnormalities	Latency of thymic lymphoma	0.00177	EED	1
Cancer, Neurological Disease, Organismal Injury and Abnormalities	Neurofibromatosis 1 associated malignant peripheral nerve sheath tumor	0.00177	EED	1
Cancer, Organismal Injury and Abnormalities, Reproductive System Disease	Female genital tract adenocarcinoma	0.00178	ABCC11,ACRV1,AMBRA1,BTRC,DCAF13,EED,GNB2,HCN3,RBBP7	9
Cancer, Organismal Injury and Abnormalities, Reproductive System Disease	Formation of uterine carcinoma	0.00179	ABCC11,ACRV1,AMBRA1,BTRC,DCAF13,EED,GNB2,RBBP7	8
Cell Cycle, Cellular Assembly and Organization, DNA Replication, Recombination, and Repair	Remodeling of chromatin	0.0018	HISTONE,histone deacetylase,Histone h3,RBBP4,RBBP7	5
Cancer, Neurological Disease, Organismal Injury and Abnormalities	Radiotherapy associated malignant peripheral nerve sheath tumor	0.00235	EED	1
Cancer, Neurological Disease, Organismal Injury and Abnormalities	Sporadic malignant peripheral nerve sheath tumor	0.00235	EED	1
Cancer, Organismal Injury and Abnormalities, Reproductive System Disease	Endometrioid endometrial adenocarcinoma	0.00286	ABCC11,ACRV1,AMBRA1,DCAF13,EED,GNB2,RBBP7	7
Cell Death and Survival	Apoptosis of salivary gland cell lines	0.00294	RBBP4	1
Cell Death and Survival	Apoptosis of salivary mucous cells	0.00294	RBBP4	1
Cell Cycle, Cellular Assembly and Organization, Cellular Function and Maintenance, DNA Replication, Recombination, and Repair	Overduplication of centrosome	0.00294	FBXW5	1
Organismal Development	Development of multicellular organism	0.00301	ACRV1,RBBP7	2
Cancer, Gastrointestinal Disease, Organismal Injury and Abnormalities	Digestive system cancer	0.00303	ABCC11,ACRV1,AFMID,AMBRA1,BTRC,CCDC71,DCAF10,DCAF13,EED,FBXW5,GNB2,HCN3,HISTONE,NFkB (complex),P38 MAPK,RBBP4,RBBP7,TRPC4AP,WDTC1	19
Gene Expression	Activation of DNA endogenous promoter	0.00324	DCAF1,EED,Kat6b,RBBP7,WDTC1	5
Amino Acid Metabolism, Drug Metabolism, Molecular Transport, Small Molecule Biochemistry	Accumulation of methotrexate	0.00353	ABCC11	1
Cell Signaling, Molecular Transport, Nucleic Acid Metabolism, Small Molecule Biochemistry	Efflux of cyclic AMP	0.00353	ABCC11	1
Molecular Transport, Nucleic Acid Metabolism, Small Molecule Biochemistry	Efflux of cyclic GMP	0.00353	ABCC11	1
Neurological Disease	Hypermyelination of axons	0.00353	EED	1
Cancer, Organismal Injury and Abnormalities	Abdominal carcinoma	0.00381	ABCC11,ACRV1,AFMID,AMBRA1,BTRC,CCDC71,DCAF10,DCAF13,EED,FBXW5,GNB2,HCN3,HISTONE,NFkB (complex),P38 MAPK,RBBP4,RBBP7,TRPC4AP,WDTC1	19
Cancer, Organismal Injury and Abnormalities	Development of carcinoma	0.00398	ABCC11,ACRV1,AMBRA1,BTRC,CCDC71,DCAF10,DCAF13,EED,GNB2,HCN3,NFkB (complex),P38 MAPK,RBBP4,RBBP7,WDTC1	15
Cancer, Endocrine System Disorders, Organismal Injury and Abnormalities	Thyroid carcinoma	0.00405	ABCC11,AFMID,BTRC,CCDC71,DCAF10,DCAF13,EED,FBXW5,GNB2,HCN3,RBBP4,RBBP7,TRPC4AP,WDTC1	14
Embryonic Development, Hair and Skin Development and Function, Organ Development, Organismal Development	Maturation of hair follicle	0.00412	TRPC4AP	1
Cell Morphology	Size of breast cancer cell lines	0.00412	RBBP4	1
Infectious Diseases	Infection of cervical cancer cell lines	0.00462	DCAF1,DCAF13,WDTC1	3
Cancer, Hematological Disease, Immunological Disease, Organismal Injury and Abnormalities, Tissue Morphology	Quantity of thymic lymphoma	0.0047	EED	1
Cancer, Organismal Injury and Abnormalities	Development of adenocarcinoma	0.0047	ABCC11,ACRV1,AMBRA1,BTRC,CCDC71,DCAF13,EED,GNB2,HCN3,RBBP7	10
Cancer, Organismal Injury and Abnormalities	Cancer of secretory structure	0.00478	ABCC11,ACRV1,AFMID,BTRC,CCDC71,DCAF10,DCAF13,EED,FBXW5,GNB2,HCN3,NFkB (complex),RBBP4,RBBP7,TRPC4AP,WDTC1	16
Cancer, Organismal Injury and Abnormalities, Reproductive System Disease	Uterine cancer	0.00482	ABCC11,ACRV1,AMBRA1,BTRC,DCAF13,EED,GNB2,NFkB (complex),RBBP7	9
Post-Translational Modification	Ubiquitination of protein	0.00529	BTRC,FBXW5,TRPC4AP	3
Embryonic Development, Organismal Development, Tissue Development	Development of primitive streak	0.00529	EED	1
Developmental Disorder, Organismal Injury and Abnormalities, Reproductive System Disease	Hypoplasia of mammary gland	0.00529	BTRC	1
Embryonic Development, Organismal Development, Tissue Development	Development of epiblast	0.00588	EED	1
Cancer, Organismal Injury and Abnormalities	Pelvic cancer	0.00589	ABCC11,ACRV1,AMBRA1,BTRC,CCDC71,DCAF10,DCAF13,EED,GNB2,HCN3,NFkB (complex),RBBP4,RBBP7	13
Amino Acid Metabolism, Small Molecule Biochemistry	Catabolism of L-tryptophan	0.00646	AFMID	1
Cell Signaling	Integration of HIV-1	0.00646	EED	1
Gene Expression	Transcription of RNA	0.00689	BTRC,DCAF1,EED,HISTONE,histone deacetylase,Histone h3,Histone h4,Kat6b,NFkB (complex),P38 MAPK,RBBP7,RNA polymerase II,WDTC1	13
Cell Cycle	Ploidy of embryonic cell lines	0.00705	BTRC	1
Cancer, Organismal Injury and Abnormalities, Reproductive System Disease	Development of genital tumor	0.00722	ABCC11,ACRV1,AMBRA1,BTRC,DCAF13,EED,GNB2,HCN3,NFkB (complex),RBBP7	10
Post-Translational Modification	Polyubiquitination of protein	0.00742	BTRC,FBXW5	2
Cancer, Organismal Injury and Abnormalities, Reproductive System Disease	Female genital tract cancer	0.00754	ABCC11,ACRV1,AMBRA1,BTRC,DCAF13,EED,GNB2,HCN3,NFkB (complex),RBBP7	10
Cancer, Organismal Injury and Abnormalities	Head and neck carcinoma	0.00777	ABCC11,AFMID,BTRC,CCDC71,DCAF10,DCAF13,EED,FBXW5,GNB2,HCN3,NFkB (complex),RBBP4,RBBP7,TRPC4AP,WDTC1	15
Amino Acid Metabolism, Drug Metabolism, Molecular Transport, Small Molecule Biochemistry, Vitamin and Mineral Metabolism	Transport of folic acid	0.00822	ABCC11	1
Cancer, Organismal Injury and Abnormalities	Head and neck cancer	0.00907	ABCC11,AFMID,BTRC,CCDC71,DCAF10,DCAF13,EED,FBXW5,GNB2,HCN3,Histone h3,NFkB (complex),RBBP4,RBBP7,TRPC4AP,WDTC1	16
Cancer, Gastrointestinal Disease, Organismal Injury and Abnormalities	Development of intestinal tumor	0.00907	ABCC11,ACRV1,AMBRA1,BTRC,CCDC71,DCAF10,DCAF13,P38 MAPK,RBBP4,WDTC1	10
Cell Morphology, Cellular Assembly and Organization, DNA Replication, Recombination, and Repair	Abnormal morphology of mitotic spindle	0.00939	BTRC	1
Cellular Movement	Chemotaxis of macrophage cancer cell lines	0.00939	GNB2	1
Cellular Development, Cellular Growth and Proliferation	Cell proliferation of bone cancer cell lines	0.00955	DCAF1,EED,P38 MAPK	3
Cancer, Organismal Injury and Abnormalities, Reproductive System Disease	Tumorigenesis of reproductive tract	0.00979	ABCC11,ACRV1,AMBRA1,BTRC,DCAF13,EED,GNB2,HCN3,NFkB (complex),RBBP7	10
Cell Cycle, Connective Tissue Development and Function	Ploidy of fibroblast cell lines	0.00997	BTRC	1
Lipid Metabolism, Molecular Transport, Small Molecule Biochemistry	Transport of leukotriene C4	0.00997	ABCC11	1
Infectious Diseases	Infection of tumor cell lines	0.0103	DCAF1,DCAF13,NFkB (complex),WDTC1	4
DNA Replication, Recombination, and Repair	Recombination	0.0109	DCAF1,FBXW5,HISTONE,RNA polymerase II	4
Nervous System Development and Function, Organ Morphology, Tissue Morphology	Quantity of pyramidal neurons	0.0111	Kat6b	1
Cancer, Endocrine System Disorders, Organismal Injury and Abnormalities, Reproductive System Disease	Serous adenocarcinoma in ovary	0.0112	ABCC11,EED,HCN3	3
Cell Cycle, Respiratory System Development and Function	Arrest in cell cycle progression of lung cell lines	0.0117	BTRC	1
Embryonic Development, Organ Development, Organ Morphology, Organismal Development, Reproductive System Development and Function, Tissue Development	Morphology of mammary alveolus	0.0117	BTRC	1
Cell Cycle, Renal and Urological System Development and Function	Arrest in G2 phase of kidney cell lines	0.0123	DCAF1	1
Cell Morphology, Embryonic Development	Size of embryonic cell lines	0.0123	BTRC	1
Cell-To-Cell Signaling and Interaction, Cellular Growth and Proliferation	Suppression of tumor cell lines	0.0123	DCAF1	1
Molecular Transport	Transport of organic anion	0.0123	ABCC11	1
Cell Cycle, Hair and Skin Development and Function	Arrest in G2 phase of epithelial cell lines	0.0129	DCAF1	1
Amino Acid Metabolism, Drug Metabolism, Molecular Transport, Small Molecule Biochemistry	Transport of methotrexate	0.0129	ABCC11	1
Cell Morphology, Cellular Growth and Proliferation, Connective Tissue Development and Function, Tissue Development	Size of fibroblast cell lines	0.0135	BTRC	1
Cancer, Organismal Functions, Organismal Injury and Abnormalities, Tumor Morphology	Suppression of malignant tumor	0.0135	BTRC	1
Cancer, Gastrointestinal Disease, Organismal Injury and Abnormalities	Development of intestinal adenoma	0.014	BTRC	1
Cancer, Gastrointestinal Disease, Organismal Injury and Abnormalities	Carcinoma of ampulla of Vater	0.0146	FBXW5	1
Inflammatory Response	Interferon response	0.0146	DCAF1	1
Cancer, Organismal Injury and Abnormalities, Reproductive System Disease	Development of breast adenocarcinoma	0.0152	BTRC	1
Cancer, Organismal Injury and Abnormalities	Genitourinary carcinoma	0.0153	ABCC11,ACRV1,AMBRA1,BTRC,CCDC71,DCAF13,EED,GNB2,HCN3,NFkB (complex),RBBP4,RBBP7	12
Gene Expression	Transactivation of RNA	0.0161	BTRC,GNB2,NFkB (complex),P38 MAPK,RNA polymerase II,TRPC4AP	6
Cellular Assembly and Organization, Cellular Function and Maintenance	Organization of actin stress fibers	0.0164	RBBP4	1
Cellular Development, Cellular Growth and Proliferation	Cell proliferation of sarcoma cell lines	0.0173	DCAF1,EED	2
Cell Morphology	Size of cells	0.0179	BTRC,Histone h3,Histone h4,RBBP4,WDTC1	5
Organ Morphology	Size of exocrine gland	0.0181	ABCC11,NFkB (complex)	2
Cellular Assembly and Organization	Formation of actin ring	0.0187	RBBP4	1
Cellular Development, Cellular Growth and Proliferation, Hematological System Development and Function, Hematopoiesis, Humoral Immune Response, Lymphoid Tissue Structure and Development	Proliferation of pro-B lymphocytes	0.0187	EED	1
Cancer, Organismal Injury and Abnormalities	Genitourinary adenocarcinoma	0.0191	ABCC11,ACRV1,AMBRA1,BTRC,DCAF13,EED,GNB2,HCN3,RBBP4,RBBP7	10
Cell Morphology, Cellular Assembly and Organization	Size of nucleus	0.0193	Histone h3,Histone h4,RBBP4	3
Cell-mediated Immune Response, Cellular Development, Cellular Function and Maintenance, Cellular Growth and Proliferation, DNA Replication, Recombination, and Repair, Embryonic Development, Hematological System Development and Function, Hematopoiesis, Humoral Immune Response, Lymphoid Tissue Structure and Development, Organ Development, Organismal Development, Tissue Development	VDJ recombination	0.0198	DCAF1	1
Cell Cycle, Embryonic Development	Arrest in G2 phase of embryonic cell lines	0.021	DCAF1	1
Lipid Metabolism, Molecular Transport, Small Molecule Biochemistry	Transport of taurocholic acid	0.021	ABCC11	1
Cancer	Transformation of kidney cell lines	0.0216	TRPC4AP	1
Cancer, Organismal Injury and Abnormalities	Tumorigenesis of tissue	0.022	ABCC11,ACRV1,AFMID,AMBRA1,BTRC,CCDC71,DCAF10,DCAF13,EED,FBXW5,GNB2,HCN3,HISTONE,Histone h3,NFkB (complex),P38 MAPK,RBBP4,RBBP7,TRPC4AP,WDTC1	20
Cell Cycle	S phase of cervical cancer cell lines	0.0222	DCAF1	1
Cell Death and Survival	Apoptosis of fibroblasts	0.0226	BTRC,DCAF1,NFkB (complex)	3
Cancer, Gastrointestinal Disease, Organismal Injury and Abnormalities	Development of digestive organ tumor	0.0234	ABCC11,ACRV1,AMBRA1,BTRC,CCDC71,DCAF10,DCAF13,NFkB (complex),P38 MAPK,RBBP4,WDTC1	11
Cancer, Organismal Injury and Abnormalities	Nonhematologic malignant neoplasm	0.0242	ABCC11,ACRV1,AFMID,AMBRA1,BTRC,CCDC71,DCAF10,DCAF13,EED,FBXW5,GNB2,HCN3,HISTONE,Histone h3,NFkB (complex),P38 MAPK,RBBP4,RBBP7,TRPC4AP,WDTC1	20
Cell Cycle	Polyploidy	0.0245	BTRC	1
Cancer, Gastrointestinal Disease, Organismal Injury and Abnormalities	Colorectal adenocarcinoma	0.0247	ABCC11,ACRV1,AMBRA1,CCDC71,DCAF10,DCAF13,RBBP4,WDTC1	8
Cardiovascular System Development and Function, Cellular Function and Maintenance, Organ Development, Skeletal and Muscular System Development and Function, Tissue Development	Function of cardiomyocytes	0.025	HCN3	1
Nervous System Development and Function, Tissue Morphology	Quantity of interneurons	0.025	Kat6b	1
Cancer, Dermatological Diseases and Conditions, Organismal Injury and Abnormalities	Cutaneous melanoma	0.0261	ABCC11,ACRV1,AFMID,AMBRA1,BTRC,DCAF13,EED,FBXW5,RBBP7,WDTC1	10
Cell Death and Survival	Cell viability of breast cancer cell lines	0.0262	BTRC,P38 MAPK,RBBP4	3
Cancer, Organismal Injury and Abnormalities	Non-melanoma solid tumor	0.0284	ABCC11,ACRV1,AFMID,AMBRA1,BTRC,CCDC71,DCAF10,DCAF13,EED,FBXW5,GNB2,HCN3,HISTONE,Histone h3,Histone h4,NFkB (complex),P38 MAPK,RBBP4,RBBP7,TRPC4AP,WDTC1	21
Cell Morphology, Cellular Function and Maintenance	Autophagy of mitochondria	0.0285	AMBRA1	1
Cell Cycle	Arrest in G1 phase of lung cancer cell lines	0.0291	BTRC	1
Embryonic Development, Organismal Development, Tissue Development	Development of craniofacial tissue	0.0291	Kat6b	1
Cardiovascular System Development and Function, Organ Development	QT interval of heart	0.0291	HCN3	1
Cancer, Gastrointestinal Disease, Organismal Injury and Abnormalities	Colorectal carcinoma	0.0293	ABCC11,ACRV1,AMBRA1,CCDC71,DCAF10,DCAF13,P38 MAPK,RBBP4,WDTC1	9
Cellular Development, Cellular Growth and Proliferation, Embryonic Development, Organ Development, Organismal Development, Reproductive System Development and Function, Tissue Development	Proliferation of mammary epithelial cells	0.0296	BTRC	1
Cell Cycle, Connective Tissue Development and Function	S phase of fibroblasts	0.0313	DCAF1	1
Cancer, Organismal Injury and Abnormalities, Reproductive System Disease	Genital tract cancer	0.0324	ABCC11,ACRV1,AMBRA1,BTRC,DCAF13,EED,GNB2,HCN3,NFkB (complex),RBBP4,RBBP7	11
Organ Morphology, Reproductive System Development and Function, Tissue Development	Branching of mammary duct	0.0336	BTRC,NFkB (complex)	2
Cancer, Organismal Injury and Abnormalities	Breast or colorectal cancer	0.0339	ABCC11,ACRV1,AMBRA1,BTRC,CCDC71,DCAF10,DCAF13,EED,Histone h4,NFkB (complex),P38 MAPK,RBBP4,WDTC1	13
Cancer, Organismal Injury and Abnormalities	Mucoepidermoid carcinoma	0.0342	RBBP4	1
Cellular Movement	Movement of macrophage cancer cell lines	0.0359	GNB2,P38 MAPK	2
Cell Death and Survival	Cell death of connective tissue cells	0.0362	BTRC,DCAF1,GNB2,NFkB (complex),P38 MAPK	5
Cancer, Cell Death and Survival, Organismal Injury and Abnormalities, Tumor Morphology	Apoptosis of melanoma cells	0.037	BTRC,NFkB (complex)	2
Cancer, Endocrine System Disorders, Organismal Injury and Abnormalities, Reproductive System Disease	Ovarian adenocarcinoma	0.0371	ABCC11,BTRC,EED,HCN3	4
Cellular Development, Cellular Growth and Proliferation, Hematological System Development and Function, Hematopoiesis, Lymphoid Tissue Structure and Development, Tissue Development	Proliferation of myeloid progenitor cells	0.0382	EED	1
Cancer, Organismal Injury and Abnormalities, Reproductive System Disease	Genital tumor	0.0386	ABCC11,ACRV1,AMBRA1,BTRC,DCAF13,EED,GNB2,HCN3,NFkB (complex),RBBP4,RBBP7	11
Cancer, Dermatological Diseases and Conditions, Organismal Injury and Abnormalities	Skin cancer	0.0405	ABCC11,ACRV1,AFMID,AMBRA1,BTRC,DCAF13,EED,FBXW5,P38 MAPK,RBBP7,WDTC1	11
Embryonic Development, Organ Development, Organ Morphology, Organismal Development, Reproductive System Development and Function, Tissue Development	Morphology of mammary gland	0.041	BTRC,NFkB (complex)	2
Cell Death and Survival	Apoptosis of bladder cancer cell lines	0.0421	DCAF1	1
Cancer, Organismal Injury and Abnormalities, Reproductive System Disease	Breast or gynecological cancer	0.0423	ABCC11,ACRV1,AMBRA1,BTRC,DCAF13,EED,GNB2,HCN3,Histone h4,NFkB (complex),RBBP7	11
Infectious Diseases	Release of virus	0.0433	BTRC	1
Cell-To-Cell Signaling and Interaction, Cellular Assembly and Organization	Quantity of actin stress fibers	0.0467	RBBP4	1
Cancer, Organismal Injury and Abnormalities	Extracranial solid tumor	0.0474	ABCC11,ACRV1,AFMID,AMBRA1,BTRC,CCDC71,DCAF10,DCAF13,EED,FBXW5,GNB2,HCN3,HISTONE,histone deacetylase,Histone h3,Histone h4,NFkB (complex),P38 MAPK,RBBP4,RBBP7,TRPC4AP,WDTC1	22
Cell Cycle	G2 phase	0.049	BTRC,DCAF1,NFkB (complex),P38 MAPK	4
Cancer, Gastrointestinal Disease, Hepatic System Disease, Liver Hyperplasia/Hyperproliferation, Organismal Injury and Abnormalities	Liver tumor	0.0782	ABCC11,AMBRA1,BTRC,CCDC71,DCAF10,HISTONE,NFkB (complex),RBBP4,RBBP7,WDTC1	10
Cancer, Gastrointestinal Disease, Hepatic System Disease, Liver Hyperplasia/Hyperproliferation, Organismal Injury and Abnormalities	Development of liver tumor	0.117	BTRC,NFkB (complex)	2
Cancer, Gastrointestinal Disease, Hepatic System Disease, Liver Hyperplasia/Hyperproliferation, Organismal Injury and Abnormalities	Liver carcinoma	0.178	ABCC11,AMBRA1,BTRC,DCAF10,HISTONE,NFkB (complex),RBBP4,WDTC1	8
Cell Death and Survival, Organismal Injury and Abnormalities, Renal Necrosis/Cell Death, Renal and Urological Disease	Apoptosis of kidney cell lines	0.221	GNB2,P38 MAPK	2

## Sheet: Network-3
Table S6: IPA network analysis of DCAF subfamily genes
Categories	Diseases or Functions Annotation	p-Value	Molecules	# Molecules
Cancer, Organismal Injury and Abnormalities	Carcinoma	1.96e-08	ADAMTS18,BRWD1,CENPT,CENPW,COPS5,CRBN,CSN1S1,DCAF12L1,DCAF12L2,DCAF4,DCAF4L1,DCAF4L2,DNAJC16,ENTPD6,FBXO22,GSK3B,HSPA5,ITLN1,KATNAL1,KATNB1,LONP1,LSM12,NUP43,NUPL2,PAFAH1B1,PDHA2,PWP1,RECQL4,RNF220,RNMT,RPL10L,TOR1AIP2,TOR1B,WSB1	34
Cancer, Organismal Injury and Abnormalities	Abdominal adenocarcinoma	6.54e-08	ADAMTS18,BRWD1,CENPT,COPS5,CRBN,CSN1S1,DCAF12L1,DCAF12L2,DCAF4,DCAF4L1,DCAF4L2,DNAJC16,ENTPD6,FBXO22,GSK3B,HSPA5,ITLN1,KATNAL1,LONP1,LSM12,NUP43,NUPL2,PAFAH1B1,PDHA2,PWP1,RECQL4,RNF220,RNMT,RPL10L,TOR1AIP2,WSB1	31
Cancer, Organismal Injury and Abnormalities	Abdominal neoplasm	8.55e-08	ADAMTS18,BRWD1,CENPT,COPS5,CRBN,CSN1S1,DCAF12L1,DCAF12L2,DCAF4,DCAF4L1,DCAF4L2,DNAJC16,ENTPD6,FBXO22,GSK3B,HSPA5,ITLN1,KATNAL1,KATNB1,LONP1,LSM12,NUP43,NUPL2,PAFAH1B1,PDHA2,PWP1,RECQL4,RNF220,RNMT,RPL10L,TOR1AIP2,TOR1B,WSB1	33
Cancer, Gastrointestinal Disease, Organismal Injury and Abnormalities	Digestive organ tumor	9.72e-08	ADAMTS18,BRWD1,CENPT,COPS5,CRBN,CSN1S1,DCAF12L1,DCAF12L2,DCAF4,DCAF4L1,DCAF4L2,DNAJC16,ENTPD6,FBXO22,GSK3B,HSPA5,ITLN1,KATNAL1,KATNB1,LONP1,NUP43,NUPL2,PAFAH1B1,PDHA2,PWP1,RECQL4,RNF220,RNMT,RPL10L,TOR1AIP2,TOR1B,WSB1	32
Cancer, Dermatological Diseases and Conditions, Organismal Injury and Abnormalities	Skin cancer	3e-07	ADAMTS18,BRWD1,COPS5,CRBN,CSN1S1,DCAF12L1,DCAF12L2,DCAF4L1,DCAF4L2,DNAJC16,GSK3B,HSPA5,ITLN1,KATNAL1,KATNB1,LONP1,NUPL2,PDHA2,PWP1,RECQL4,RNF220,RNMT,RPL10L,TOR1AIP2,TOR1B	25
Cancer, Organismal Injury and Abnormalities	Extracranial solid tumor	3.36e-07	ADAMTS18,BRWD1,CENPT,CENPW,COPS5,CRBN,CSN1S1,DCAF12L1,DCAF12L2,DCAF4,DCAF4L1,DCAF4L2,DNAJC16,ENTPD6,FBXO22,GSK3B,HSPA5,ITLN1,KATNAL1,KATNB1,LONP1,LSM12,NUP43,NUPL2,PAFAH1B1,PDHA2,PWP1,RECQL4,RNF220,RNMT,RPL10L,TOR1AIP2,TOR1B,WSB1	34
Cancer, Organismal Injury and Abnormalities	Cancer of secretory structure	3.72e-07	ADAMTS18,BRWD1,CENPT,CENPW,COPS5,CRBN,CSN1S1,DCAF12L1,DCAF12L2,DCAF4,DCAF4L1,DCAF4L2,DNAJC16,ENTPD6,FBXO22,GSK3B,HSPA5,ITLN1,KATNAL1,KATNB1,LONP1,LSM12,NUP43,NUPL2,PAFAH1B1,PWP1,RECQL4,RNF220,RPL10L,TOR1B	30
Cancer, Gastrointestinal Disease, Organismal Injury and Abnormalities	Gastrointestinal tract cancer	1.17e-06	ADAMTS18,BRWD1,CENPT,COPS5,CRBN,CSN1S1,DCAF12L1,DCAF12L2,DCAF4,DCAF4L1,DCAF4L2,DNAJC16,ENTPD6,GSK3B,HSPA5,ITLN1,KATNAL1,LONP1,NUP43,NUPL2,PAFAH1B1,PDHA2,PWP1,RECQL4,RNF220,RNMT,RPL10L,TOR1AIP2,WSB1	29
Cancer, Gastrointestinal Disease, Organismal Injury and Abnormalities	Gastrointestinal carcinoma	1.54e-06	ADAMTS18,BRWD1,CENPT,COPS5,CRBN,CSN1S1,DCAF12L1,DCAF12L2,DCAF4,DCAF4L1,DCAF4L2,DNAJC16,ENTPD6,GSK3B,HSPA5,ITLN1,KATNAL1,LONP1,NUPL2,PAFAH1B1,PDHA2,PWP1,RECQL4,RNF220,RNMT,RPL10L,TOR1AIP2,WSB1	28
Cancer, Gastrointestinal Disease, Organismal Injury and Abnormalities	Large intestine adenocarcinoma	1.66e-06	ADAMTS18,BRWD1,CENPT,CRBN,CSN1S1,DCAF12L1,DCAF12L2,DCAF4,DCAF4L1,DCAF4L2,DNAJC16,ENTPD6,GSK3B,HSPA5,ITLN1,KATNAL1,LONP1,NUPL2,PAFAH1B1,PDHA2,PWP1,RECQL4,RNF220,RNMT,RPL10L,TOR1AIP2,WSB1	27
Cancer, Gastrointestinal Disease, Organismal Injury and Abnormalities	Malignant neoplasm of large intestine	1.72e-06	ADAMTS18,BRWD1,CENPT,CRBN,CSN1S1,DCAF12L1,DCAF12L2,DCAF4,DCAF4L1,DCAF4L2,DNAJC16,ENTPD6,GSK3B,HSPA5,ITLN1,KATNAL1,LONP1,NUP43,NUPL2,PAFAH1B1,PDHA2,PWP1,RECQL4,RNF220,RNMT,RPL10L,TOR1AIP2,WSB1	28
Cancer, Organismal Injury and Abnormalities	Melanoma	2.66e-06	ADAMTS18,BRWD1,COPS5,CRBN,CSN1S1,DCAF12L1,DCAF12L2,DCAF4,DCAF4L1,DCAF4L2,DNAJC16,GSK3B,ITLN1,KATNAL1,KATNB1,LONP1,NUPL2,PAFAH1B1,PDHA2,PWP1,RECQL4,RNF220,RNMT,RPL10L,TOR1AIP2	25
Cancer, Dermatological Diseases and Conditions, Organismal Injury and Abnormalities	Cutaneous melanoma	1.2e-05	ADAMTS18,BRWD1,COPS5,CRBN,DCAF12L1,DCAF12L2,DCAF4L1,DCAF4L2,DNAJC16,GSK3B,ITLN1,KATNAL1,KATNB1,LONP1,NUPL2,PDHA2,PWP1,RECQL4,RNF220,RNMT,RPL10L,TOR1AIP2	22
Cancer, Organismal Injury and Abnormalities	Anogenital cancer	1.29e-05	ADAMTS18,BRWD1,CENPT,COPS5,CRBN,CSN1S1,DCAF12L1,DCAF12L2,DCAF4,DCAF4L1,DCAF4L2,ENTPD6,FBXO22,GSK3B,HSPA5,ITLN1,LONP1,LSM12,PAFAH1B1,RECQL4,RNF220,RPL10L,TOR1B,WSB1	24
Cancer, Organismal Injury and Abnormalities	Pelvic cancer	1.8e-05	ADAMTS18,BRWD1,CENPT,COPS5,CRBN,CSN1S1,DCAF12L1,DCAF12L2,DCAF4,DCAF4L1,DCAF4L2,ENTPD6,FBXO22,GSK3B,HSPA5,ITLN1,LONP1,LSM12,PAFAH1B1,RECQL4,RNF220,RNMT,RPL10L	23
Cancer, Organismal Injury and Abnormalities, Reproductive System Disease	Genital tract cancer	2.1e-05	ADAMTS18,BRWD1,CENPT,COPS5,CRBN,CSN1S1,DCAF12L1,DCAF12L2,DCAF4,DCAF4L1,DCAF4L2,ENTPD6,FBXO22,GSK3B,HSPA5,ITLN1,LONP1,LSM12,PAFAH1B1,RECQL4,RNF220,RPL10L	22
Cell Morphology, Organismal Injury and Abnormalities	Blebbing of nuclear envelope	2.16e-05	TOR1AIP2,TOR1B	2
Cancer, Organismal Injury and Abnormalities, Reproductive System Disease	Genital tumor	3.3e-05	ADAMTS18,BRWD1,CENPT,COPS5,CRBN,CSN1S1,DCAF12L1,DCAF12L2,DCAF4,DCAF4L1,DCAF4L2,ENTPD6,FBXO22,GSK3B,HSPA5,ITLN1,LONP1,LSM12,PAFAH1B1,RECQL4,RNF220,RPL10L	22
Cellular Assembly and Organization	Organization of organelle	3.84e-05	BRWD1,CENPT,CENPW,LONP1,PAFAH1B1,TOR1AIP2,TOR1B	7
Cellular Assembly and Organization, DNA Replication, Recombination, and Repair	Assembly of kinetochores	4.62e-05	CENPT,CENPW	2
Infectious Diseases	Replication of Influenza A virus	5.19e-05	COPS5,GSK3B,ITLN1,KATNB1,LONP1	5
Cancer, Organismal Injury and Abnormalities	Malignant genitourinary solid tumor	5.76e-05	ADAMTS18,BRWD1,CENPT,COPS5,CRBN,CSN1S1,DCAF12L1,DCAF12L2,DCAF4,DCAF4L1,DCAF4L2,ENTPD6,FBXO22,GSK3B,HSPA5,ITLN1,LONP1,LSM12,PAFAH1B1,RECQL4,RNF220,RPL10L,TOR1B,WSB1	24
Cellular Assembly and Organization, Cellular Compromise, Cellular Function and Maintenance	Depolymerization of microtubules	7.24e-05	GSK3B,KATNB1,Macf1	3
Cell Morphology, Cellular Assembly and Organization, Cellular Function and Maintenance	Morphology of microtubules	8e-05	GSK3B,PAFAH1B1	2
Cancer, Gastrointestinal Disease, Hepatic System Disease, Liver Hyperplasia/Hyperproliferation, Organismal Injury and Abnormalities	Liver tumor	9.15e-05	ADAMTS18,BRWD1,CENPT,COPS5,CRBN,DCAF12L1,DCAF12L2,ENTPD6,FBXO22,GSK3B,HSPA5,KATNB1,LONP1,PAFAH1B1,PDHA2,PWP1,RNF220,RNMT,TOR1B	19
Cell Cycle, Cellular Assembly and Organization, Cellular Function and Maintenance, DNA Replication, Recombination, and Repair	Organization of chromosomes	0.000165	BRWD1,CENPT,CENPW	3
Cancer, Organismal Injury and Abnormalities	Genitourinary carcinoma	0.000176	ADAMTS18,BRWD1,CENPT,COPS5,CRBN,CSN1S1,DCAF12L1,DCAF12L2,DCAF4,DCAF4L1,DCAF4L2,ENTPD6,FBXO22,GSK3B,HSPA5,ITLN1,LONP1,LSM12,RECQL4,RNF220,RPL10L	21
Cell Death and Survival, Embryonic Development	Apoptosis of embryoblast	0.000194	COPS5,HSPA5	2
Cellular Movement	Migration of neural precursor cells	0.000194	GSK3B,PAFAH1B1	2
Cellular Movement, Nervous System Development and Function	Positioning of neurons	0.000194	GSK3B,PAFAH1B1	2
Cellular Compromise, Cellular Function and Maintenance	Endoplasmic reticulum stress response	0.000237	GSK3B,HSPA5,PAFAH1B1,TOR1B	4
Cellular Assembly and Organization, Cellular Function and Maintenance	Stabilization of microtubules	0.000266	GSK3B,Macf1,PAFAH1B1	3
Cancer, Organismal Injury and Abnormalities	Head and neck cancer	0.000303	ADAMTS18,BRWD1,CENPW,COPS5,CRBN,CSN1S1,DCAF12L1,DCAF12L2,DCAF4,DNAJC16,ENTPD6,FBXO22,GSK3B,ITLN1,KATNAL1,KATNB1,LONP1,LSM12,NUP43,NUPL2,PAFAH1B1,PDHA2,PWP1,RECQL4,TOR1B	25
Molecular Transport	Nuclear export of molecule	0.000314	GSK3B,NUP43,NUPL2	3
Cancer, Endocrine System Disorders, Organismal Injury and Abnormalities	Endocrine carcinoma	0.000323	ADAMTS18,BRWD1,CENPW,COPS5,CSN1S1,DCAF12L1,DCAF12L2,DCAF4,DCAF4L2,DNAJC16,ENTPD6,FBXO22,GSK3B,ITLN1,KATNAL1,KATNB1,LONP1,LSM12,NUP43,NUPL2,PAFAH1B1,PWP1,RECQL4,TOR1B	24
Nervous System Development and Function, Tissue Morphology	Quantity of Schwann cells	0.00033	COPS5,HSPA5	2
Cancer, Organismal Injury and Abnormalities, Reproductive System Disease	Prostatic adenocarcinoma	0.000336	ADAMTS18,BRWD1,CENPT,COPS5,CRBN,DCAF12L2,DCAF4L2,HSPA5,LONP1,LSM12,RECQL4,RNF220,RPL10L	13
Cancer, Organismal Injury and Abnormalities	Breast or colorectal cancer	0.000355	ADAMTS18,BRWD1,COPS5,CRBN,CSN1S1,DCAF12L2,DCAF4L1,DCAF4L2,GSK3B,HSPA5,KATNAL1,LONP1,NUP43,NUPL2,PDHA2,PWP1,RNMT,RPL10L,TOR1B,WSB1	20
Cancer, Organismal Injury and Abnormalities	Development of carcinoma	0.000368	ADAMTS18,BRWD1,CRBN,CSN1S1,DCAF12L1,DCAF12L2,DCAF4,DCAF4L1,DCAF4L2,ENTPD6,FBXO22,GSK3B,ITLN1,KATNAL1,LONP1,NUPL2,PDHA2,PWP1,RECQL4,RNF220,RNMT,RPL10L	22
Cancer, Organismal Injury and Abnormalities	Genitourinary adenocarcinoma	0.000374	ADAMTS18,BRWD1,CENPT,COPS5,CRBN,DCAF12L1,DCAF12L2,DCAF4,DCAF4L1,DCAF4L2,ENTPD6,FBXO22,HSPA5,ITLN1,LONP1,LSM12,RECQL4,RNF220,RPL10L	19
Cancer, Organismal Injury and Abnormalities	Neck neoplasm	0.000379	ADAMTS18,BRWD1,CENPW,COPS5,CSN1S1,DCAF12L1,DCAF12L2,DCAF4,DNAJC16,ENTPD6,FBXO22,GSK3B,ITLN1,KATNAL1,KATNB1,LONP1,LSM12,NUP43,NUPL2,PAFAH1B1,PDHA2,PWP1,RECQL4,TOR1B	24
Post-Translational Modification	Ubiquitination of protein	0.000389	CRBN,FBXO22,HSPA5,RNF220,WSB1	5
Developmental Disorder, Hereditary Disorder, Neurological Disease, Organismal Injury and Abnormalities	Lissencephaly	0.000412	KATNB1,PAFAH1B1	2
Molecular Transport, Protein Trafficking	Nuclear export of protein	0.000471	GSK3B,NUPL2	2
Cellular Assembly and Organization, DNA Replication, Recombination, and Repair	Formation of chromosome components	0.000499	BRWD1,CENPT,CENPW	3
Cellular Assembly and Organization, Cellular Function and Maintenance	Organization of endoplasmic reticulum	0.000534	TOR1AIP2,TOR1B	2
Cancer, Organismal Injury and Abnormalities	Breast or pancreatic cancer	0.000634	ADAMTS18,BRWD1,COPS5,CRBN,CSN1S1,DCAF12L2,DCAF4L1,DCAF4L2,ENTPD6,GSK3B,HSPA5,ITLN1,LONP1,NUP43,RECQL4,TOR1B,WSB1	17
Cancer, Organismal Injury and Abnormalities, Reproductive System Disease	Breast or gynecological cancer	0.000746	ADAMTS18,BRWD1,COPS5,CRBN,CSN1S1,DCAF12L1,DCAF12L2,DCAF4,DCAF4L1,ENTPD6,FBXO22,GSK3B,HSPA5,ITLN1,LONP1,RNF220,TOR1B,WSB1	18
Cancer, Organismal Injury and Abnormalities, Reproductive System Disease	Prostate cancer	0.000776	ADAMTS18,BRWD1,CENPT,COPS5,CRBN,DCAF12L2,DCAF4L2,HSPA5,LONP1,LSM12,PAFAH1B1,RECQL4,RNF220,RPL10L	14
Neurological Disease	Dysmyelination of nervous tissue	0.000786	COPS5,HSPA5	2
Cancer, Organismal Injury and Abnormalities	Head and neck carcinoma	0.000799	ADAMTS18,BRWD1,CENPW,COPS5,CSN1S1,DCAF12L1,DCAF12L2,DCAF4,DNAJC16,ENTPD6,FBXO22,GSK3B,ITLN1,KATNAL1,KATNB1,LONP1,LSM12,NUP43,NUPL2,PAFAH1B1,PDHA2,PWP1,RECQL4,TOR1B	24
Cancer, Endocrine System Disorders, Gastrointestinal Disease, Organismal Injury and Abnormalities	Pancreatic adenocarcinoma	0.000918	ADAMTS18,BRWD1,COPS5,DCAF12L2,DCAF4L1,DCAF4L2,ENTPD6,LONP1,NUP43,RECQL4	10
Cancer, Endocrine System Disorders, Organismal Injury and Abnormalities	Thyroid carcinoma	0.000923	ADAMTS18,BRWD1,CENPW,COPS5,CSN1S1,DCAF12L1,DCAF12L2,DCAF4,DNAJC16,ENTPD6,FBXO22,GSK3B,ITLN1,KATNAL1,KATNB1,LONP1,LSM12,NUP43,NUPL2,PAFAH1B1,PWP1,RECQL4,TOR1B	23
Cellular Movement, Nervous System Development and Function	Migration of cortical neurons	0.000951	GSK3B,PAFAH1B1	2
Cardiac Necrosis/Cell Death, Cell Death and Survival	Apoptosis of left ventricle	0.00103	GSK3B	1
Cellular Assembly and Organization	Attachment of keratin intermediate filaments	0.00103	PAFAH1B1	1
Connective Tissue Disorders, Developmental Disorder, Hereditary Disorder, Organismal Injury and Abnormalities, Skeletal and Muscular Disorders	Autosomal recessive baller-gerold syndrome	0.00103	RECQL4	1
Developmental Disorder, Hereditary Disorder, Neurological Disease, Organismal Injury and Abnormalities	Autosomal recessive mental retardation type 2	0.00103	CRBN	1
Dermatological Diseases and Conditions, Developmental Disorder, Hereditary Disorder, Metabolic Disease, Organismal Injury and Abnormalities	Autosomal recessive rothmund-thomson syndrome	0.00103	RECQL4	1
Dental Disease, Developmental Disorder, Gastrointestinal Disease, Hereditary Disorder, Neurological Disease, Ophthalmic Disease, Organismal Injury and Abnormalities, Skeletal and Muscular Disorders	CODAS syndrome	0.00103	LONP1	1
Lipid Metabolism, Molecular Transport, Small Molecule Biochemistry	Concentration of linoleic acid	0.00103	HSPA5	1
Embryonic Development, Nervous System Development and Function, Organ Development, Organismal Development, Tissue Development	Development of superior temporal gyrus	0.00103	GSK3B	1
Developmental Disorder, Gastrointestinal Disease	Developmental delay of hard palate	0.00103	GSK3B	1
Connective Tissue Disorders, Developmental Disorder, Organismal Injury and Abnormalities, Skeletal and Muscular Disorders	Developmental delay of pelvic girdle	0.00103	GSK3B	1
Connective Tissue Disorders, Developmental Disorder, Organismal Injury and Abnormalities, Skeletal and Muscular Disorders	Developmental delay of sternum	0.00103	GSK3B	1
Developmental Disorder, Embryonic Development, Tissue Morphology	Disorganization of cortical subplate	0.00103	PAFAH1B1	1
Cell-To-Cell Signaling and Interaction, Nervous System Development and Function	Excitation of collateral synapses	0.00103	PAFAH1B1	1
Cardiovascular System Development and Function	Filling pressure of left ventricle	0.00103	GSK3B	1
Cell Cycle, Connective Tissue Development and Function	G0/S phase transition of fibroblast cell lines	0.00103	COPS5	1
Cell Morphology, Cellular Function and Maintenance, Nervous System Development and Function, Organ Morphology, Organismal Development, Tissue Morphology	Length of pyramidal neurons	0.00103	PAFAH1B1	1
Developmental Disorder, Hereditary Disorder, Neurological Disease, Organismal Injury and Abnormalities	Lissencephaly type 6 with microcephaly	0.00103	KATNB1	1
Cancer, Hematological Disease, Immunological Disease, Organismal Injury and Abnormalities	Malignant chronic lymphocytic leukemia	0.00103	LONP1	1
Cancer, Hematological Disease, Immunological Disease, Organismal Injury and Abnormalities	Malignant large-cell diffuse lymphoma	0.00103	LONP1	1
Cancer, Hematological Disease, Immunological Disease, Organismal Injury and Abnormalities	Malignant mantle cell lymphoma	0.00103	LONP1	1
Developmental Disorder, Hereditary Disorder, Ophthalmic Disease, Organismal Injury and Abnormalities	Microcornea, myopic chorioretinal atrophy, and telecanthus	0.00103	ADAMTS18	1
Connective Tissue Disorders, Developmental Disorder, Hereditary Disorder, Organismal Injury and Abnormalities, Skeletal and Muscular Disorders	Osteopetrosis of metaphysis	0.00103	GSK3B	1
Developmental Disorder, Hereditary Disorder, Neurological Disease, Organismal Injury and Abnormalities	Posterior subcortical band heterotopia	0.00103	PAFAH1B1	1
Hereditary Disorder, Metabolic Disease, Organismal Injury and Abnormalities, Skeletal and Muscular Disorders	Rapadilino syndrome	0.00103	RECQL4	1
Cellular Movement, Nervous System Development and Function	Transmigration of neurons	0.00103	PAFAH1B1	1
Nervous System Development and Function, Organ Morphology, Organismal Development	Volume of cerebellum	0.00103	PAFAH1B1	1
Cancer, Hematological Disease, Immunological Disease, Organismal Injury and Abnormalities	Mantle cell lymphoma	0.0013	CRBN,GSK3B,LONP1	3
Cell Morphology, Nervous System Development and Function	Morphology of neuroglia	0.00132	GSK3B,HSPA5,PAFAH1B1	3
Protein Trafficking	Targeting of protein	0.00161	GSK3B,Macf1,NUPL2	3
Neurological Disease	Dysmyelination of nerves	0.00165	COPS5,HSPA5	2
Post-Translational Modification	Sumoylation of protein	0.00176	NUP43,NUPL2	2
Carbohydrate Metabolism	Glycolysis of cells	0.00198	GSK3B,NUP43,NUPL2	3
Cancer, Hematological Disease, Immunological Disease, Organismal Injury and Abnormalities	CCND2 overexpression positive mantle cell lymphoma	0.00206	CRBN	1
Cancer, Hematological Disease, Immunological Disease, Organismal Injury and Abnormalities	CCND3 overexpression positive mantle cell lymphoma	0.00206	CRBN	1
Cellular Movement, Nervous System Development and Function	Cell overmigration of cortical neurons	0.00206	PAFAH1B1	1
Cell Death and Survival, Cellular Compromise	Cytopathic effect of cervical cancer cell lines	0.00206	GSK3B	1
Cell Morphology	Deformation of radial glial cells	0.00206	PAFAH1B1	1
Tissue Morphology	Disruption of basal lamina	0.00206	PAFAH1B1	1
Developmental Disorder, Hereditary Disorder, Neurological Disease, Organismal Injury and Abnormalities	Familial double cortex syndrome	0.00206	PAFAH1B1	1
Embryonic Development, Organismal Development, Tissue Development	Formation of primitive node	0.00206	Macf1	1
Cellular Function and Maintenance, Hematological System Development and Function	Function of CD8+ killer T cells	0.00206	GSK3B	1
Cancer, Connective Tissue Disorders, Organismal Injury and Abnormalities, Skeletal and Muscular Disorders	High-grade bone surface osteosarcoma	0.00206	RECQL4	1
Lipid Metabolism, Small Molecule Biochemistry	Hydrolysis of 1-oleoyl-2-acetylglycerol	0.00206	PAFAH1B1	1
Cell Morphology, Organismal Injury and Abnormalities, Tissue Morphology	Hypertrophy of dentate granule cells	0.00206	PAFAH1B1	1
Developmental Disorder, Hereditary Disorder, Ophthalmic Disease, Organismal Injury and Abnormalities	Knobloch syndrome type 1	0.00206	ADAMTS18	1
RNA Post-Transcriptional Modification	Methylation of mRNA	0.00206	RNMT	1
Developmental Disorder, Hereditary Disorder, Neurological Disease, Organismal Injury and Abnormalities	Miller-Dieker lissencephaly	0.00206	PAFAH1B1	1
Cell Morphology, Nervous System Development and Function, Organ Morphology, Organismal Development, Tissue Morphology	Morphology of dentate granule cells	0.00206	PAFAH1B1	1
Cellular Development, Cellular Growth and Proliferation, Connective Tissue Development and Function, Skeletal and Muscular System Development and Function, Tissue Development	Osteogenesis of adipose stromal cells	0.00206	GSK3B	1
Cellular Function and Maintenance	Progression of effector T lymphocytes	0.00206	GSK3B	1
Cellular Function and Maintenance	Progression of naive T lymphocytes	0.00206	GSK3B	1
Developmental Disorder, Endocrine System Disorders, Hereditary Disorder, Organismal Injury and Abnormalities, Reproductive System Disease	Spermatogenic failure 1	0.00206	PDHA2	1
Embryonic Development, Nervous System Development and Function, Organ Development	Stratification of hippocampus	0.00206	PAFAH1B1	1
Cancer, Cell-To-Cell Signaling and Interaction, Cellular Growth and Proliferation, Organismal Functions, Organismal Injury and Abnormalities, Tumor Morphology	Suppression of chronic myelogenous leukemia cells	0.00206	GSK3B	1
Cellular Assembly and Organization, Cellular Function and Maintenance	Translocation of microtubules	0.00206	PAFAH1B1	1
Cardiovascular System Development and Function, Cell Death and Survival	Survival of vascular endothelial cells	0.00212	GSK3B,HSPA5	2
Cancer, Gastrointestinal Disease, Organismal Injury and Abnormalities	Hepatobiliary carcinoma	0.0024	ADAMTS18,BRWD1,CENPT,COPS5,CRBN,DCAF12L1,DCAF12L2,ENTPD6,GSK3B,HSPA5,KATNAL1,LONP1,PDHA2,RNF220,RNMT	15
DNA Replication, Recombination, and Repair, Energy Production, Nucleic Acid Metabolism, Small Molecule Biochemistry	Hydrolysis of ATP	0.00252	ENTPD6,HSPA5	2
Cancer, Organismal Injury and Abnormalities, Reproductive System Disease	Breast or ovarian cancer	0.00264	ADAMTS18,BRWD1,COPS5,CRBN,CSN1S1,DCAF12L2,ENTPD6,GSK3B,HSPA5,ITLN1,LONP1,TOR1B,WSB1	13
Cellular Assembly and Organization, Cellular Function and Maintenance, Cellular Movement, Nervous System Development and Function	Axonal transport	0.00266	GSK3B,PAFAH1B1	2
Cellular Compromise, DNA Replication, Recombination, and Repair	Breakage of chromosomes	0.00273	COPS5,RECQL4	2
Infectious Diseases	Release of virus	0.00273	COPS5,HSPA5	2
Infectious Diseases	Transport of virus	0.00273	NUP43,NUPL2	2
Cancer, Endocrine System Disorders, Gastrointestinal Disease, Organismal Injury and Abnormalities	Pancreatic ductal adenocarcinoma	0.00283	ADAMTS18,BRWD1,DCAF12L2,DCAF4L1,DCAF4L2,ENTPD6,LONP1,NUP43,RECQL4	9
Cell Morphology	Cell polarity formation	0.00295	GSK3B,Macf1	2
Connective Tissue Disorders, Developmental Disorder, Gastrointestinal Disease, Organismal Development, Organismal Injury and Abnormalities, Skeletal and Muscular Disorders	Congenital malformation of face	0.00302	GSK3B,KATNB1,RECQL4	3
Cell Death and Survival	Apoptosis of synovial cells	0.00303	COPS5,HSPA5	2
Cellular Assembly and Organization, Cellular Function and Maintenance	Accumulation of microtubules	0.00309	PAFAH1B1	1
Cell Cycle, Renal and Urological System Development and Function	Arrest in mitosis of kidney cell lines	0.00309	PAFAH1B1	1
Cell Cycle	Cell division of neuronal progenitor cells	0.00309	PAFAH1B1	1
Neurological Disease, Ophthalmic Disease	Demyelination of optic nerve	0.00309	HSPA5	1
Post-Translational Modification	Disulfide bonding of protein	0.00309	HSPA5	1
Neurological Disease, Organismal Injury and Abnormalities	Granulovacuolar degeneration of neurons	0.00309	GSK3B	1
Dental Disease, Developmental Disorder, Gastrointestinal Disease, Organismal Injury and Abnormalities	Growth failure of molar tooth	0.00309	RECQL4	1
Connective Tissue Disorders, Metabolic Disease, Organismal Injury and Abnormalities	Lipoatrophy of mice	0.00309	HSPA5	1
Cell Death and Survival, Cell Morphology, Digestive System Development and Function, Gastrointestinal Disease, Organ Morphology, Organismal Development, Organismal Injury and Abnormalities, Tissue Morphology	Loss of gastric parietal cells	0.00309	GSK3B	1
Cell Morphology, Nervous System Development and Function, Tissue Morphology	Morphology of Cajal-Retzius neurons	0.00309	PAFAH1B1	1
Developmental Disorder, Hereditary Disorder, Organismal Injury and Abnormalities, Skeletal and Muscular Disorders	Polyphalangy	0.00309	RECQL4	1
Cellular Movement, Nervous System Development and Function	Positioning of cortical neurons	0.00309	PAFAH1B1	1
Embryonic Development, Organismal Development, Tissue Morphology	Thickness of ventricular zone	0.00309	PAFAH1B1	1
Cardiovascular Disease, Hematological Disease, Organismal Injury and Abnormalities	Transfusion dependent anemia	0.00309	CRBN	1
Cancer, Organismal Injury and Abnormalities, Reproductive System Disease	Breast or ovarian carcinoma	0.00318	ADAMTS18,BRWD1,COPS5,CRBN,CSN1S1,DCAF12L2,ENTPD6,GSK3B,ITLN1,LONP1,TOR1B	11
Cancer, Gastrointestinal Disease, Hepatic System Disease, Organismal Injury and Abnormalities	Hepatobiliary system cancer	0.0038	ADAMTS18,BRWD1,CENPT,COPS5,CRBN,DCAF12L1,DCAF12L2,ENTPD6,GSK3B,HSPA5,KATNAL1,LONP1,PDHA2,RNF220,RNMT	15
Cancer, Gastrointestinal Disease, Hepatic System Disease, Liver Hyperplasia/Hyperproliferation, Organismal Injury and Abnormalities	Liver carcinoma	0.004	ADAMTS18,BRWD1,CENPT,COPS5,CRBN,DCAF12L1,DCAF12L2,ENTPD6,GSK3B,HSPA5,LONP1,PDHA2,RNF220,RNMT	14
Connective Tissue Development and Function, Connective Tissue Disorders, Organismal Injury and Abnormalities, Skeletal and Muscular Disorders, Skeletal and Muscular System Development and Function, Tissue Development	Abnormal morphology of xiphoid process foramen	0.00412	GSK3B	1
Cell Death and Survival	Apoptosis of blood-derived mast cells	0.00412	GSK3B	1
Cell Cycle, Embryonic Development	Arrest in mitosis of embryonic cell lines	0.00412	PAFAH1B1	1
Cell Cycle, Hair and Skin Development and Function	Arrest in mitosis of epithelial cell lines	0.00412	PAFAH1B1	1
Metabolic Disease, Neurological Disease, Organismal Injury and Abnormalities, Psychological Disorders	Braak stage III-IV Alzheimer disease	0.00412	GSK3B	1
Metabolic Disease, Neurological Disease, Organismal Injury and Abnormalities, Psychological Disorders	Braak stage V-VI Alzheimer disease	0.00412	GSK3B	1
Cell Morphology	Conversion of neurons	0.00412	PAFAH1B1	1
Embryonic Development	Dorsalization	0.00412	GSK3B	1
Gastrointestinal Disease, Organismal Injury and Abnormalities	Fundic gland polyp	0.00412	GSK3B	1
Cell Cycle, Embryonic Development	G0 phase of embryonic cell lines	0.00412	COPS5	1
Dental Disease, Developmental Disorder, Gastrointestinal Disease, Organismal Injury and Abnormalities	Growth failure of incisor	0.00412	RECQL4	1
Carbohydrate Metabolism, Lipid Metabolism, Small Molecule Biochemistry	Hydrolysis of 1-palmitoyl-2-acetyl-phosphatidylcholine	0.00412	PAFAH1B1	1
Lipid Metabolism, Small Molecule Biochemistry	Hydrolysis of platelet activating factor-C16	0.00412	PAFAH1B1	1
Cancer, Organismal Injury and Abnormalities, Skeletal and Muscular Disorders	Hyperplasia of neointimal cells	0.00412	GSK3B	1
Nervous System Development and Function, Organ Morphology	Organization of cerebellum	0.00412	HSPA5	1
Hair and Skin Development and Function	Pigmentation of tail	0.00412	RECQL4	1
Nervous System Development and Function	Remyelination of sciatic nerve	0.00412	GSK3B	1
Cancer, Hematological Disease, Immunological Disease, Organismal Injury and Abnormalities	Stage I-IV smoldering myeloma	0.00412	CRBN	1
Cellular Development	Transition of breast cancer cell lines	0.00412	GSK3B	1
Molecular Transport, RNA Trafficking	Nuclear export of mRNA	0.00461	NUP43,NUPL2	2
Cancer, Organismal Injury and Abnormalities	Grade 3-4 tumor	0.00472	CRBN,DCAF12L1,DCAF12L2,DCAF4,GSK3B	5
DNA Replication, Recombination, and Repair	Aberration of centromeres	0.00514	CENPT	1
Developmental Disorder, Embryonic Development, Organismal Development, Tissue Morphology	Abnormal morphology of roof plate	0.00514	PAFAH1B1	1
Organismal Injury and Abnormalities, Respiratory Disease	Asbestosis	0.00514	HSPA5	1
Cellular Development, Cellular Growth and Proliferation, Connective Tissue Development and Function, Skeletal and Muscular System Development and Function, Tissue Development	Chondrogenesis of fibroblast cell lines	0.00514	GSK3B	1
Developmental Disorder, Neurological Disease, Organismal Injury and Abnormalities	Developmental delay of brain	0.00514	PAFAH1B1	1
Cellular Function and Maintenance	Disassembly of nuclear envelope	0.00514	PAFAH1B1	1
Connective Tissue Disorders, Dermatological Diseases and Conditions, Infectious Diseases, Organismal Injury and Abnormalities	Erythema nodosum leprosum	0.00514	CRBN	1
Cellular Movement	Initiation of cell movement of neurons	0.00514	PAFAH1B1	1
Cell Morphology, Cellular Assembly and Organization, Cellular Compromise, Cellular Function and Maintenance	Loss of microtubules	0.00514	GSK3B	1
Cellular Function and Maintenance	Movement of centrosome	0.00514	GSK3B	1
Cancer, Hematological Disease, Immunological Disease, Organismal Injury and Abnormalities, Tumor Morphology	Progressed plasma cell myeloma	0.00514	CRBN	1
Cell Morphology, Embryonic Development, Organ Development, Organ Morphology, Organismal Development, Respiratory System Development and Function, Skeletal and Muscular System Development and Function, Tissue Development, Tissue Morphology	Size of airway smooth muscle cells	0.00514	GSK3B	1
Cancer, Hematological Disease, Immunological Disease, Organismal Injury and Abnormalities	TP53 deletion mutation multiple myeloma	0.00514	CRBN	1
Cellular Assembly and Organization	Trafficking of dense-core vesicles	0.00514	GSK3B	1
Cell Morphology	Enlargement of cells	0.00568	GSK3B,PAFAH1B1,TOR1AIP2,TOR1B	4
Cancer, Organismal Injury and Abnormalities	Ductal carcinoma	0.00588	ADAMTS18,BRWD1,DCAF12L2,DCAF4L1,DCAF4L2,ENTPD6,KATNAL1,LONP1,NUP43,RECQL4	10
Cancer, Hematological Disease, Immunological Disease, Organismal Injury and Abnormalities	Chronic lymphocytic leukemia	0.00607	CRBN,GSK3B,LONP1	3
Cellular Assembly and Organization	Attachment of chromosomes	0.00617	PAFAH1B1	1
Neurological Disease, Organismal Injury and Abnormalities	Demyelination of cerebellum	0.00617	HSPA5	1
Cell-mediated Immune Response, Cellular Development, Cellular Function and Maintenance, Cellular Growth and Proliferation, Embryonic Development, Hematological System Development and Function, Hematopoiesis, Lymphoid Tissue Structure and Development, Organ Development, Organismal Development, Tissue Development	Differentiation of double-positive thymocyte	0.00617	LONP1	1
Metabolic Disease, Neurological Disease, Organismal Injury and Abnormalities, Psychological Disorders	Experimental Alzheimer disease	0.00617	COPS5	1
Cellular Assembly and Organization	Formation of tau aggregates	0.00617	GSK3B	1
Cancer, Developmental Disorder, Hematological Disease, Immunological Disease, Organismal Injury and Abnormalities	Grade 1-3A indolent marginal zone cell lymphoma	0.00617	CRBN	1
Cell-To-Cell Signaling and Interaction, Inflammatory Response	Innate immune response of macrophages	0.00617	Macf1	1
Cell Cycle, Embryonic Development	Mitogenesis of embryonic cell lines	0.00617	GSK3B	1
Cancer, Developmental Disorder, Hematological Disease, Immunological Disease, Organismal Injury and Abnormalities, Tumor Morphology	Progressive marginal zone cell lymphoma	0.00617	CRBN	1
Cellular Assembly and Organization, Nervous System Development and Function, Tissue Morphology	Quantity of dendritic branches	0.00617	PAFAH1B1	1
Cancer, Developmental Disorder, Hematological Disease, Immunological Disease, Organismal Injury and Abnormalities	Refractory CD20 positive marginal zone cell lymphoma	0.00617	CRBN	1
Cell Death and Survival, Cellular Development, Cellular Function and Maintenance, Embryonic Development, Organismal Development, Tissue Development	Self-renewal of neural precursor cells	0.00617	GSK3B	1
Neurological Disease, Organismal Injury and Abnormalities, Psychological Disorders	Tauopathy of hippocampus	0.00617	GSK3B	1
Cellular Assembly and Organization, Cellular Function and Maintenance	Organization of cytoplasm	0.00625	BRWD1,GSK3B,KATNB1,LONP1,Macf1,PAFAH1B1,TOR1AIP2,TOR1B	8
Cancer, Gastrointestinal Disease, Organismal Injury and Abnormalities	Pancreatobiliary tumor	0.00635	ADAMTS18,BRWD1,COPS5,DCAF12L2,DCAF4L1,DCAF4L2,ENTPD6,KATNAL1,LONP1,NUP43,RECQL4	11
Cancer, Dermatological Diseases and Conditions, Organismal Injury and Abnormalities	Skin squamous cell carcinoma	0.00667	ADAMTS18,CSN1S1,DCAF4L2,GSK3B,HSPA5	5
Cancer, Gastrointestinal Disease, Organismal Injury and Abnormalities	Colon adenocarcinoma	0.00683	ADAMTS18,BRWD1,CRBN,DCAF12L2,DCAF4L1,DCAF4L2,GSK3B,KATNAL1,NUPL2,PDHA2,PWP1,RNMT,RPL10L	13
Behavior	Contextual conditioning	0.00705	CRBN,GSK3B	2
Cancer, Hematological Disease, Immunological Disease, Organismal Injury and Abnormalities	17p deletion positive TP53 deletion positive chronic lymphocytic leukemia	0.00719	CRBN	1
Nervous System Development and Function, Neurological Disease, Organ Morphology, Organismal Development, Organismal Injury and Abnormalities	Abnormal morphology of posterior horn of the spinal cord	0.00719	PAFAH1B1	1
Cell Death and Survival, Hematological System Development and Function	Cell viability of blood-derived mast cells	0.00719	GSK3B	1
Cellular Development, Cellular Growth and Proliferation, Connective Tissue Development and Function, Embryonic Development, Skeletal and Muscular System Development and Function, Tissue Development	Chondrogenesis of embryonic cell lines	0.00719	GSK3B	1
Cardiac Enlargement, Organ Morphology	Enlargement of atrium	0.00719	GSK3B	1
Cell Morphology, Cellular Assembly and Organization, Cellular Function and Maintenance	Length of microtubules	0.00719	PAFAH1B1	1
Cancer, Organismal Injury and Abnormalities	Minimal residual disease	0.00719	CRBN	1
Cell Cycle	Origin firing	0.00719	RECQL4	1
Hair and Skin Development and Function	Pigmentation of fur	0.00719	RECQL4	1
Cancer, Organismal Injury and Abnormalities, Reproductive System Disease	Mammary tumor	0.00725	ADAMTS18,BRWD1,COPS5,CSN1S1,DCAF12L2,GSK3B,HSPA5,LONP1,TOR1B,WSB1	10
Cancer, Organismal Injury and Abnormalities	Malignant neoplasm of retroperitoneum	0.00756	ADAMTS18,BRWD1,COPS5,CRBN,DCAF12L2,DCAF4L1,DCAF4L2,ENTPD6,LONP1,NUP43,RECQL4	11
Cancer, Gastrointestinal Disease, Organismal Injury and Abnormalities	Colorectal cancer	0.00774	ADAMTS18,BRWD1,CRBN,DCAF12L2,DCAF4L1,DCAF4L2,GSK3B,KATNAL1,LONP1,NUP43,NUPL2,PDHA2,PWP1,RNMT,RPL10L	15
Cell Morphology, Nervous System Development and Function, Neurological Disease	Abnormal morphology of neuroglia	0.00797	HSPA5,PAFAH1B1	2
Gastrointestinal Disease, Organismal Injury and Abnormalities	Benign oral disorder	0.00808	GSK3B,KATNB1,LONP1,RECQL4	4
Cancer, Hematological Disease, Immunological Disease, Organismal Injury and Abnormalities	Active stage refractory multiple myeloma	0.00822	CRBN	1
Cancer, Developmental Disorder, Hematological Disease, Immunological Disease, Organismal Injury and Abnormalities	CD20 positive indolent marginal zone cell lymphoma	0.00822	CRBN	1
Cellular Growth and Proliferation	Cytostasis of hepatoma cell lines	0.00822	GSK3B	1
Neurological Disease	Demyelination of white matter	0.00822	HSPA5	1
Cellular Development, Connective Tissue Development and Function, Tissue Development	Differentiation of adipose stromal cells	0.00822	GSK3B	1
Cancer, Hematological Disease, Immunological Disease, Organismal Injury and Abnormalities	IgA-multiple myeloma	0.00822	CRBN	1
Cancer, Hematological Disease, Immunological Disease, Organismal Injury and Abnormalities	IgG-multiple myeloma	0.00822	CRBN	1
Cancer, Hematological Disease, Organismal Injury and Abnormalities	Low risk myelodysplastic syndrome	0.00822	CRBN	1
Cancer, Gastrointestinal Disease, Organismal Injury and Abnormalities	Metastatic relapsed colorectal cancer	0.00822	CRBN	1
Embryonic Development, Nervous System Development and Function, Organ Development, Organ Morphology, Organismal Development, Tissue Development	Morphogenesis of corpus callosum	0.00822	PAFAH1B1	1
Cancer, Hematological Disease, Immunological Disease, Organismal Injury and Abnormalities, Tumor Morphology	Progressive refractory multiple myeloma	0.00822	CRBN	1
Cancer, Hematological Disease, Immunological Disease, Organismal Injury and Abnormalities, Tumor Morphology	Progressive relapsed multiple myeloma	0.00822	CRBN	1
Cancer, Hematological Disease, Immunological Disease, Organismal Injury and Abnormalities	Refractory CD20 positive follicular non Hodgkin lymphoma	0.00822	CRBN	1
Cardiovascular Disease, Hematological Disease, Organismal Injury and Abnormalities	Symptomatic stage anemia	0.00822	CRBN	1
Connective Tissue Disorders, Developmental Disorder, Gastrointestinal Disease, Organismal Development, Organismal Injury and Abnormalities, Skeletal and Muscular Disorders	Cleft palate syndrome	0.00833	GSK3B,RECQL4	2
Cell Morphology, Cellular Assembly and Organization, Cellular Function and Maintenance, Nervous System Development and Function	Extension of axons	0.00833	GSK3B,PAFAH1B1	2
Cell Cycle, Nervous System Development and Function	Cell cycle progression of Schwann cells	0.00924	COPS5	1
Developmental Disorder, Neurological Disease	Ectopia of neurons	0.00924	PAFAH1B1	1
Cell Cycle	G1/S phase transition of pancreatic cancer cell lines	0.00924	COPS5	1
Cell Morphology, Developmental Disorder, Organ Morphology, Organismal Injury and Abnormalities, Skeletal and Muscular Disorders, Skeletal and Muscular System Development and Function, Tissue Morphology	Hypertrophy of anterior tibial muscle	0.00924	GSK3B	1
Neurological Disease	Hypomyelination of sciatic nerve	0.00924	HSPA5	1
Cell Morphology, Cellular Assembly and Organization, DNA Replication, Recombination, and Repair	Morphology of nuclear envelope	0.00924	TOR1B	1
Nervous System Development and Function, Tissue Morphology	Quantity of Cajal-Retzius neurons	0.00924	PAFAH1B1	1
Infectious Diseases	Quantity of flavivirus	0.00924	HSPA5	1
Molecular Transport	Secretion of Vldl-Triglyceride	0.00924	PAFAH1B1	1
Cellular Response to Therapeutics, Connective Tissue Development and Function	Sensitivity of fibroblasts	0.00924	GSK3B	1
Connective Tissue Development and Function, Skeletal and Muscular System Development and Function, Tissue Development	Volume of compact bone	0.00924	GSK3B	1
Developmental Disorder, Embryonic Development, Organismal Development, Tissue Morphology	Abnormal morphology of embryo	0.0098	COPS5,HSPA5,Macf1,PAFAH1B1	4
Cellular Assembly and Organization, Cellular Function and Maintenance, Tissue Development	Formation of microtubules	0.00983	GSK3B,PAFAH1B1	2
Cancer, Organismal Injury and Abnormalities, Reproductive System Disease	Female genital tract cancer	0.01	ADAMTS18,BRWD1,CRBN,CSN1S1,DCAF12L1,DCAF4,DCAF4L1,ENTPD6,FBXO22,GSK3B,ITLN1,LONP1,RNF220	13
Nervous System Development and Function, Neurological Disease, Organ Morphology, Organismal Development, Organismal Injury and Abnormalities	Abnormal morphology of anterior horn of the spinal cord	0.0103	PAFAH1B1	1
Connective Tissue Development and Function, Connective Tissue Disorders, Organismal Development, Organismal Injury and Abnormalities, Skeletal and Muscular Disorders, Skeletal and Muscular System Development and Function, Tissue Development	Abnormal morphology of fontanelle	0.0103	GSK3B	1
Cell Death and Survival	Apoptosis of interstitial cells	0.0103	GSK3B	1
Cellular Assembly and Organization	Binding of ribosome	0.0103	HSPA5	1
Cellular Development, Nervous System Development and Function, Tissue Development	Differentiation of cortical neurons	0.0103	GSK3B	1
Neurological Disease	Dysmyelination of sciatic nerve	0.0103	COPS5	1
Cancer, Hematological Disease, Immunological Disease, Organismal Injury and Abnormalities	High-risk chronic lymphocytic leukemia	0.0103	CRBN	1
Cancer, Organismal Injury and Abnormalities	Microadenoma	0.0103	GSK3B	1
Cellular Movement	Migration of lung cancer cells	0.0103	PAFAH1B1	1
Organismal Injury and Abnormalities	Platelet clot	0.0103	GSK3B	1
Cancer, Hematological Disease, Immunological Disease, Organismal Injury and Abnormalities, Tumor Morphology	Progressive mantle cell lymphoma	0.0103	CRBN	1
Cellular Movement, Nervous System Development and Function	Scattering of neurons	0.0103	PAFAH1B1	1
Cellular Assembly and Organization, Nervous System Development and Function	Sorting of axons	0.0103	COPS5	1
Endocrine System Disorders, Gastrointestinal Disease, Metabolic Disease, Organismal Injury and Abnormalities	Non-insulin-dependent diabetes mellitus	0.0104	COPS5,HSPA5,ITLN1,RNF220	4
Cellular Function and Maintenance	Movement of organelle	0.0108	GSK3B,PAFAH1B1	2
Cell Cycle, Cellular Assembly and Organization, DNA Replication, Recombination, and Repair	Segregation of chromosomes	0.0112	CENPT,CENPW	2
DNA Replication, Recombination, and Repair, Nucleic Acid Metabolism, Small Molecule Biochemistry	Hydrolysis of ADP	0.0113	ENTPD6	1
Infectious Diseases	Infection by Marburg virus	0.0113	HSPA5	1
Cell Cycle, Connective Tissue Development and Function	Initiation of S phase of fibroblast cell lines	0.0113	COPS5	1
Cancer, Cellular Movement, Organismal Injury and Abnormalities, Tumor Morphology	Invasion of lung cancer cells	0.0113	PAFAH1B1	1
Embryonic Development, Nervous System Development and Function, Organ Development, Organismal Development, Tissue Development	Formation of hippocampus	0.0117	GSK3B,PAFAH1B1	2
Cell Cycle	Mitosis	0.0118	CENPT,CENPW,GSK3B,PAFAH1B1	4
Cell Death and Survival	Cell viability of myeloma cell lines	0.0121	CRBN,GSK3B	2
Connective Tissue Development and Function, Connective Tissue Disorders, Organ Morphology, Organismal Injury and Abnormalities, Skeletal and Muscular Disorders, Skeletal and Muscular System Development and Function, Tissue Development	Abnormal morphology of split sternum	0.0123	GSK3B	1
Cancer, Hematological Disease, Immunological Disease, Organismal Injury and Abnormalities	CCND1 overexpression positive IGH/CCND1 fusion positive mantle cell lymphoma	0.0123	CRBN	1
Cancer, Hematological Disease, Organismal Injury and Abnormalities	Cyclin D1 amplification positive malignant hematological system tumor	0.0123	CRBN	1
Cardiovascular System Development and Function, Cell Morphology, Cell-To-Cell Signaling and Interaction, Cellular Assembly and Organization, Tissue Morphology	Electrical resistance of microvascular endothelial cells	0.0123	GSK3B	1
Cellular Compromise, Cellular Function and Maintenance	Endoplasmic reticulum stress response of cervical cancer cell lines	0.0123	HSPA5	1
Cancer, Cardiovascular Disease, Organismal Injury and Abnormalities	Hyperplasia of neointima	0.0123	ITLN1	1
Cancer, Hematological Disease, Immunological Disease, Organismal Injury and Abnormalities	Light chain deposition disease	0.0123	CRBN	1
Connective Tissue Development and Function, Skeletal and Muscular System Development and Function, Tissue Development	Mass of compact bone	0.0123	GSK3B	1
Cellular Assembly and Organization, Cellular Function and Maintenance, Cellular Movement, Nervous System Development and Function	Retrograde axonal transport	0.0123	PAFAH1B1	1
Cell Death and Survival, Nervous System Development and Function	Survival of cerebellar granule cell	0.0123	GSK3B	1
Cancer, Dermatological Diseases and Conditions, Organismal Injury and Abnormalities	Skin carcinoma	0.013	ADAMTS18,CSN1S1,DCAF4L2,GSK3B,HSPA5,TOR1B	6
Cancer, Neurological Disease, Organismal Injury and Abnormalities	High grade astrocytoma	0.0132	DCAF12L1,DCAF12L2,DCAF4,GSK3B,HSPA5	5
Nutritional Disease, Organismal Injury and Abnormalities	Cancer cachexia	0.0133	HSPA5	1
Embryonic Development, Organismal Development	Formation of body axis	0.0133	GSK3B	1
Carbohydrate Metabolism, Cellular Function and Maintenance	Glycolysis of leukocyte cell lines	0.0133	GSK3B	1
Hereditary Disorder, Neurological Disease, Organismal Injury and Abnormalities, Skeletal and Muscular Disorders	Nonaka myopathy	0.0133	HSPA5	1
Nervous System Development and Function, Organ Morphology, Organismal Development	Thickness of cerebral cortex	0.0133	PAFAH1B1	1
Cancer, Organismal Injury and Abnormalities, Reproductive System Disease	Breast cancer	0.0135	ADAMTS18,BRWD1,COPS5,CSN1S1,DCAF12L2,HSPA5,LONP1,TOR1B,WSB1	9
Cell Signaling	Viral life cycle	0.0138	NUP43,NUPL2	2
Cancer, Organismal Injury and Abnormalities, Reproductive System Disease	Tumorigenesis of reproductive tract	0.0138	ADAMTS18,BRWD1,CRBN,CSN1S1,DCAF12L1,DCAF4,DCAF4L1,ENTPD6,FBXO22,GSK3B,ITLN1,LONP1,RNF220	13
Cancer, Endocrine System Disorders, Organismal Injury and Abnormalities, Reproductive System Disease	Advanced ovarian carcinoma	0.0142	CRBN,ITLN1	2
Connective Tissue Development and Function, Connective Tissue Disorders, Organ Morphology, Organismal Development, Organismal Injury and Abnormalities, Skeletal and Muscular Disorders, Skeletal and Muscular System Development and Function, Tissue Development	Abnormal morphology of clavicle	0.0143	GSK3B	1
Nervous System Development and Function, Neurological Disease, Organ Morphology, Organismal Development, Organismal Injury and Abnormalities	Abnormal morphology of stratum pyramidale	0.0143	PAFAH1B1	1
Cancer, Cell Death and Survival, Organismal Injury and Abnormalities, Tumor Morphology	Apoptosis of chronic myelogenous leukemia cells	0.0143	GSK3B	1
Cardiovascular System Development and Function, Organ Development, Organ Morphology	Diastolic relaxation	0.0143	GSK3B	1
Cell-mediated Immune Response, Cellular Development, Cellular Function and Maintenance, Cellular Growth and Proliferation, Embryonic Development, Hematological System Development and Function, Hematopoiesis, Lymphoid Tissue Structure and Development, Organ Development, Organismal Development, Tissue Development	Differentiation of double-negative T lymphocyte	0.0143	LONP1	1
Cellular Compromise, Cellular Function and Maintenance	Endoplasmic reticulum stress response of hepatoma cell lines	0.0143	HSPA5	1
Cell Signaling, Vitamin and Mineral Metabolism	Handling of Ca2+	0.0143	GSK3B	1
Antimicrobial Response	Inhibition of Influenza A virus	0.0143	GSK3B	1
Cell Death and Survival, Cell Morphology, Nervous System Development and Function, Neurological Disease	Loss of oligodendrocytes	0.0143	HSPA5	1
Cellular Function and Maintenance	Migration of Nucleus	0.0143	PAFAH1B1	1
Cell Cycle, Hepatic System Development and Function	Ploidy of hepatocytes	0.0143	PAFAH1B1	1
Cancer, Hematological Disease, Immunological Disease, Organismal Injury and Abnormalities	Refractory relapsed multiple myeloma	0.0143	CRBN	1
Cellular Assembly and Organization, Cellular Function and Maintenance	Regulation of actin cytoskeleton	0.0143	PAFAH1B1	1
Cardiovascular Disease	Thickening of neointima	0.0143	ITLN1	1
Cancer, Organismal Injury and Abnormalities, Reproductive System Disease	Breast carcinoma	0.0145	ADAMTS18,BRWD1,COPS5,CSN1S1,DCAF12L2,LONP1,TOR1B	7
Cell Death and Survival, Embryonic Development	Apoptosis of embryonic cell lines	0.0153	COPS5,GSK3B,HSPA5	3
Cellular Assembly and Organization, Cellular Function and Maintenance	Anchoring of microtubules	0.0154	PAFAH1B1	1
Cardiovascular System Development and Function, Organismal Development, Tissue Development	Angiogenesis of aortic ring tissue	0.0154	GSK3B	1
Cancer, Gastrointestinal Disease, Hepatic System Disease, Hepatocellular carcinoma, Liver Hyperplasia/Hyperproliferation, Organismal Injury and Abnormalities	Hepatitis C virus-related hepatocellular carcinoma	0.0265	HSPA5	1
Cancer, Gastrointestinal Disease, Hepatic System Disease, Hepatocellular carcinoma, Liver Hyperplasia/Hyperproliferation, Organismal Injury and Abnormalities	Hepatitis B surface antigen-negative hepatitis C virus negative hepatocellular carcinoma	0.0315	HSPA5	1
Cardiac Dysfunction, Cardiac Fibrosis, Cardiovascular Disease, Organismal Injury and Abnormalities	Left ventricular fibrosis	0.0345	GSK3B	1
Cardiac Enlargement, Cardiovascular Disease, Cardiovascular System Development and Function, Cell Morphology, Organ Morphology, Organismal Development, Organismal Injury and Abnormalities, Skeletal and Muscular Disorders, Skeletal and Muscular System Development and Function, Tissue Morphology	Hypertrophy of ventricular myocytes	0.0424	GSK3B	1
Cancer, Gastrointestinal Disease, Hepatic System Disease, Hepatocellular carcinoma, Liver Hyperplasia/Hyperproliferation, Organismal Injury and Abnormalities	Hepatitis B virus-related hepatocellular carcinoma	0.0483	HSPA5	1
Degeneration of liver, Gastrointestinal Disease, Hepatic System Disease, Organismal Injury and Abnormalities	Degeneration of liver	0.0493	GSK3B	1
Cardiac Necrosis/Cell Death, Cardiovascular System Development and Function, Cell Death and Survival, Skeletal and Muscular System Development and Function	Cell viability of cardiomyocytes	0.0552	GSK3B	1
Cancer, Gastrointestinal Disease, Hepatic System Disease, Hepatocellular carcinoma, Liver Hyperplasia/Hyperproliferation, Organismal Injury and Abnormalities	Hepatocellular carcinoma	0.0695	CRBN,DCAF12L1,HSPA5,RNMT	4
Cell Death and Survival, Organismal Injury and Abnormalities, Renal Necrosis/Cell Death, Renal and Urological Disease	Apoptosis of kidney cell lines	0.0698	GSK3B,HSPA5	2
Cardiac Proliferation, Cardiovascular System Development and Function, Cellular Development, Cellular Growth and Proliferation, Embryonic Development, Organ Development, Organismal Development, Skeletal and Muscular System Development and Function, Tissue Development	Proliferation of cardiomyocytes	0.108	GSK3B	1
Gastrointestinal Disease, Hepatic System Disease, Liver Steatosis, Metabolic Disease, Organismal Injury and Abnormalities	Hepatic steatosis	0.121	CRBN,PAFAH1B1	2
Digestive System Development and Function, Gastrointestinal Disease, Hepatic System Development and Function, Hepatic System Disease, Infectious Diseases, Inflammatory Disease, Inflammatory Response, Liver Inflammation/Hepatitis, Organ Development, Organismal Injury and Abnormalities	Chronic hepatitis C	0.145	HSPA5	1
Digestive System Development and Function, Gastrointestinal Disease, Hepatic System Development and Function, Hepatic System Disease, Inflammatory Disease, Inflammatory Response, Liver Inflammation/Hepatitis, Organ Development, Organismal Injury and Abnormalities	Inflammation of liver	0.212	HSPA5,PAFAH1B1	2
Cellular Development, Cellular Growth and Proliferation, Digestive System Development and Function, Hepatic System Development and Function, Liver Proliferation, Organ Development, Tissue Development	Proliferation of hepatocytes	0.238	GSK3B	1
Cardiac Arteriopathy, Cardiovascular Disease, Organismal Injury and Abnormalities	Coronary artery disease	0.281	RNF220	1
Cell Death and Survival, Gastrointestinal Disease, Hepatic System Disease, Liver Necrosis/Cell Death, Organismal Injury and Abnormalities	Apoptosis of hepatocytes	0.286	GSK3B	1
Cardiac Necrosis/Cell Death, Cardiovascular Disease, Cell Death and Survival, Organismal Injury and Abnormalities, Skeletal and Muscular Disorders	Apoptosis of cardiomyocytes	0.306	GSK3B	1
Cardiac Infarction, Cardiovascular Disease, Organismal Injury and Abnormalities, Skeletal and Muscular Disorders	Myocardial infarction	0.414	GSK3B	1
