# Supplementary material for: Expression profiling of WD40 family genes including DDB1- and CUL4- associated factor (DCAF) genes in mice and human suggests important regulatory roles in testicular development and spermatogenesis
Source: BMC Genomics. 2020 Aug 31;21:602. doi: 10.1186/s12864-020-07016-9 (PMC7457511; doi:10.1186/s12864-020-07016-9)
Supplement: Supplementary file 8 — Additional file 8: Table S7. DCAF family genes specific primer sequences and PCR product size for mouse and human. [file 12864_2020_7016_MOESM8_ESM.xlsx]

## Sheet: Sheet1
	Table S7: DCAF family genes specific primer sequences and PCR product size for mouse and human
Sr. No.	DCAF/DWDs/CDWs gene symbol	Species	Gene ID	Forward Primer	Reverse Primer	Product size
1	Apg16l/Wdr30	Mouse	77040	TGGACCGCAGGGTGAAACTT	TGTCCAGCAGGAACTTGGCA	234 bps
2	Brwd1	Mouse	93871	AAGACCTCCTGAAATGCCCG	GCGGCCATTATGTGTTGACC	256 bps
3	Cop1/Rfwd2	Mouse	26374	ATGGGCATAGGTGGCAAAT	TCTCCTTGCAACCTTGAGGAA	176 bps
4	Crbn	Mouse	58799	GCTATTCAACGGCTTCGCTG	GATCTTGCACTGGGCAATGG	270 bps
5	Dcaf1/VprBP	Mouse	321006	AACCGTGGCCGCTGGAG	GGTACCATATCCTGGCCACTG	159 bps
6	Dtl/Dcaf2/Cdt2	Mouse	76843	GCGATCTTCTCGGCGTTCC	TGCATCCAAAAGGAGGAACTGG	214 bps
7	Ambra1/Dcaf3	Mouse	228361	ACCCTACGGCTCAGCTTCTA	AACTGGCTGTGATTGCAGGA	266 bps
8	Dcaf4	Mouse	73828	TCAGTAACCACCAAGCAGGT	CCCCAGAACGACAGCCATTA	249 bps
9	Dcaf5	Mouse	320808	CAGTGGTGGGCTTCTTGTCC	CATAGCAGAACTCGGCGGTC	205 bps
10	Dcaf6	Mouse	74106	GGGACAGGTGAACCCGTTTT	CCAAGCATTCTTCCTGACCCT	157 bps
11	Dcaf7	Mouse	71833	CGCTGATGGGTCTGTGAGAA	ATTGACACATGCTCGGTGGT	223 bps
12	Dcaf8	Mouse	98193	GCCACCGGGAGGGTTG	TTATCGCCGACCGAAGTCAG	212 bps
13	Dcaf9/Wdtc1	Mouse	230796	CGGTGAAGCTGCCTGACTAT	ACATCTTGCCGTTCTGGACT	201 bps
14	Dcaf10	Mouse	242418	AGACTCGGTGTACCTCAGCA	CAGGTAGCAAAGAGCCGGTTA	210 bps
15	Dcaf11	Mouse	28199	TACTGGCCTATCTCCTCCGC	GCCAATCCCACCTGTGTCTT	214 bps
16	Dcaf12	Mouse	68970	GCGCCTCATTTTGATCGACTG	CAGCGAATGATCCCAGCCAA	259 bps
17	Dcaf13	Mouse	223499	CGGAAGTAGTGTGTCTGCGT	GGAAGCAAGGAACGGCTTTG	267 bps
18	Dcaf14/Phip/Wdr11	Mouse	83946	CTGAGCTCTCGGCTGGTG	TTGTGCTGATTCGCTTGCTG	208 bps
19	Dcaf15	Mouse	212123	CTCGAAATCGGAGCGGAACA	TTCTTGAGGGACACGCAGAC	189 bps
20	Dda1	Mouse	66498	TAGTACCACGGGGCTAACCA	AACCCCATCCTTGCAGTGAG	210 bps
21	Ddb1	Mouse	13194	CTTCGGCCAGTCAAAGAGGT	GGCCATCGTAGAGTCGAAGG	271 bps
22	Ddb2	Mouse	107986	AACAACCAGGCTGCAGGATT	TTGTGCATTCGGAGGTTCCA	189 bps
23	Det1	Mouse	76375	AGACTTGTGGAGATCACCCG	GTGTCGCATGTGGAAGTTGA	203 bps
24	Eed	Mouse	13626	TGGGCGATTTGATTACAGCCAG	GGGTCAGTGTTGTGCATTTGG	158 bps
25	Ercc8/Csa	Mouse	71991	GCTTTTTGTCCGCTCGACAG	TGTCTGCTGGCGTTCTCAAG	229 bps
26	Fbxw5	Mouse	30839	ACCGCATCAGATCGGCATCA	GCTCGCTTCACCTCTCGCAT	294 bps
27	Fbxw8/Fbw6/Fbx29	Mouse	231672	GAGCATGTTCCCGACGCTGT	GCCAGCGAGCTGTTGATCCT	200 bps
28	Grwd1	Mouse	101612	GGAGAGCGCCCAGAGCAATA	CCCCAGCCAAGATACCCGAA	199 bps
29	Gnb2	Mouse	14693	CTCCGTGGACACCTGGCAAA	GGCGTGGACCTTGTTAGTGGT	126 bps
30	Ifrg15/Tor1aip2	Mouse	240832	GCAGCCGAGACTGTTACCTT	ATGCGTCACACACCTCGATT	253 bps
31	Katnb1	Mouse	74187	AGCATCAGTCGGACACCACC	GCCAATGGGCTCATTCCGTG	231 bps
32	mβTrCP/Btrc	Mouse	12234	CGGCCTTCGAGACAACACCA	TGAAGCGCAGGTGCAGAACG	221 bps
33	Nle1	Mouse	217011	CCCGGATGACAGGACACCAG	AAGCTAGGTACTTGCCCGTCC	129 bps
34	Nup43	Mouse	69912	ACGGGCTCTTGGGACAATA	ATTGACGGACAGGGTCTGGTT	284 bps
35	Pafah1B1/Lis1	Mouse	18472	ATGCACGGTCACGATCACAA	ACACACGCACAGTCTGGTCA	220 bps
36	Pwp1	Mouse	103136	CCGTGTCATTTCTTGGCCAGT	TGTCAGCGGAAGCAGTCACA	160 bps
37	Rbbp4	Mouse	19646	CCTCCTGCAACGCACGACC	GTTCCCAGGACAAGCCGATG	265 bps
38	Rbbp5	Mouse	213464	ACCTCGAGTTGCTGGAGTCCT	CCGGCCATCGTTACAGCCAA	137 bps
39	Rbbp7	Mouse	245688	AGAGAGAAGTCCGAGGCGGC	GTGCCCAGCACTAGCCAATGA	254 bps
40	Smu1	Mouse	74255	CGTGGTGCCACCTTCTCGTC	TTGACAGCTGCCTTGCCTCG	120 bps
41	Tle1	Mouse	21885	CAGGCGCAGTATCACAGTCT	ACTCTGCCATGGTCACCTGT	247 bps
42	Tle2	Mouse	21886	AGCTGGATTGCCTGAACCGA	CACGATGTTACCGTCGCTGC	230 bps
43	Tle3	Mouse	21887	TCAAGCTCACTTGGCGGTGA	GGGTGTTGCTGGGTCCTCAT	259 bps
44	Trpc4ap	Mouse	56407	GCAGACCAGATGTTCCTGCT	AGTGACAGAGTGACACAGCG	257 bps
45	Wdr12	Mouse	57750	GGCGCTGGTGGAAATCGAAC	GCGGCAGGGATTGAGAAAGG	239 bps
46	Wdr26	Mouse	226757	GCCGAAGACCTACGGGCAAA	AGTCTGTAAACGCCGTGGGG	126 bps
47	Wdr39/Ciao1	Mouse	26371	CGACGTTGCTTGGTGTCAGC	GGGAATGGGCCTGACGAAGA	143 bps
48	Wdr5	Mouse	140858	GTGACAGGCGGGAAGTGGAT	TTGCCAATCCGGGTGGCTTC	249 bps
49	Wdr51B/Poc1b	Mouse	382406	GATGTGCCCTCCGAAAGCCT	TCCAGAGTGTGTGAGCCCGT	256 bps
50	Wdr53	Mouse	68980	AAGTCTGCTGGCTTCGGCTG	GGGCTAGCGCAGGGTTTAGG	284 bps
51	Wdr57/Snrnp40	Mouse	66585	CGACGAGCCCATCATCCTCTC	GGTCAGCCCAGACACCATCG	149 bps
52	Wdr59	Mouse	319481	GCTCGACATCCATTTGGGCG	AGGTGAAGCTGGGATAGCGG	256 bps
53	Wdr5B	Mouse	69544	CGCCTTCCAACCGCAAGTTT	ACTCGCTAGCCATTCGCCAT	242 bps
54	Wdr82	Mouse	77305	ACACCCATGCAGCCAACACA	TTCTGAGTTGACGCCCGCAG	296 bps
55	Wsb1	Mouse	78889	GATGGAGTTTGGGCACCTGT	TCATCAGCAAGGCTGGCAAC	123 bps
56	Wsb2	Mouse	59043	TGACGTCCACATGAGCTCCC	TGGCCATCTCTCGTCCCTGT	201 bps
57	Rps2	Mouse	16898	CTGACTCCCGACCTCTGGAAA	GAGCCTGGGTCCTCTGAACA	112 bps
58	AMBRA1/DCAF3/WDR94	Human	55626	GTCGAGGGCTGAGTTGTCCG	CACTGTCACACCAGGCCCAG	265 bps
59	APG16L/WDR30	Human	55054	GCAGAGACAGGCGTTCGAGG	CATGTGCCATCATGTCCGGG	148 bps
60	BTRC/mβTRCP/FBXW1	Human	8945	GCCTGCGCCTGAGAGGTAAG	AAAGCTGTGAGTGCGCCAGT	281 bps
61	COP1	Human	64326	CCCTCTGCAACGGGCTCATC	GCCACCTGTGGCCATTTGAG	294 bps
62	CRBN	Human	51185	GGGCCGATGGCAGCTTATGT	AGCAGATCGCGTTAAGCCCC	234 bps
63	DCAF1/VPRBP	Human	9730	CTGTGGAGCCGTGGTCGC	TCATGGCTTTGCCGTCCGAG	140 bps
64	DCAF10/WDR32	Human	79269	GCCCAGATGCTCAGTCGCTC	GAGCAGGTAGCAAACAGCCG	173 bps
65	DCAF11/WDR23	Human	80344	GAAGCCGCGAGATGCGTGA	CCTCCTGTCACCTCCAGCCAGG	135 bps
66	DCAF12/WDR40A	Human	25853	CTCCGGGTCCGGGCCATT	TGATCCCAGCCAAACTGCGG	228 bps
67	DCAF13/WDSOF1	Human	25879	GCCGGAAGAGCAACCGAGAT	TTCTAACCTCTCCATCACACGCC	295 bps
68	DCAF14/PHIP/WDR11	Human	55023	CCCGAGCTATCAGCTGGTGTA	TGAGGGTCTAGGAGTCTCTTCCA	252 bps
69	DCAF15	Human	90379	GTCCACTCGGCAGGTGACAG	CCTTGGCTTTGGCAATGGCG	193 bps
70	DCAF16	Human	54876	AACAACCTCCCTTGTGGCCG	GGGCCTGTCCTGGTGGTAGA	244 bps
71	DCAF17	Human	80067	ATCACAGACATGCCACCACTGC	CCACCCGTCCAGAAGCTGTA	190 bps
72	DCAF19/BRWD1/WDR9	Human	54014	AGGAGCTACGAGGAGTTGGTCT	TCACCTTTCTTCCACAATGCTTACA	262 bps
73	DCAF2/CDT2/DTL	Human	51514	GCGTCCTGAGAAATGCTCCCA	CCAGGCCAGGTCAAAGACGG	155 bps
74	DCAF4/WD21/WD21A	Human	26094	AATTCGGTGTGCTGGGCCTC	GCATGCCAGGCCGGTCTATT	151 bps
75	DCAF5/WDR22	Human	8816	AAGGACCTCCTCGGCCACTT	ACACGTCCAATGTCTCACTTTCA	274 bps
76	DCAF6/IQWD1	Human	55827	AGGAAAAGGTCCCTCGGGCT	GCTCGGTGCCCTGAACGAAT	242 bps
77	DCAF7/WDR68	Human	10238	CTGGCCACGTGAAGACCCAG	TGTTCCAGCAGAGGCGAAGC	204 bps
78	DCAF8/WDR42A	Human	50717	GGTGTGGGATTGGGTACGGC	AGTGCCAACTTGTGGGACGC	219 bps
79	DCAF9/WDTC1	Human	23038	CACTCCTCGGGGGAAGTCCA	CACTGCTGGCAGGCAAAAGC	197 bps
80	DDA1/PCIA1	Human	79016	TGCAAAGCCTCGAACCGACG	TGCTGATGCAGGTAGCGCAG	113 bps
81	DDB2	Human	1643	TACATCCTTGGCGTGGCACC	CAGCCCAGTGATGCTCCCTC	145 bps
82	DET1	Human	55070	CTTCCCTTTTTGCTGGGCCG	CACATCTCTGTCTGGTCCGGG	170 bps
83	EED	Human	8726	TGGGCGATTTGATTACAGCCAGT	GAAGTCGATCCCAGCGCCAA	263 bps
84	ERCC8	Human	1161	CCCTGAGCTCTGTCATGGCG	CCAGTCCCAAAACTCTCCGTGT	145 bps
85	FBXW5	Human	54461	ACTGCACTGTGAAGATCTGGAGC	CTCGGTGAGCCAACAGCCAA	257 bps
86	FBXW8/FBX29/FBXW6	Human	26259	GGCGGCCGGAGAATGAAATGAAT	TCACGGCACCTTTGCGATTCT	300 bps
87	GNB2	Human	2783	GTACCTGTCGTGTTGCCGCT	AGCCGTTGGGGAAGAAAGCC	284 bps
88	GRWD1	Human	83743	ACCTGGGAGACAACCGGACA	CCCAGCCATGACACCCGAAC	259 bps
89	KATNB1/LIS6	Human	10300	GAGGACGACGCAGCCACAG	CACACATGGTGTCGTGGCCT	277 bps
90	NLE1	Human	54475	TCCATGCGAACCCTGAGTGC	CAGCAGGTTCAAAGGCCCCA	300 bps
91	NUP43	Human	348995	GTCGTCACTCTTTCACCAAGGAGG	TCAGTGCTGAGCCAGGAGCTA	108 bps
92	PAFAH1B1/LIS1/LIS2	Human	5048	GGTGGATGGGAGTGAAGGACG	AGCTCGATTTAGTTCATCTCGTTGT	289 bps
93	PWP1	Human	11137	CGGCTTTGCCCGGATTGTC	CGTGCACTCTGCATGCCATC	171 bps
94	RBBP4/NURF55	Human	5928	CCGACAAGGAAGCCTTCGAC	GCCACTCCAGAGCATGGGTC	120 bps
95	RBBP5	Human	5929	CCTAAAGGATCAAAAGCAGGAGGAG	ACTGACCACAGTGTCCAGAGG	111 bps
96	RBBP7	Human	5931	GCCTGTGGGCTTCTGCTACA	TGAGTCCCCAGCACTAGCCA	278 bps
97	SMU1	Human	55234	CATCGGGCGTTAGCCACCTT	ACCTGGCAGCACCCAATTCA	214 bps
98	TLE1	Human	7088	AAAGCCAGCACGCCTGTTCT	CAGGGGTGTCCTCAAGCCAG	162 bps
99	TLE2	Human	7089	CTGCAAGGGCTCAAGAGTGT	ACTGGAGCGGGGTCTGTAATC	134 bps
100	TLE3	Human	7090	GCATGGACCCGATAGCCTCG	ACTGGTGAGGGAGCCGTTCA	110 bps
101	TOR1AIP2/IFRG15	Human	163590	CGGTGTGGAGCGGAGAGAAT	GCTGAAGAGTCTGGGAATGCGT	241 bps
102	TRPC4AP	Human	26133	GCACCTGCCTAGAGAACAGCTC	TCCCACCAAGCCTGTACCCA	290 bps
103	WDR12	Human	55759	GGGGCAGAGGAATGGATCTTGAC	TTTTCACCCAGGCCACATCTT	127 bps
104	WDR26	Human	80232	CCTCTTCCTTGGCCACCCC	TCCCAGTCTCCTTCCATGACA	214 bps
105	WDR39/CIAO1/CIA1	Human	9391	CTGGGTATGCTGTGCCACCC	ATCGCGTCATCCCCACAAGC	279 bps
106	WDR5	Human	11091	GCCGCCTTGTCGAGCTGAG	GCTTCACAGGTGTAGGCTTGCT	245 bps
107	WDR51B/POC1B	Human	282809	AGAATTCGAGGTCTGCGGCG	CTGTCTCGTGAGGCAGACGC	281 bps
108	WDR53	Human	348793	CGGGAAGCGCAGTGCCAG	TCATACCACCACCGTCCCGT	264 bps
109	WDR57/SNRNP40	Human	9410	CTGCTGCAAGTTCCACCCCA	TCCCACACAGCCACGGTTTT	201 bps
110	WDR59	Human	79726	CAGGAGCAACCAGGGCACG	TGCATGCTGCCCAAGACAGT	222 bps
111	WDR61	Human	80349	GTGGTGAGTTGGAGCGCAGG	GTCCCCCAAGCAACTGACCAA	225 bps
112	WDR76	Human	79968	TCCGCTCCTCACCACCATCA	TCCGCTCCTCACCACCATCA	222 bps
113	WDR82	Human	80335	CTTCCGCGTCGCTAAGGTGT	TCTTTGGTTTGCCCTCCTGGC	140 bps
114	WSB1	Human	26118	GGGTCCGCATCGTATTCCCG	TGTGCGATGTCCTTGTGACCA	212 bps
115	WSB2	Human	55884	GTTTCTCAGGGGGACGGGGA	GAAGGCGACGCTCCAGGTTT	130 bps
116	RNA18SN1	Human/Mouse	106631781	GTAACCCGTTGAACCCCATT	CCATCCAATCGGTAGTAGCG	151 bps
